# Supplementary material for: Buffalo long non-coding RNA gene11007 promotes myoblasts proliferation
Source: Front Vet Sci. 2022 Aug 5;9:857044. doi: 10.3389/fvets.2022.857044 (PMC9404873; doi:10.3389/fvets.2022.857044)
Supplement: Supplementary Table S2 — LncRNAs when identified by transcriptome sequencing. [file Table_2.XLS]

name	BuffDMA	BuffDMB	BuffDMC	BuffGM1	BuffGM2	BuffGM3	GeneName	Biotype
gene11007	6247.197635	5924.130899	5792.901888	3961.798467	3861.762826	4421.989392	LOC112585216	lncRNA
MSTRG.118857	2660.447002	3231.599751	2172.988447	3544.970513	4710.311961	4793.571915	--	linc
MSTRG.139157	209.6736663	177.9937394	180.9541057	158.2979331	149.8148867	196.493411	--	linc
MSTRG.106567	49.36974009	82.51941649	53.53439138	81.33562758	51.89816654	58.55526287	--	antisense
gene18847	37.54049478	37.36486027	37.97261298	69.62045298	58.23156334	77.39574847	LOC102411226	lncRNA
gene14873	34.65476372	35.45459134	40.14094058	68.90017126	59.4297012	28.87318449	LOC112586662	lncRNA
gene11186	547.5697798	366.9787369	421.5632201	64.70180788	101.6265669	111.3975305	LOC102397479	lncRNA
MSTRG.172778	19.31553607	19.73957079	15.63249768	62.89506376	48.99092442	55.34643156	--	linc
MSTRG.182355	20.51319639	34.60249064	26.11259645	56.48465045	44.62875587	38.47361782	--	linc
gene3775	58.63481517	58.27067062	54.62544649	55.89567319	53.14309811	40.4636778	LOC112582926	lncRNA
MSTRG.184717	60.17587898	50.14891952	52.05404046	53.8524624	47.20662742	69.6741838	--	linc
gene24568	48.06489885	47.89073387	52.54518185	52.50700962	48.64610084	42.33046064	LOC102413872	lncRNA
gene19463	30.47791573	18.51316403	21.80359117	49.34512533	47.28081768	71.02181169	LOC112577987	lncRNA
gene29567	37.43040535	35.91847858	36.59064857	41.96624582	57.77721203	60.43072961	LOC102409319	lncRNA
gene13761	42.87497463	41.81500152	36.89646606	40.90519339	34.3703985	34.0908636	LOC112586214	lncRNA
gene31753	19.45905779	16.44609463	18.09770898	38.21409424	44.7640539	46.96526546	LOC102414455	lncRNA
gene18667	45.57185137	40.6575491	39.04845259	37.39572225	30.03415139	46.85211217	LOC102406738	lncRNA
MSTRG.142973	36.8794566	34.58310484	33.89336048	35.15247702	27.94369821	37.34763028	--	intronic
gene32405	39.02114008	37.55852979	37.69330663	33.73798502	33.86099946	47.87492733	NBDY	lncRNA
gene25080	32.52579599	32.22957813	30.75019669	33.44237087	30.01900373	39.67057763	LOC102411461	lncRNA
MSTRG.93151	10.68036521	14.61102099	14.60485115	33.16220332	34.76616711	60.02469881	--	linc
gene8229	26.92061096	32.79381626	26.81026307	31.44129962	38.97888731	48.60575878	LOC102394862	lncRNA
gene32364	22.92360034	24.96613688	22.56480639	30.66406595	31.80066306	16.08634322	LOC102400283	lncRNA
MSTRG.73696	18.31606834	17.81232807	19.55207055	29.27850456	28.91874618	16.60775837	--	intronic
MSTRG.54161	13.98418222	11.24411959	12.14976227	26.33710455	19.50832015	21.3596422	--	intronic
gene2536	18.05997273	20.68162916	20.56315905	26.28825026	25.49382086	34.64063414	LOC102408113	lncRNA
gene14508	21.07888744	18.79232678	18.04128671	24.0742994	22.32065658	23.71448928	SMIM30	lncRNA
gene13383	14.00811399	14.56888594	13.42109778	23.26885567	20.41965562	25.79959062	LOC102389957	lncRNA
MSTRG.39306	29.29610062	31.31095182	27.01785633	23.1929873	29.20576194	21.6728414	--	intronic
gene14227	16.60033906	17.32509439	14.86316824	23.06916789	28.34997204	42.57426067	SEM1	lncRNA
gene28692	23.90567312	16.21780735	23.86247161	22.78982983	24.31561969	20.46130632	LOC112580939	lncRNA
gene29158	13.57762291	13.24688688	11.03102437	22.12375794	21.21665024	21.29549753	HIGD1A	lncRNA
gene12438	12.60952519	12.98471162	12.33592254	22.09828256	16.58948437	23.56109673	LOC112585643	lncRNA
gene19434	12.84148917	11.48754567	10.803769	21.58298859	23.66778245	35.32039016	LOC102399272	lncRNA
gene13815	3.220332727	3.234375339	3.568375498	20.81289573	15.32090955	30.8442717	LOC112586103	lncRNA
gene9274	15.74432276	11.1511583	10.93810128	18.95268035	15.3864796	11.32728968	LOC112584740	lncRNA
MSTRG.51381	7.129927095	8.076207572	7.473187167	18.36071713	15.54510217	12.70341137	--	intronic
MSTRG.123066	13.46179849	8.879763507	10.55744693	17.7051223	16.69110104	15.11546598	--	intronic
MSTRG.13946	15.61266444	11.01812412	14.27826213	17.66217284	15.34241347	10.18955936	--	antisense
MSTRG.19130	10.52107053	10.7510966	12.83200794	17.33952833	17.30384303	13.82720111	--	intronic
gene14699	17.7497138	14.59688809	16.62038262	16.71828727	19.6564499	22.11041349	LOC102390160	lncRNA
MSTRG.61182	12.1587957	12.72404656	11.94007545	16.712557	13.31619034	14.60423039	--	intronic
MSTRG.165955	9.285488274	14.01144439	14.07688354	16.61845146	12.54256786	10.91177636	--	intronic
gene1858	18.98424264	13.66452806	18.21236686	16.6116236	17.14443496	17.8875042	LOC112579418	lncRNA
MSTRG.145717	20.66305016	14.65905805	16.28528208	15.92871467	15.80782779	9.71197478	--	linc
MSTRG.17388	5.532395223	6.450494978	7.08392298	15.92167162	12.82550714	10.55498982	--	intronic
MSTRG.173432	14.05609739	8.346489455	11.7382543	15.82256706	16.07196005	10.33875071	--	linc
MSTRG.155379	10.42161539	6.757848691	9.897043012	15.82219488	11.01136131	11.7648968	--	intronic
gene4046	9.741690467	8.976543007	8.17019558	15.58391265	13.07328074	9.751423453	LOC112582955	lncRNA
MSTRG.91212	6.330469339	6.699905979	5.791578903	15.53165646	9.641227343	10.86230878	--	intronic
MSTRG.178429	14.54169709	15.36032795	14.42345857	15.48925389	11.49457604	14.4090398	--	linc
gene32661	16.75360924	21.2111631	22.21707659	15.35342825	14.04666854	13.88230529	LOC102399157	lncRNA
MSTRG.181995	17.07568991	12.80144208	13.89960172	15.25219167	12.42268904	13.76592069	--	intronic
MSTRG.23556	17.39027692	12.950736	12.87730321	14.62395039	11.92358239	12.54425375	--	intronic
MSTRG.56194	29.74534829	10.53495881	9.525144824	14.44174704	12.4877165	9.057077918	--	intronic
gene1687	0.714382754	0.864083489	1.266545357	14.27597097	13.21722549	15.28704401	LOC112587049	lncRNA
MSTRG.154160	18.34732057	10.95186096	13.30733417	13.88406665	10.65903009	8.371243434	--	intronic
MSTRG.49162	11.77777567	8.356497579	8.732856054	13.74228496	9.794863149	13.64677385	--	intronic
MSTRG.72897	15.87968375	13.26945842	13.9872547	13.72648639	10.69767068	13.23996115	--	intronic
MSTRG.142976	13.67721169	11.69236789	14.09494271	13.18558204	9.651217755	11.84675352	--	intronic
gene30612	25.40575549	28.58560793	29.10721211	13.12757498	14.35546391	8.512244715	LOC112581644	lncRNA
MSTRG.16851	7.998772289	7.479066001	8.16588214	13.06092642	9.946909758	13.98724675	--	intronic
MSTRG.209033	14.10257144	20.82411182	24.45685621	12.77235404	10.94599583	9.634106123	--	linc
gene4690	7.4998339	3.253538853	4.659300389	12.71751918	10.53330346	5.285080635	LOC112583646	lncRNA
MSTRG.56595	11.01144151	12.51171017	9.909114196	12.59538199	10.13324467	12.59077173	--	intronic
MSTRG.15150	18.477584	17.97899769	16.57034101	12.57798961	11.65857807	11.81118414	--	linc
gene29967	2.429983491	3.89244446	4.605087352	12.50454556	11.46213539	8.324181221	LOC112581377	lncRNA
MSTRG.147046	4.975984851	4.316701492	4.632561518	12.4504321	8.876050569	10.47747781	--	intronic
gene2973	10.92574313	10.2647436	10.90756811	12.44530172	10.05682294	9.859929494	LOC102395807	lncRNA
gene22981	11.25760305	9.542207702	10.92144072	12.38761502	15.88345891	15.32042654	LOC102391376	lncRNA
MSTRG.64441	5.203455655	8.018661122	8.114103674	12.35109477	9.810114765	7.832103037	--	intronic
gene7699	1.537068432	1.016730892	1.390938205	12.13184396	10.98304002	13.79406046	LOC102406450	lncRNA
gene28672	11.9085496	10.97279669	11.77570985	12.12640773	12.19930507	14.83733651	LOC102406739	lncRNA
MSTRG.161689	11.87077076	9.038692667	10.28398026	12.08621469	9.689081102	9.614951665	--	intronic
gene9911	24.85883562	25.21332811	22.49548782	12.0024034	14.00930988	21.64010358	LOC112585078	lncRNA
MSTRG.142977	11.79339632	10.02801327	12.21925572	11.93578649	8.382555925	11.1517476	--	intronic
MSTRG.27429	13.33381473	10.68821554	12.38517113	11.92546694	9.973980775	7.453121342	--	intronic
gene5261	8.329919244	8.219121337	4.890718203	11.84284718	11.7414455	14.26649741	LOC112583712	lncRNA
MSTRG.83913	10.63869909	10.47660815	11.2940539	11.84044225	7.299766073	8.680210721	--	intronic
MSTRG.187004	0.957735925	0.891992595	1.188594193	11.61102624	8.725399607	12.69934325	--	intronic
MSTRG.65198	8.808660992	7.545872982	9.566438296	11.49259548	8.801308911	10.49084642	--	linc
gene31997	12.639388	12.12820106	13.36128	11.3845751	11.93231764	12.81596034	LOC102413280	lncRNA
MSTRG.51462	3.124162703	2.416276861	2.187154905	11.36918923	8.135212036	9.947433893	--	intronic
MSTRG.2678	4.956137975	3.071007638	4.096148728	11.31619606	6.167149931	9.611725999	--	intronic
MSTRG.155376	6.860977207	5.009428544	8.697418082	11.31446149	9.265400911	9.912967944	--	intronic
gene13653	9.443055787	10.69421076	11.74757258	11.22281766	13.09973659	8.784274227	LOC102393808	lncRNA
gene15747	6.750050519	9.399964847	13.77816146	11.21623309	14.7552221	8.187110655	LOC112586885	lncRNA
gene17550	11.15388808	7.830914997	7.709305591	11.15702717	10.65290465	10.03304278	LOC102394141	lncRNA
MSTRG.114134	8.167541202	9.478843315	11.01911485	11.12119507	9.049931477	8.481087754	--	antisense
MSTRG.155375	6.59782031	4.41992728	7.316230584	11.04710844	8.361199772	8.742816293	--	intronic
MSTRG.103552	22.7249326	19.12761982	21.62656696	10.98100677	9.907079007	8.288775392	--	antisense
MSTRG.154161	15.25013969	9.331514445	11.7939556	10.97070639	8.267018341	6.782223935	--	intronic
MSTRG.81640	6.100389976	6.655057978	5.702413324	10.9176711	9.283833709	9.212804748	--	intronic
gene9223	18.036926	27.60243399	14.87268553	10.89178044	25.798148	35.9707035	LOC112584693	lncRNA
MSTRG.155372	6.794145779	5.021222579	7.507675741	10.78569078	8.150230018	9.701297694	--	intronic
gene8751	5.242808232	5.610252834	5.767592586	10.73622663	8.561307225	16.18064905	LOC102414028	lncRNA
MSTRG.60730	10.20914995	8.746169132	9.824741809	10.65158037	8.553272172	7.876031567	--	intronic
MSTRG.47236	6.326377245	4.694698178	4.81326689	10.58455588	9.054603097	7.205672029	--	antisense
MSTRG.155369	7.228908463	4.833523158	7.233264232	10.45748264	7.901909118	8.986443944	--	intronic
MSTRG.146474	15.08182263	17.5805762	18.37482693	10.3025277	8.497583541	6.484646361	--	intronic
MSTRG.137176	8.774784956	8.135632438	7.95680155	10.18455478	8.749970539	7.378960393	--	linc
MSTRG.72775	5.680640196	5.352525547	5.657499002	10.16860475	7.384397132	8.16651573	--	intronic
MSTRG.89772	20.17637035	15.37197742	13.79771859	10.08723167	5.870080288	10.25229805	--	intronic
MSTRG.8173	7.784487494	6.442247536	7.826741844	10.04410245	8.078219963	7.749984726	--	intronic
MSTRG.32361	7.661491097	6.321962565	6.64772535	10.02856194	11.42449195	11.39463385	--	linc
MSTRG.27216	7.782374432	9.112769941	10.49494329	10.01873654	8.472273606	7.799433402	--	intronic
gene13874	6.294931884	4.421876955	4.666638828	9.957278571	8.657673741	12.73902493	LOC102406518	lncRNA
gene26412	5.859957514	5.288472382	5.54361861	9.928817267	10.0216928	12.76344494	LOC102415369	lncRNA
MSTRG.145050	9.325071181	7.501906475	9.109396773	9.918134731	8.621998102	9.965883641	--	intronic
MSTRG.70801	6.625392779	4.501435922	4.274123105	9.865665472	8.044725485	9.790068571	--	intronic
MSTRG.64446	4.904933181	6.929075043	7.376481107	9.760823133	8.268873795	7.182041283	--	intronic
MSTRG.37419	9.853165628	10.0855223	10.84690102	9.723352464	8.460565752	7.298485929	--	intronic
MSTRG.10408	8.279080219	6.22115633	6.114842227	9.679781294	9.964000467	5.548815526	--	intronic
gene5627	9.689421346	10.03669239	8.030891385	9.679590264	8.838541328	14.25274373	LOC102399535	lncRNA
MSTRG.86709	18.77459146	10.08709895	11.21134406	9.658554844	8.767775428	7.558287691	--	intronic
gene28350	4.634253374	4.698621519	3.483818336	9.627883863	7.617567375	9.354185852	LOC112580779	lncRNA
gene10059	5.32153522	8.166533381	5.804533465	9.547390502	8.555567494	6.367582776	LOC112585096	lncRNA
MSTRG.127430	9.171914998	10.937502	11.48203534	9.541824907	9.017746677	8.655713333	--	intronic
MSTRG.145206	7.039618939	4.96696032	7.241266231	9.467246454	6.642600553	7.212379275	--	intronic
MSTRG.158252	7.637933372	7.887742149	9.066464313	9.374690105	7.622140075	5.875328989	--	intronic
MSTRG.197663	8.754483855	8.726127269	7.13775423	9.359277403	7.36424316	7.43106751	--	intronic
MSTRG.156366	6.359858908	5.940184325	5.839745066	9.345570457	7.106317873	7.127209625	--	intronic
gene14874	8.652967811	9.288748465	10.65274092	9.265265156	8.901575136	5.619262549	LOC102399397	lncRNA
gene13142	7.194921752	6.291501738	7.287892325	9.226784356	9.997113451	10.43099766	LOC112585753	lncRNA
MSTRG.186918	2.603816131	1.480712729	2.853648246	9.173858282	8.018384285	10.64382878	--	linc
gene14426	8.317112124	9.765006116	10.67186641	9.155414972	7.460450719	5.917293788	LOC112586657	lncRNA
gene27869	7.651508956	4.710359628	5.499693355	9.14244687	8.201017012	6.488011679	LOC112580630	lncRNA
MSTRG.61837	6.497607462	8.035255047	10.07978595	9.128576291	10.02618426	8.958656548	--	intronic
gene21315	7.377462341	7.040495278	6.643601735	9.113648907	7.874648176	5.673538291	LOC112578483	lncRNA
MSTRG.147044	3.327324742	4.240464052	4.149199364	9.088610695	6.265027562	8.31858166	--	intronic
gene21907	5.671412136	5.802307619	6.569250315	9.035356629	7.243802843	6.702453888	LOC112578751	lncRNA
MSTRG.56059	2.683461714	2.161465011	2.595144514	9.019946469	6.577693954	6.015189376	--	linc
MSTRG.96161	11.87189974	9.862634304	8.713402718	8.928530999	10.48973398	8.146548699	--	linc
MSTRG.61761	16.58255476	12.49893103	15.34587746	8.893311845	8.026242397	9.420470387	--	antisense
MSTRG.152261	5.021758442	5.611856575	5.25572498	8.841260437	6.159506339	7.054114179	--	intronic
gene13473	5.072434222	4.665776628	4.888882942	8.823063513	7.448212875	7.838467829	LOC112586166	lncRNA
MSTRG.185802	37.43665789	42.90365132	45.30367552	8.795861344	12.71226314	2.994222709	--	linc
MSTRG.90317	13.44934878	4.59036971	5.523821578	8.751716656	9.368756474	4.460315845	--	intronic
gene23025	0.834200114	3.216215821	3.327687603	8.74036158	6.759044504	4.119463906	LOC112579176	lncRNA
MSTRG.37414	9.6844073	8.970812055	10.74828242	8.540805986	6.653157603	6.352190634	--	intronic
MSTRG.14276	9.81008052	9.019108641	11.01911151	8.457891258	7.178691696	7.325580171	--	intronic
MSTRG.128280	6.283355925	6.761062181	8.223195669	8.366007294	7.504758663	7.661184841	--	intronic
MSTRG.31151	5.946854445	5.154426579	6.162898435	8.358588943	6.108046886	6.664508204	--	antisense
MSTRG.97384	30.84765528	15.10976168	15.93256489	8.349510103	10.24680988	5.745960566	--	linc
MSTRG.41924	9.854231829	6.180917292	7.005308209	8.332102866	7.437511048	4.395267887	--	intronic
MSTRG.181953	7.045926652	5.262025207	6.61538407	8.310602727	9.384143342	3.602848877	--	intronic
MSTRG.8177	4.914482836	4.872717195	5.276435049	8.307664708	5.556224106	5.311233385	--	intronic
MSTRG.145589	6.705708599	7.138920601	8.020566746	8.300429496	6.417225139	5.57811104	--	intronic
MSTRG.125182	3.985422575	2.496370794	3.322629923	8.296173737	6.792494309	6.235887822	--	intronic
MSTRG.146478	10.06201904	12.04107942	13.24550422	8.278780402	6.69796062	5.494686391	--	intronic
gene21714	8.193579685	7.432923972	7.472006732	8.273139395	13.51911578	12.87905609	LOC102415752	lncRNA
MSTRG.53148	7.595516871	6.362062043	7.148407777	8.216251149	5.916891565	6.534090975	--	intronic
gene3774	7.451750553	8.520723853	8.093904912	8.184610058	9.041577462	5.100218624	LOC112582925	lncRNA
MSTRG.17390	3.266864278	3.186497047	3.611337601	8.178788491	5.939764056	4.59440577	--	intronic
MSTRG.64461	8.907173503	4.909531683	5.996859325	8.167620049	6.358818453	9.565187187	--	intronic
MSTRG.173455	8.87874835	7.030912119	8.890392205	8.118130499	7.886211517	5.232477633	--	intronic
MSTRG.132310	10.87535034	8.899680125	11.17886335	8.056118675	6.15050241	4.650943233	--	intronic
MSTRG.86707	14.53071754	9.493115298	10.32522717	8.039689395	8.023214724	7.637094548	--	intronic
MSTRG.86703	11.22237371	9.911685914	9.876196415	8.009948212	7.211821725	6.047540451	--	intronic
MSTRG.8178	3.895786613	4.194347222	4.93871557	7.999361917	6.6778635	5.516977072	--	intronic
gene13483	4.315472588	4.230777906	4.416102961	7.987181891	6.207769226	13.00502434	LOC102413257	lncRNA
MSTRG.95122	2.510545105	3.381708566	2.753776647	7.98156559	6.387358879	4.922444619	--	linc
gene509	9.442250279	6.193022161	6.9304035	7.959512019	7.186408652	6.28010856	LOC112583944	lncRNA
MSTRG.59918	5.977841521	4.697927483	5.342408048	7.950454121	5.892433415	6.192473379	--	intronic
MSTRG.64448	4.666189462	5.973608854	6.687037232	7.891636281	6.628629515	6.265464084	--	intronic
MSTRG.27430	11.13795316	10.52904031	12.8928888	7.878429782	7.561188353	5.713080688	--	intronic
MSTRG.69786	12.74216955	9.15324661	9.557680366	7.873329136	7.106725943	7.198365109	--	intronic
MSTRG.145588	5.945673888	7.082795445	7.199390814	7.866572503	6.115556373	4.906282436	--	intronic
gene28022	8.063382717	7.865072439	7.57288578	7.854159233	8.311564897	9.233095679	LOC112580649	lncRNA
MSTRG.160582	7.995914205	6.867734951	6.528484291	7.833385839	6.0747713	5.077724944	--	intronic
MSTRG.48069	10.78448318	6.56901941	5.555796075	7.808208382	8.429934786	4.582494322	--	linc
gene8372	9.278101476	6.903946576	10.02550629	7.801167886	8.07810552	4.376716266	LOC112584565	lncRNA
MSTRG.72776	3.922510539	3.042179861	3.756184735	7.792235259	5.626008529	6.640693057	--	intronic
MSTRG.76118	11.99022132	9.775963441	10.28769389	7.765084448	7.337946474	7.203082932	--	intronic
MSTRG.162041	9.082009581	7.477299194	7.949368893	7.752794602	7.011465906	13.46145367	--	linc
gene31784	6.530319638	7.095723753	7.248958874	7.739350449	8.476938834	5.595193009	LOC112581781	lncRNA
MSTRG.111701	15.06638031	16.04436609	16.32141361	7.733308802	6.513244288	7.662382544	--	intronic
MSTRG.89442	4.125758729	2.356813033	2.499830451	7.716829219	5.82953691	4.589909025	--	intronic
MSTRG.100242	6.791191072	6.594564804	5.739367855	7.641511956	6.370063846	6.777644264	--	intronic
MSTRG.7058	6.130238157	6.154829243	6.386947082	7.61996525	6.070021039	4.278199143	--	intronic
gene22776	5.96962323	4.894578187	4.368034011	7.609826006	6.659672291	4.475525788	LOC112579134	lncRNA
MSTRG.56046	2.812935692	1.922706784	2.278835577	7.594245608	5.171480444	6.430475694	--	intronic
MSTRG.118485	4.105415792	4.689647688	4.594649486	7.546909609	7.448022408	5.844796463	--	intronic
MSTRG.167058	5.293801181	4.042885839	4.894206419	7.528759786	5.176079263	9.375405347	--	linc
gene31557	3.561153655	5.241910832	5.926606263	7.515251296	7.878764338	4.498803614	LOC102391937	lncRNA
MSTRG.47791	9.261191089	7.712897502	9.51590868	7.506859339	5.895751496	7.186245744	--	intronic
gene18077	8.315614203	7.505945456	9.513950366	7.483718238	7.022586846	7.5914364	LOC112587785	lncRNA
MSTRG.117099	7.051808491	5.848740609	6.238997319	7.483696038	6.654740995	4.078999194	--	antisense
MSTRG.9217	7.326191841	8.03798244	8.23252154	7.447690927	5.673110415	4.763408994	--	intronic
MSTRG.50477	14.92556519	15.7443785	18.85035639	7.431469301	6.830877242	3.413162073	--	intronic
gene2192	5.884802882	5.190192583	5.732249269	7.42279154	5.256192909	10.25000468	LOC102392085	lncRNA
MSTRG.100867	7.525644753	6.577919326	6.381333516	7.397906663	6.046241059	6.026530939	--	intronic
MSTRG.43658	2.48036082	3.979334831	3.72564943	7.343207234	7.402284779	9.003220966	--	intronic
gene11419	7.763245969	10.0320536	9.359524957	7.333101263	5.516538323	6.652834355	LOC102410623	lncRNA
MSTRG.120579	4.244188	3.578271241	4.24056805	7.26751913	5.75049212	9.532080123	--	linc
MSTRG.73754	8.343227133	6.834404003	7.189483027	7.250382907	5.324629914	5.099936987	--	intronic
MSTRG.149631	5.207231904	4.12900139	5.577476526	7.245309014	6.076069684	4.707433284	--	intronic
gene30006	1.70368954	1.287938779	1.647550776	7.243356747	8.734969179	7.197301336	LOC112581371	lncRNA
gene21314	7.051176595	6.344448808	6.084635761	7.238646682	7.102606449	4.849995398	LOC102413401	lncRNA
MSTRG.11221	9.773356172	11.42871951	8.835360646	7.236764324	6.836992243	7.390458955	--	intronic
MSTRG.72900	8.624288863	5.994815039	5.82965755	7.224136573	6.552487803	6.45377041	--	intronic
MSTRG.31343	8.22993263	8.723094499	8.775649535	7.220710484	5.672027894	5.526195425	--	intronic
MSTRG.29261	10.35049298	10.48838183	8.351051988	7.20233867	7.146736931	8.328288902	--	intronic
MSTRG.173424	6.121957562	6.505725671	6.421991285	7.175360245	6.373759717	4.937934861	--	intronic
MSTRG.49482	4.487417154	4.281409892	4.345935678	7.171436347	7.438715124	6.294756529	--	antisense
MSTRG.22499	9.993362272	8.747316444	9.928681573	7.165796483	6.136541983	4.719911344	--	intronic
MSTRG.21233	6.810521296	7.416082358	7.881621148	7.155053674	5.841741081	5.331198285	--	intronic
gene15751	4.349211951	4.714132908	4.591037769	7.138696158	5.076812927	4.532844741	LOC112586886	lncRNA
MSTRG.114135	5.535102678	6.493755026	7.240872561	7.132473034	5.982876917	5.726091252	--	intronic
MSTRG.194380	8.619806205	9.504569206	11.13507011	7.093613002	4.905397558	6.822275085	--	intronic
MSTRG.180192	7.10133651	5.610775134	6.573455533	7.062354293	7.360133753	9.397751365	--	linc
MSTRG.85422	4.116246123	4.056488422	4.163773277	7.02733206	5.281807069	3.774034153	--	intronic
MSTRG.37418	6.918117004	7.124175953	7.529365005	6.988018418	6.030843616	5.869322853	--	intronic
MSTRG.56594	8.303670827	6.84540128	6.937581532	6.983112339	5.838336392	4.790040736	--	intronic
gene22851	8.14364238	10.65608597	10.51498239	6.952051723	3.526664226	4.199618814	LOC112579146	lncRNA
MSTRG.126578	8.336946859	6.079188303	2.945348962	6.888365721	4.915569839	5.248925558	--	antisense
MSTRG.37867	10.65709594	6.963685587	7.229797826	6.873539261	6.158954763	3.938777146	--	antisense
MSTRG.135721	5.843447348	5.525146021	6.080998291	6.86203333	4.949181275	5.518368831	--	intronic
MSTRG.151957	6.137658614	6.319684654	7.98290943	6.790945309	6.559863369	5.698270769	--	intronic
MSTRG.193149	1.984994247	7.823111306	5.467858149	6.782638987	5.66221108	5.814378748	--	linc
MSTRG.48081	1.620591419	5.450344148	5.607477205	6.779886299	8.399348511	5.380914197	--	intronic
MSTRG.78041	1.805231788	2.663792758	2.65685546	6.744812283	7.806178606	10.32347816	--	linc
gene21200	8.449681828	8.966962222	8.195485503	6.744076039	6.119265019	6.396311483	LOC112578457	lncRNA
MSTRG.43484	3.012654126	2.168158292	2.5673381	6.74282661	7.017723249	3.695636559	--	linc
MSTRG.116653	18.42735006	12.44841539	15.33812324	6.735072465	6.212511579	4.476428842	--	intronic
MSTRG.135717	5.951598084	5.211766921	5.762425427	6.724975912	5.399260838	5.540045172	--	intronic
MSTRG.194383	8.541722766	9.196268269	10.85678289	6.684051782	5.123002208	6.554170877	--	intronic
MSTRG.27106	1.810489259	3.640678693	2.246900177	6.683282084	2.42564135	6.739832958	--	linc
MSTRG.189490	12.78118513	11.07461245	14.15567084	6.665272398	5.390659091	5.300461394	--	intronic
MSTRG.19182	7.078256777	4.896296186	6.650530088	6.651304658	4.297417992	4.469565135	--	linc
gene4496	3.595901436	3.262073845	4.086701965	6.640835658	5.400042695	6.024190874	LOC102414721	lncRNA
MSTRG.130050	6.262130648	8.856855767	9.214045672	6.636222335	7.372874086	4.465566897	--	intronic
MSTRG.140629	6.828682687	7.227194306	5.71211956	6.633567846	8.7003982	7.120687011	--	antisense
MSTRG.175590	8.566860091	7.574199563	6.819476313	6.631430242	5.983377515	5.36578164	--	intronic
MSTRG.35992	8.641369022	7.573253482	8.414317533	6.627205728	6.779470102	6.48573042	--	intronic
MSTRG.127870	3.520630866	2.56168658	3.120903083	6.626320626	4.155311259	4.513582386	--	intronic
MSTRG.89568	6.581040567	4.748931932	6.049905977	6.619016772	5.699936037	4.094944952	--	intronic
MSTRG.158247	8.138309281	5.648948844	5.558287442	6.61723609	5.130768142	4.08445245	--	intronic
MSTRG.4927	2.26833325	0.925697406	1.177930823	6.605893122	7.571864208	2.785777963	--	linc
MSTRG.81507	9.872079636	7.1398385	8.607139425	6.605295279	5.35734887	4.890104651	--	intronic
MSTRG.72869	7.583458495	11.11576027	10.41544736	6.5948601	6.202520707	5.695733016	--	intronic
MSTRG.84016	3.996291619	3.244861532	3.968976954	6.593418514	4.532585296	6.756231578	--	intronic
MSTRG.9280	2.022535181	2.542499813	2.569153011	6.547459753	5.022694539	5.115512979	--	intronic
MSTRG.189491	9.210807156	8.986120396	11.58391817	6.535818996	4.231952699	5.140279533	--	intronic
MSTRG.125163	3.644339669	3.90016121	4.713350244	6.533945635	5.963958364	3.80825333	--	intronic
MSTRG.103858	8.217606453	6.281292021	6.821953059	6.532937486	5.196416956	5.055498251	--	intronic
MSTRG.29127	6.462726831	7.461689257	7.516806462	6.517408238	4.705931401	7.777612496	--	linc
MSTRG.13954	6.551893905	5.528080593	6.776000604	6.492769656	4.502255143	3.640770064	--	intronic
gene31670	7.109381162	7.433070601	7.44167854	6.487685608	6.542385823	9.165644036	LOC112581828	lncRNA
MSTRG.2152	2.512140115	3.241136545	3.117681058	6.484388182	3.568703004	4.135167072	--	intronic
MSTRG.50869	5.912355784	6.607619109	6.251480905	6.47206622	5.004939809	4.575573266	--	intronic
MSTRG.189502	11.44048914	9.408677742	11.72241697	6.459387026	6.055044963	4.904989676	--	intronic
gene18316	6.969208004	5.219218577	4.425712469	6.453349162	4.87788425	5.635283958	LOC112587814	lncRNA
MSTRG.68247	3.756426592	4.70451441	4.75902049	6.416325067	6.095222021	7.574608611	--	antisense
MSTRG.194375	5.93194333	6.671488671	7.841530817	6.412351352	5.178787375	6.344892659	--	intronic
MSTRG.194369	5.410053489	5.988137488	7.203080693	6.407515726	5.149221816	4.789912607	--	intronic
MSTRG.159303	9.820386655	11.62373939	10.65374276	6.385818842	8.288059768	8.508870439	--	intronic
MSTRG.61005	5.563600361	7.808143028	8.332154045	6.379238375	4.281383182	4.994157837	--	intronic
MSTRG.47427	5.949526574	7.047180471	7.482175384	6.371476307	4.88848681	6.147327434	--	linc
gene13092	7.996702669	7.504953389	6.881274883	6.366655386	6.203419981	9.28495431	LOC102406308	lncRNA
gene26734	1.750896771	2.029559938	1.523359628	6.344510163	5.510770724	5.936642884	LOC102390441	lncRNA
MSTRG.191569	8.965372655	10.0631007	11.24572371	6.343336974	5.37576246	5.929815701	--	intronic
MSTRG.95387	2.910954941	4.05578131	4.49673173	6.335660553	3.686088773	5.813427813	--	intronic
MSTRG.38019	3.207349461	3.264383983	2.946139587	6.321001774	4.722707207	3.746534939	--	intronic
MSTRG.64444	3.971760811	5.059824828	5.248618381	6.287561435	5.452639618	5.378326524	--	antisense
gene9615	3.043084976	3.421967001	2.557078315	6.281787733	4.416790714	5.563036727	LOC102397289	lncRNA
MSTRG.193898	4.567007708	5.047299361	4.885691166	6.235102638	4.67049195	4.008171277	--	intronic
MSTRG.173072	3.440376626	2.165009188	3.269563384	6.232518809	3.322030622	4.944921535	--	linc
MSTRG.12515	5.315952891	7.436192325	9.575380409	6.227972181	5.124343713	4.077071212	--	intronic
gene9311	7.295039442	9.285787264	11.21489442	6.224715747	6.603840324	7.164958298	LOC102391124	lncRNA
gene18634	5.503057323	6.775875329	6.993217487	6.219319255	6.42513086	5.355817594	LOC112587859	lncRNA
MSTRG.89986	9.977112298	10.73152502	12.92601177	6.215546038	6.659308146	3.31619468	--	intronic
MSTRG.123906	7.638959541	5.512334792	5.647698795	6.194131999	5.413266999	3.581234037	--	intronic
MSTRG.84013	2.822861721	2.69095857	2.857302085	6.184546437	3.469058294	4.010355025	--	intronic
MSTRG.156001	8.069270023	8.892041914	10.48685659	6.173155629	6.138309421	4.740052482	--	intronic
MSTRG.189489	11.84463104	10.40126038	13.34583307	6.154477103	5.270933289	4.287110872	--	intronic
MSTRG.90645	2.203431067	2.089213642	2.290398772	6.149030576	5.105486953	5.501129812	--	antisense
MSTRG.195354	4.611841236	5.012899747	5.752510671	6.137390242	4.411449126	5.413430858	--	intronic
gene31474	4.897739729	4.262041865	5.853196606	6.132272214	4.277354458	6.270474924	LOC112581878	lncRNA
MSTRG.15943	3.586186417	4.374671963	5.043904824	6.129343838	4.758664035	5.004735726	--	intronic
gene22685	6.458737585	7.34409727	6.320833287	6.0927082	4.529239128	10.64507382	LOC102393261	lncRNA
MSTRG.124852	7.416951243	2.989047026	3.314340301	6.090955668	4.489847065	4.393746099	--	intronic
MSTRG.190051	6.327668181	4.126763859	3.74959545	6.080416111	5.162951543	4.183646149	--	intronic
MSTRG.48682	17.0565919	6.6368626	6.946220023	6.072628422	4.664614818	5.320071316	--	linc
gene4510	6.872681577	6.156816347	5.404027857	6.051186945	7.954821448	8.943446605	LOC102393855	lncRNA
MSTRG.12170	4.351448388	6.189440141	7.157442032	6.033642351	6.061248855	4.713580177	--	intronic
MSTRG.91793	15.24561016	15.54565807	18.60882625	6.027325506	3.687018351	5.667787923	--	intronic
MSTRG.43756	6.265597133	1.503994376	2.73893149	6.023823087	14.07731844	7.099312736	--	linc
MSTRG.143059	6.430485763	2.845770997	3.281079769	6.011804456	5.807121626	5.258299166	--	intronic
MSTRG.56062	1.296494427	0.823293531	0.959216919	5.99691915	4.801262412	3.482791002	--	intronic
MSTRG.64449	3.581000293	4.555747112	4.950636166	5.987100236	4.856258374	5.130463666	--	intronic
gene3738	2.465134729	2.849298561	2.582999801	5.986747087	3.650370858	5.20366743	LOC102391984	lncRNA
gene13995	8.289615444	8.082514372	7.019766893	5.971846239	5.219115848	6.830682592	LOC102401766	lncRNA
MSTRG.159266	0.934777433	0.989329634	0.276214679	5.967305243	2.385500713	0.591812418	--	intronic
MSTRG.172581	5.201798844	4.808565417	4.060864791	5.923212559	5.928207859	7.249734743	--	linc
MSTRG.38178	4.612053255	4.148291953	4.511980494	5.919881307	4.53999652	3.866914091	--	intronic
MSTRG.84018	3.850772853	2.879458485	3.120299915	5.91577666	4.219514702	5.787059501	--	intronic
MSTRG.97218	8.601954895	4.916829041	5.44976137	5.900350906	4.061486545	3.259250811	--	intronic
MSTRG.57173	3.085633134	2.957228801	2.99988012	5.894203335	4.733559876	4.361997095	--	intronic
MSTRG.89441	2.256159353	1.404917411	1.973152387	5.883743566	5.22949332	5.511589263	--	intronic
MSTRG.149944	4.697412764	4.577347555	5.324862337	5.861491253	4.367847919	6.439503068	--	linc
MSTRG.88882	4.673337052	4.248280714	4.010944359	5.839585192	5.490459597	4.81251375	--	intronic
MSTRG.155371	3.514063831	2.220381669	4.881844395	5.833787059	2.927886495	4.741752754	--	intronic
gene19431	1.990156132	2.000983709	1.7609294	5.8320967	4.6908077	6.49728717	LOC102399489	lncRNA
MSTRG.125162	4.107248433	3.840242581	3.66139237	5.825732886	5.018889188	3.763285468	--	intronic
MSTRG.104684	6.313363155	5.102361123	6.082874442	5.812146243	4.905797842	4.134623803	--	linc
MSTRG.102491	5.03722105	3.794686744	4.458801908	5.81212136	3.890093978	3.353419336	--	intronic
MSTRG.58672	5.168769335	5.32832232	5.206720552	5.803589359	7.254728639	4.462328926	--	intronic
MSTRG.167374	5.627083857	6.87169844	7.674141818	5.800973662	4.947102077	5.637419344	--	intronic
MSTRG.118842	5.172212468	5.017883736	6.092061691	5.799802324	5.147281551	7.329342157	--	linc
MSTRG.108213	11.86046492	10.6849763	11.19844925	5.784111925	5.446880621	5.469048539	--	intronic
MSTRG.195684	6.132447333	8.457799246	7.707345623	5.764884985	6.469699516	8.014282792	--	antisense
MSTRG.156369	4.980676824	4.334984876	4.329245993	5.757494901	3.92914852	3.659478587	--	intronic
MSTRG.74382	4.658018105	4.334100384	3.405615514	5.75526754	3.481707823	2.644313422	--	linc
MSTRG.82077	6.254549906	6.400848205	6.881671219	5.741266999	5.143465923	4.499679606	--	intronic
MSTRG.62911	7.194854875	5.751555727	5.521346165	5.725259193	5.520470476	4.579329013	--	intronic
MSTRG.139412	4.340525168	4.558941807	4.216243382	5.721635872	4.033911637	7.55806799	--	linc
MSTRG.206899	0.706721813	0.534260737	0.417654367	5.688381196	1.532987992	1.342287682	--	linc
MSTRG.54747	6.29010519	7.280518285	7.967113044	5.687000714	5.576117244	9.636564716	--	antisense
MSTRG.209032	9.679580272	10.58594817	11.53610437	5.686580543	5.105029922	2.982386887	--	linc
MSTRG.177134	4.10561839	3.038530817	3.346528168	5.678149397	3.973196416	5.621835706	--	intronic
MSTRG.34143	5.926066394	7.601546059	7.84482143	5.672309648	5.645918599	4.692280244	--	intronic
MSTRG.89443	2.446965822	1.735365275	1.583287206	5.660221108	4.240404383	3.16987431	--	intronic
gene21733	10.62036657	8.430116353	9.055991203	5.646218621	5.578746425	8.347926628	BLCAP	lncRNA
MSTRG.183801	3.317219571	3.929193887	4.017278393	5.643439233	2.747953103	4.311289988	--	intronic
MSTRG.23393	7.69012023	7.204931449	9.368710508	5.642157646	3.876695348	3.886942448	--	intronic
MSTRG.153831	6.201833246	6.858589107	7.520868127	5.640078468	4.576845723	3.866077694	--	intronic
MSTRG.107276	5.587669175	5.13047803	4.860310765	5.607749162	3.789922259	4.001450591	--	intronic
MSTRG.201084	11.51626195	8.897483546	7.622511506	5.593604835	5.760218235	10.51362904	--	antisense
MSTRG.93089	6.402925532	6.666996149	7.675021073	5.582889313	5.302764738	4.191398891	--	intronic
MSTRG.80772	0.72560678	0.336518335	0.370997157	5.567713674	3.087568188	4.234604272	--	intronic
MSTRG.15944	4.235082475	3.76408727	4.344989429	5.558672319	4.653480314	4.523399833	--	intronic
MSTRG.15928	4.317497952	3.91063627	4.905198212	5.550571233	4.391904338	4.672140946	--	intronic
MSTRG.38175	3.746356068	3.0724364	3.544636091	5.545618354	3.722798852	3.076201188	--	intronic
MSTRG.153832	6.370100649	6.855076962	8.12118238	5.537804994	4.040635461	3.435355797	--	intronic
MSTRG.1735	5.808776827	5.323705723	5.317245883	5.534749905	5.122054435	5.006185332	--	intronic
MSTRG.147285	3.993707163	3.987973103	4.120977372	5.519108341	4.542513622	5.187723405	--	intronic
MSTRG.56443	5.89357485	5.297812499	5.912449464	5.513949964	4.248446777	3.975031656	--	intronic
MSTRG.22425	6.497614118	5.889522182	6.304278989	5.513814961	4.12432982	3.790666794	--	intronic
MSTRG.84686	8.899587366	9.622595328	10.97399597	5.513002533	4.014269228	4.401839205	--	intronic
MSTRG.103444	7.416745964	6.903844012	5.79573302	5.505927449	3.431967314	4.118532953	--	intronic
MSTRG.82076	6.302664329	6.565127921	6.031135316	5.499944139	4.473609721	4.166090815	--	intronic
MSTRG.193104	6.0815581	7.039525178	8.340772411	5.499745122	3.07320054	7.158025725	--	linc
gene17163	3.423470598	4.253391208	3.848445625	5.494556022	4.653140719	1.847016147	LOC112587310	lncRNA
MSTRG.163971	2.256926583	3.609777016	4.002237202	5.482547577	4.81192756	5.108075367	--	intronic
MSTRG.26089	5.442490385	6.644531624	6.271291228	5.474317034	4.229564024	5.251253446	--	antisense
MSTRG.80784	1.871492723	4.575440597	3.785851485	5.464964711	5.081607323	2.076808066	--	linc
MSTRG.153436	3.355374317	3.366570516	3.937075223	5.45243871	4.261726274	3.619763407	--	intronic
MSTRG.8172	7.852130436	6.699174947	4.143220184	5.448409135	5.725201711	7.953958895	--	intronic
MSTRG.78083	0.427023973	0.819149311	0.414028381	5.444547754	5.244382148	4.021472333	--	linc
MSTRG.58056	4.97545249	4.757904246	5.466783363	5.432023454	4.86631416	3.913725614	--	antisense
MSTRG.118457	4.264933743	4.429980628	4.970702027	5.425757464	3.703213835	2.668385078	--	intronic
MSTRG.15495	3.776563978	4.164852478	5.731595341	5.423447969	5.050590278	4.154701706	--	intronic
MSTRG.177544	8.172893081	6.6950304	7.486131749	5.418567605	4.401222037	4.723024907	--	intronic
MSTRG.6806	8.613086788	9.319599784	8.409662188	5.413146192	3.502424046	4.085386855	--	intronic
gene18525	6.393132303	3.475800955	3.071924763	5.395161947	4.028444983	5.317228128	LOC112587841	lncRNA
MSTRG.7443	4.617379481	4.435426584	5.118975002	5.391209603	4.066567118	3.296939981	--	intronic
MSTRG.156031	3.6284104	3.976495962	2.309242903	5.380958558	3.375061898	3.596626938	--	intronic
MSTRG.127877	3.206147969	3.125365459	3.112211248	5.354821823	4.496463965	2.617410858	--	intronic
MSTRG.34602	5.965303079	6.909738888	7.31289598	5.336468484	4.0511129	3.295997822	--	intronic
MSTRG.187424	4.016974577	4.14572384	4.337071848	5.33474517	5.680245507	6.419674037	--	intronic
MSTRG.108766	1.824501345	1.356231882	1.838422318	5.324700944	4.124622054	6.371607581	--	intronic
MSTRG.171890	3.079109732	2.696131094	2.43986925	5.315174928	4.491336548	4.417705636	--	intronic
MSTRG.133791	7.803440549	4.253146687	4.941959721	5.309171006	5.647258692	1.951488243	--	intronic
MSTRG.144725	3.729900102	5.497358752	5.586203765	5.300792139	3.92373738	2.730500052	--	intronic
MSTRG.56445	5.612752136	5.003410318	5.769673448	5.28771069	4.707026959	4.911409638	--	intronic
gene23183	7.737116603	5.412522969	7.562497734	5.285764744	4.94203321	5.158590984	LOC102402027	lncRNA
MSTRG.89440	1.926100166	1.704931008	1.907473843	5.284344029	4.50420395	5.525099093	--	linc
MSTRG.51789	2.925322546	4.60630335	5.121013867	5.281473631	4.409967328	3.098773774	--	intronic
MSTRG.120066	7.851118042	8.119165099	8.767429982	5.263758122	5.290792066	5.039439923	--	intronic
MSTRG.153834	5.714374655	6.640010034	7.560884376	5.253977283	4.497623422	3.451551313	--	intronic
MSTRG.89561	5.251915122	4.389084413	5.825846959	5.25301902	4.558869296	3.544711832	--	intronic
MSTRG.34704	4.949552971	5.446510439	5.345452506	5.239279218	4.812248559	4.476655245	--	intronic
MSTRG.171328	5.441310207	4.949195798	5.070258291	5.233501519	4.677219509	4.603233824	--	intronic
MSTRG.64959	1.157894102	1.373368252	1.383318646	5.229719045	3.322544278	4.046202363	--	intronic
MSTRG.130671	5.425563528	6.333869718	7.032886867	5.226025089	5.394459497	2.916228063	--	intronic
MSTRG.156449	6.797829843	6.861019172	6.960510848	5.211447613	4.356069742	4.449099307	--	antisense
gene31556	2.325504928	3.771220957	4.034274952	5.210409476	5.259743952	2.626373913	LOC112581764	lncRNA
MSTRG.22500	7.064850548	5.652365238	6.719373169	5.208517467	4.41337611	2.814132482	--	intronic
MSTRG.99468	5.229081696	8.557148863	4.771713327	5.207730952	6.08344435	5.452684774	--	linc
MSTRG.1789	2.217448791	0.881766614	1.325604824	5.204679853	5.346428368	2.703885789	--	linc
gene25800	5.225694107	4.038258026	4.761052797	5.197247417	4.519315337	4.742059942	LOC102409631	lncRNA
MSTRG.160145	6.106408997	6.046224103	7.172527584	5.184647218	3.968090616	4.957841758	--	antisense
gene23309	3.405411597	3.153627995	3.316449494	5.182704609	3.802060292	9.709113083	LOC102392756	lncRNA
MSTRG.136448	4.869879345	6.242553567	6.767014979	5.178964632	4.012036097	4.932329286	--	linc
MSTRG.42799	3.92575586	4.154857049	3.993203975	5.178943782	4.458767935	2.906811984	--	intronic
MSTRG.17685	3.711776468	3.506953653	3.716172262	5.17602787	4.657491951	2.962191007	--	intronic
MSTRG.69443	3.456401778	4.792286688	5.088771115	5.175754707	5.392474557	4.173949801	--	intronic
gene33262	2.055781352	1.822546889	1.891399841	5.161186068	3.910834349	5.182439036	LOC102396410	lncRNA
MSTRG.125160	3.144441647	2.975842961	3.551668941	5.160494993	4.351822247	2.806091481	--	intronic
MSTRG.85424	2.490540762	3.101663832	2.906746824	5.159398474	4.261397648	3.005369642	--	intronic
MSTRG.80532	6.809594244	6.482340056	8.188372742	5.127551227	5.170424934	5.550163585	--	intronic
MSTRG.18195	4.255915963	5.259711934	5.846282735	5.124322593	4.200183457	4.374421136	--	antisense
MSTRG.152399	6.907145462	4.398827506	4.518473881	5.091288705	4.651754864	2.735701995	--	intronic
gene28952	5.761551189	6.105795275	6.199661391	5.0882494	4.259359793	4.550051179	LOC102402392	lncRNA
MSTRG.37415	6.186340065	5.515554754	5.860816616	5.081258139	4.080853078	3.691885277	--	intronic
MSTRG.155010	5.535477723	4.916140206	4.817950836	5.071447883	3.450343794	4.123138972	--	intronic
MSTRG.155012	5.199325569	4.443559186	5.677816088	5.069284017	3.80964645	4.28738214	--	intronic
MSTRG.38179	3.626390306	2.660215595	3.320486991	5.057386371	3.696027064	3.304942675	--	intronic
MSTRG.82753	4.743147792	6.890441942	6.420744829	5.047841321	4.303948519	3.400749287	--	intronic
MSTRG.137449	0.98275086	1.372050394	1.275863361	5.037412301	4.407547014	3.854897188	--	intronic
MSTRG.101407	9.743102101	7.163804225	5.651347982	5.029929159	4.916034361	3.205570363	--	antisense
MSTRG.103860	5.616570549	5.324197167	5.202689542	5.021082928	3.774160881	3.318821152	--	intronic
MSTRG.93336	4.398955129	4.642968454	4.679758944	5.019482583	4.13811193	3.712828337	--	intronic
MSTRG.61250	5.08460462	3.978461129	4.755161215	5.014770946	4.726459834	4.382813206	--	intronic
MSTRG.190926	6.117573293	6.221027187	7.162333669	5.00102534	3.672591111	3.417329263	--	intronic
MSTRG.155014	5.843987687	5.26656133	6.674048183	4.995408635	3.867388493	4.271495717	--	intronic
MSTRG.194370	4.740749996	4.9180583	5.976577648	4.991526419	3.970470832	3.969460623	--	intronic
MSTRG.37436	0.724195703	1.532917344	0.649104495	4.971423866	2.846085851	2.310799871	--	linc
MSTRG.200267	4.66096124	4.452319751	4.774038934	4.968953083	5.684206832	1.588934641	--	linc
MSTRG.21067	4.584574088	5.457110534	6.688105197	4.964002672	4.125797001	4.54971449	--	intronic
MSTRG.91863	1.231809514	1.800342177	2.608550776	4.957397631	6.182236894	3.431405832	--	intronic
MSTRG.153708	6.070508576	4.616937375	4.076720488	4.952506679	4.600537174	3.214371535	--	intronic
MSTRG.86214	6.604296302	7.17079372	6.299351214	4.941890149	3.754264389	3.225095349	--	intronic
gene21575	3.84267108	3.503811073	2.445605634	4.938880853	6.230763087	5.921097176	LOC112578689	lncRNA
MSTRG.89439	2.262590033	1.869780662	2.436145267	4.937840989	4.290956221	5.521829048	--	linc
MSTRG.22422	7.171412302	6.523138396	6.972390543	4.927919226	3.807799251	3.822604438	--	intronic
MSTRG.2013	7.127649411	7.121493013	7.278308692	4.920117231	4.136932565	3.348845478	--	intronic
MSTRG.176621	4.007965578	4.719074148	5.958520202	4.915476369	4.072065585	4.381353981	--	linc
MSTRG.45893	8.045632712	8.037781641	8.472712161	4.911590153	3.963187159	4.760347863	--	intronic
gene15392	3.302102981	2.254715309	2.592501077	4.904757093	3.989584626	3.745057725	LOC112586813	lncRNA
MSTRG.192494	3.992032853	5.457294079	5.665328988	4.901322116	4.476817769	3.489183813	--	intronic
MSTRG.1052	1.986102403	2.329936958	2.561359121	4.898931541	2.981515887	4.581220396	--	intronic
MSTRG.198176	8.424329143	8.157746385	9.519337242	4.897056179	3.983334751	2.44684962	--	intronic
MSTRG.155994	6.692635666	6.509447465	6.344203835	4.896431733	4.700908179	3.120448879	--	intronic
MSTRG.37431	0.789146455	1.09887216	1.151786764	4.88085028	4.526198415	2.722633409	--	linc
MSTRG.114804	3.703327213	3.312285763	3.543941029	4.87132072	4.039744223	4.163197507	--	intronic
MSTRG.185818	2.176391992	1.745002231	2.114420948	4.869081168	2.709694855	1.519848913	--	intronic
MSTRG.121923	6.686159645	4.154504509	4.929625206	4.860861824	3.390526099	3.269000963	--	intronic
MSTRG.181957	4.624618046	3.806600642	4.697839389	4.852578686	5.136429571	1.832836193	--	antisense
MSTRG.170291	4.641215173	4.766166435	4.419771915	4.843399701	4.063356248	3.400953509	--	intronic
MSTRG.47242	4.387360378	2.966616738	3.310642993	4.838160443	5.036262929	2.945348895	--	intronic
MSTRG.56596	6.841235412	7.041200335	5.809485234	4.816653123	3.279467105	3.615973873	--	intronic
MSTRG.60729	5.553523232	3.624531389	3.50078829	4.803979523	3.484020441	3.023729232	--	intronic
MSTRG.68381	8.471980833	6.869540074	7.492607839	4.797191463	4.225904679	3.564537079	--	intronic
MSTRG.80771	0.971559061	0.666195183	0.410407639	4.772166078	2.444444771	4.02673298	--	intronic
MSTRG.373	4.117659226	2.101968043	3.080996105	4.765079934	4.029538565	4.613311658	--	intronic
MSTRG.176023	7.826993564	6.330046916	6.815597202	4.752096343	3.380044025	2.601537764	--	intronic
gene24806	5.768759686	6.408790496	7.225996762	4.745356749	4.331125081	3.207612043	LOC112579396	lncRNA
MSTRG.82815	0.457111131	0.216160349	0.140818124	4.742833719	3.98727326	3.137828567	--	linc
MSTRG.155625	3.707914692	3.418304046	3.461158122	4.732099738	3.444691296	4.204648157	--	intronic
MSTRG.153828	5.916185128	6.804933643	7.549527853	4.718269242	4.150296851	3.375751832	--	antisense
MSTRG.45120	3.101699926	3.317213417	3.679810793	4.709627111	3.510810374	2.724415711	--	linc
MSTRG.121118	5.324668602	5.040417917	4.601457332	4.696623955	4.454613519	3.352770696	--	intronic
MSTRG.182817	1.509248189	3.091598005	3.222445071	4.693963711	3.424434847	2.610707604	--	intronic
MSTRG.42083	5.5953271	6.880171558	8.067784604	4.691179118	4.81100489	3.33370635	--	intronic
MSTRG.209052	5.417618938	5.839019291	6.718527567	4.686194845	4.262980247	5.394783576	--	linc
MSTRG.372	2.749190077	1.879135178	2.32492941	4.673616353	4.56573952	4.099302349	--	intronic
MSTRG.118110	4.661163441	4.187881044	5.091106319	4.671312541	4.187222881	3.964964022	--	intronic
MSTRG.194378	3.671345789	4.592811705	6.203760281	4.670699967	3.827991538	4.043781949	--	intronic
gene4308	5.184721492	4.266273805	4.915225546	4.670444977	4.286039875	5.26359828	LOC102414273	lncRNA
MSTRG.173297	8.302219384	5.348440928	7.295831732	4.670281225	4.471658119	1.789816359	--	intronic
MSTRG.198173	7.90338454	7.506248147	9.124127406	4.664641043	4.006760467	2.246104605	--	intronic
MSTRG.208611	7.335644806	6.400642235	6.717869574	4.664567375	4.626452498	3.697661587	--	intronic
MSTRG.178806	2.970420657	2.428599516	2.562446158	4.663372668	3.256676656	4.654234092	--	intronic
MSTRG.50908	6.735794036	4.854392816	5.741021006	4.647463327	3.018315028	3.392341816	--	intronic
MSTRG.187683	1.459178132	1.277624148	1.446035271	4.643350084	2.733683402	3.544972352	--	intronic
gene27721	0.343735892	0.525482822	0.276494816	4.637699749	5.731008204	2.538911285	LOC112580606	lncRNA
MSTRG.135444	4.546546202	3.913540375	3.580866576	4.637062208	3.783156051	2.927391342	--	intronic
gene11750	6.373612723	4.322863453	4.874086199	4.621824333	4.69053698	4.614867178	LOC102413479	lncRNA
MSTRG.138582	3.265858997	4.452134671	4.503423052	4.621730967	4.609584247	4.085913485	--	intronic
gene5389	2.689869756	2.511923379	2.700056515	4.611198608	4.239776477	6.66161961	LOC112583735	lncRNA
MSTRG.198180	7.332443795	7.142015774	8.605162886	4.60514893	4.118640006	2.147828008	--	intronic
gene2450	2.366385961	3.022653918	2.194156041	4.597543198	2.733117014	4.194879266	LOC102414420	lncRNA
MSTRG.127879	3.088210341	2.771293246	2.191244475	4.592189243	3.838452978	3.038410187	--	intronic
MSTRG.149933	5.110289419	5.102846467	6.309185971	4.592096548	4.274859096	4.508593547	--	linc
MSTRG.92262	5.531856284	6.624317296	7.493799485	4.591693768	4.384221276	3.913308594	--	intronic
MSTRG.28130	3.945034961	4.902949638	5.059168231	4.587827472	3.483359407	3.826356899	--	intronic
MSTRG.17726	4.790873498	4.333727903	4.74300349	4.58768857	5.9127389	6.145754239	--	linc
gene1973	4.102489337	3.468804079	3.251287171	4.570064568	3.485034345	7.568891888	LOC112579640	lncRNA
gene25335	1.990596856	2.538479242	2.109308369	4.564846871	3.701660422	5.857096728	LOC102392339	lncRNA
MSTRG.193899	4.045259958	3.633501606	3.344149662	4.56307703	4.968079188	2.370679256	--	intronic
MSTRG.120103	6.699377809	5.231861312	8.210459684	4.558437244	4.323065712	4.041485146	--	intronic
MSTRG.57798	3.965239036	3.534016341	4.700411864	4.550245982	3.831637075	3.63789717	--	linc
MSTRG.145438	2.407912758	2.615279109	3.045483985	4.54784699	4.343711738	3.099906	--	linc
MSTRG.42959	4.278654647	5.598760213	6.233114055	4.543552962	4.194370458	3.2158529	--	intronic
MSTRG.16294	3.39391014	2.473514765	1.849579998	4.540690984	5.736015638	3.008182839	--	intronic
MSTRG.141122	5.979465683	6.763497036	7.652690777	4.537980767	4.150203076	3.864497892	--	intronic
MSTRG.192422	4.268798671	5.587621668	5.3801683	4.522236108	5.4165253	1.459704301	--	intronic
MSTRG.70395	4.696090904	2.840084391	3.654103692	4.518463497	3.994722096	4.400216699	--	antisense
gene17272	3.913274374	2.881145852	2.463468868	4.517678315	2.83673398	3.719861908	LOC112587589	lncRNA
gene26728	1.219698027	2.420395807	1.813287862	4.517232212	2.859703486	8.581040458	LOC112580303	lncRNA
gene23102	2.383257489	2.350363019	1.62451179	4.511933203	4.52344461	6.25316534	LOC102391231	lncRNA
gene639	3.966210806	1.861278525	1.694356579	4.511516927	3.720290531	4.13894855	LOC112584419	lncRNA
MSTRG.50479	9.162965512	10.77106452	12.72055094	4.505946475	4.564324433	2.320448305	--	intronic
gene6629	5.379739512	7.874256267	5.622941678	4.503276938	4.038311921	4.362502966	LOC102409931	lncRNA
MSTRG.120073	5.093859634	5.558555982	5.276274727	4.502658037	3.101451557	3.035658353	--	intronic
MSTRG.54157	2.778614037	1.554591944	1.012742265	4.500683723	3.110455659	3.694225267	--	linc
MSTRG.168038	4.744883958	5.119774339	4.811432216	4.496886985	5.705847925	5.128798458	--	intronic
MSTRG.153104	6.927399957	7.111953674	7.706762209	4.495154904	3.952532082	4.377471523	--	antisense
MSTRG.28976	5.001522439	4.554066835	5.864707179	4.493648385	3.691260215	3.049047098	--	intronic
MSTRG.10403	4.741998832	3.8781132	3.814376455	4.490180549	4.748851648	2.963367822	--	intronic
gene31558	1.537455798	2.109306628	3.651212787	4.48057897	3.475448493	2.372141669	LOC112581763	lncRNA
MSTRG.65209	2.896099449	2.933480891	3.518853811	4.470291807	3.650001799	3.409476154	--	intronic
MSTRG.76097	6.031676005	3.575607108	4.957463173	4.467527319	4.360457762	4.107606264	--	intronic
MSTRG.201306	5.176454864	5.072726815	5.177267443	4.465682486	3.261191873	3.19470239	--	intronic
MSTRG.173392	4.943210311	5.065694111	5.185005319	4.455218286	2.961165922	2.861812086	--	intronic
MSTRG.82407	3.244807442	3.37571556	3.512875465	4.453171219	4.028703111	4.075390142	--	intronic
MSTRG.171039	9.496366625	4.781232581	6.015798576	4.446319212	3.658542613	3.023994681	--	intronic
MSTRG.127981	4.55527372	3.261923221	5.131891726	4.443289587	4.014378193	4.659354159	--	linc
MSTRG.194387	4.934976526	5.368196032	5.935648345	4.43545665	3.224517191	3.99246963	--	intronic
gene56	3.423470598	1.449303671	4.956797965	4.434203105	4.280889461	5.057306116	LOC112582461	lncRNA
MSTRG.52259	2.280903155	1.773560735	1.620755353	4.43146256	4.615015038	4.263390323	--	linc
MSTRG.135880	5.315455843	5.447065515	6.544369446	4.42592416	1.984472923	2.592483135	--	intronic
gene4435	7.939166375	4.9234895	6.660030811	4.425714968	4.120742426	1.857185309	LOC112583607	lncRNA
MSTRG.51790	2.647927097	2.978342495	4.090561428	4.423440477	4.730155253	2.906723515	--	antisense
MSTRG.83919	5.539919806	4.606258974	4.562168324	4.421391255	3.643577808	3.694161509	--	intronic
gene22952	5.365738888	5.263980314	4.99181206	4.403189649	4.26736123	4.712474833	LOC102393072	lncRNA
MSTRG.198722	3.192962603	3.379299083	2.933110588	4.397159264	4.076529223	2.996548462	--	intronic
MSTRG.124684	3.859702309	5.667406322	5.897680734	4.391212217	4.348087172	2.157410365	--	intronic
MSTRG.161135	5.374189574	3.111168558	3.964269546	4.390364268	3.157671215	3.179424705	--	intronic
MSTRG.105242	1.385417868	2.520528123	2.15512955	4.382297718	2.658937554	4.089821468	--	linc
MSTRG.80804	3.151967612	2.598693634	3.079681907	4.381402768	2.978594104	3.017545471	--	antisense
MSTRG.86204	5.56336272	6.329374975	6.565460269	4.379757607	3.737771329	2.943858154	--	intronic
MSTRG.29133	4.274784145	3.124562987	3.674958406	4.373250509	3.197704893	3.635017259	--	intronic
MSTRG.189728	1.983979482	2.178997815	3.368116766	4.363679	2.741665929	5.640454733	--	intronic
MSTRG.155832	3.248230729	3.494149829	3.83294736	4.355513557	3.414922528	3.756937699	--	antisense
MSTRG.167810	1.179575392	1.759575119	1.488881936	4.348898421	4.139633609	4.219099257	--	antisense
gene19466	3.588254546	3.654105523	4.552658249	4.348176081	4.636729136	5.552107382	LOC112577990	lncRNA
MSTRG.47790	5.737418834	4.347584373	4.69163425	4.345009365	2.691148032	3.306226696	--	intronic
MSTRG.83901	4.411545446	5.655819204	5.685061545	4.339570722	3.579837877	3.404430458	--	antisense
MSTRG.7508	4.419465943	4.317580899	4.075214928	4.338222714	4.140610593	3.396716721	--	intronic
MSTRG.135720	4.076495317	4.377625806	4.463088513	4.335036921	3.706725742	3.478764973	--	intronic
MSTRG.72475	4.824239076	3.550567248	3.849465644	4.329530448	3.411226503	3.041085787	--	intronic
MSTRG.161216	12.37994823	10.65401985	11.47735622	4.314385824	3.484414001	4.802169345	--	intronic
MSTRG.151260	4.864274596	5.412229909	5.79612814	4.314038578	3.032509174	2.554557068	--	intronic
MSTRG.194389	5.689097124	6.599980851	6.730266352	4.308462932	3.735438148	4.936982105	--	intronic
gene13666	4.24994142	4.45884888	4.204209686	4.308008905	3.333848445	2.948027314	LOC112586198	lncRNA
MSTRG.145811	3.741787828	3.857213166	4.34905929	4.307381663	2.667542137	2.069023687	--	intronic
MSTRG.143638	6.399058577	5.853515954	7.566146063	4.30655902	3.832021199	2.380573397	--	intronic
MSTRG.24495	4.037499894	2.795500568	2.949123488	4.304401426	2.532537158	3.764963877	--	intronic
MSTRG.208595	3.011386174	4.034230705	4.622410801	4.303332528	3.694815309	2.978191379	--	intronic
MSTRG.187166	3.153838737	5.11336648	6.231958342	4.302251588	2.852909228	2.343374701	--	intronic
MSTRG.181620	8.55143361	10.28719425	11.63627382	4.299738554	3.668758783	3.515148736	--	intronic
MSTRG.38193	3.631796907	3.07324334	2.772098285	4.299530746	3.036954126	2.933059786	--	antisense
MSTRG.139620	0.972800199	1.052450714	1.173753824	4.294520617	4.112729214	1.561610195	--	intronic
MSTRG.192425	4.40474816	6.313924974	5.694265015	4.284769606	5.025878992	1.64102433	--	intronic
MSTRG.14988	1.706563893	1.72588277	1.529611802	4.273446497	3.861484236	5.983205664	--	antisense
MSTRG.133	12.48907073	4.931454175	6.1223852	4.266683769	3.308974975	3.419067198	--	intronic
MSTRG.119683	3.501468389	4.515687546	3.765125829	4.25740837	3.251713626	1.890884405	--	intronic
MSTRG.155374	2.60177622	1.716537322	2.323846511	4.25068797	2.731285944	2.740338415	--	intronic
MSTRG.56425	2.04812418	2.312159591	3.615027212	4.244487382	2.487909445	2.638307483	--	intronic
MSTRG.185917	2.024633149	0.535696921	1.779802649	4.228584816	2.712545166	3.140423959	--	linc
gene3072	6.572417611	5.451979611	7.348352779	4.227657088	4.204445007	4.880777506	LOC102414382	lncRNA
MSTRG.68600	4.182108891	3.320353444	3.670002405	4.22511874	3.431650133	3.573112725	--	intronic
MSTRG.173395	3.63463986	3.950180656	4.699674628	4.22087983	3.348784425	2.85342307	--	intronic
MSTRG.34768	5.432746798	5.334860139	4.887289843	4.216573505	3.182840689	3.257773878	--	intronic
MSTRG.38176	3.490786031	2.164456325	2.370325405	4.213115732	2.865951278	1.781421873	--	intronic
MSTRG.93329	3.641380308	4.067990534	4.478735871	4.195444715	3.924743968	2.725050535	--	intronic
MSTRG.149632	4.05103039	2.203825539	2.858322074	4.192729243	2.817992632	2.035802985	--	intronic
gene22918	0.884817732	0.892281985	0.892637383	4.192265105	2.260562532	4.522048208	LOC112579159	lncRNA
MSTRG.143637	6.65291847	5.047139108	7.664742309	4.192103164	3.344702775	2.293583338	--	intronic
MSTRG.65128	4.280631099	2.257695484	2.265002091	4.185951364	5.677906096	4.260513022	--	intronic
MSTRG.119685	3.806480356	4.506795384	5.139879628	4.180506572	4.428917475	3.013450609	--	intronic
MSTRG.90125	6.368868333	6.669342931	6.383778914	4.177241135	3.249885138	3.557958282	--	intronic
MSTRG.84632	19.93668172	12.38182196	11.79988401	4.167095269	3.09172811	2.868524329	--	intronic
MSTRG.111766	2.180520397	1.947399429	1.950360925	4.16646236	3.10563074	4.294884902	--	linc
MSTRG.155373	2.668114096	2.514361351	2.771976493	4.165941708	2.731324999	3.131570335	--	intronic
MSTRG.22501	6.408961977	7.905679356	6.125352281	4.164872107	4.382097612	1.762934174	--	intronic
MSTRG.47719	3.979131948	4.356067951	4.369788433	4.164310841	2.668616511	2.890597515	--	intronic
gene9589	2.45565946	3.019610268	2.745176193	4.150484305	3.511892248	7.234254319	LOC102412652	lncRNA
MSTRG.41523	4.226352236	4.412221377	3.610755107	4.150219375	2.195184462	2.850229247	--	intronic
gene18084	2.049424576	1.626769427	2.296151957	4.147638959	3.584742228	4.541254471	LOC102413224	lncRNA
gene21574	3.47955629	4.283328674	3.85379209	4.147258442	3.416455969	4.877682268	LOC102413215	lncRNA
gene2818	4.262759698	4.656282829	5.504814759	4.140960558	3.725973057	3.687363932	LOC112578062	lncRNA
gene22344	5.439514395	6.52186652	6.727082953	4.138589565	3.805235077	3.270391288	LOC112578827	lncRNA
MSTRG.130673	3.119501731	3.103853472	4.069782154	4.137269862	3.781775932	2.097176544	--	intronic
MSTRG.137031	4.265197826	4.106885511	4.571953403	4.135376374	3.231938596	3.475688599	--	intronic
MSTRG.91790	8.654681979	7.451269327	10.02286776	4.134529529	2.77074147	3.952152544	--	intronic
MSTRG.51240	3.889406268	4.847333224	3.909664142	4.131384698	2.694740815	2.25528516	--	intronic
MSTRG.86711	7.00149178	4.591082217	4.588166413	4.126622494	3.54561794	2.85426674	--	intronic
MSTRG.15484	4.918179401	4.682777531	4.947178685	4.123777185	4.088211541	3.237591918	--	intronic
MSTRG.55428	2.075647528	1.56912799	2.146644788	4.114980385	2.497128193	3.81715681	--	intronic
MSTRG.74726	1.950582085	1.418407663	2.127086613	4.111949973	2.251852153	3.810621352	--	intronic
MSTRG.74040	1.724393182	1.08821436	1.528607856	4.10977229	2.248110527	1.158174882	--	intronic
MSTRG.118369	2.758840775	4.18510767	3.994489203	4.109353061	2.751627013	2.445290869	--	intronic
MSTRG.194058	4.33015791	2.967589279	4.588391815	4.102996135	3.740806867	3.680727411	--	intronic
MSTRG.120075	8.026247498	6.36565105	7.056709154	4.091040995	3.291326886	4.667907684	--	intronic
MSTRG.155999	5.072683907	6.161258929	6.859909561	4.090726686	4.200597025	2.793783983	--	intronic
MSTRG.149148	2.009381676	2.026568693	2.811563728	4.087650509	3.547253038	1.634338474	--	antisense
MSTRG.208378	5.891501275	4.042389921	4.401948285	4.086242355	3.010142928	3.130936812	--	intronic
MSTRG.177235	4.343979268	4.705100832	5.920954679	4.085416598	3.330003695	3.029149227	--	intronic
MSTRG.8531	3.153755483	4.400956247	3.672352977	4.08485832	3.359382859	3.209444266	--	intronic
gene26154	5.628333973	3.539544886	2.432384355	4.080827533	3.472841218	3.277572541	LOC112580239	lncRNA
MSTRG.190353	4.506744334	4.967174609	5.085316376	4.080793516	3.578818258	3.300125215	--	intronic
MSTRG.36277	3.03384287	3.46572617	2.838794596	4.069883988	3.18290466	1.70732585	--	linc
MSTRG.175276	6.051808176	5.644735562	6.689920615	4.067498278	3.015166334	2.972304462	--	intronic
MSTRG.84015	2.133907624	1.733632221	1.717116197	4.06468618	2.677308967	4.009929714	--	intronic
MSTRG.82079	8.143172887	5.944188404	6.437017232	4.063995729	3.862347307	4.059589907	--	intronic
MSTRG.39780	2.252411587	3.167126863	3.68275749	4.06352848	2.960235846	2.5287971	--	intronic
MSTRG.192424	4.91947881	6.439362559	6.074541576	4.056661133	4.936314506	1.658476892	--	intronic
MSTRG.26413	4.663077942	3.094618217	3.369875153	4.056435104	4.19911077	3.16758549	--	linc
MSTRG.173393	3.60621307	4.04884083	4.759765236	4.048981216	3.175014526	2.785651869	--	intronic
MSTRG.172938	2.363123954	2.318944298	2.260788568	4.035738536	3.484683795	2.682098331	--	linc
MSTRG.144107	2.454599811	2.553438919	1.757463982	4.035248341	4.422279762	2.863646761	--	intronic
MSTRG.57136	5.977778515	4.449925106	4.858830738	4.031142653	3.575819248	2.948949566	--	antisense
MSTRG.38949	3.067258061	2.684406162	1.699378518	4.027395481	3.115936868	3.28628708	--	intronic
gene2739	5.743235424	3.000730091	2.932248107	4.025451757	1.363603786	2.448595316	LOC112580369	lncRNA
MSTRG.84017	3.212545869	2.436684726	3.230140854	4.022305566	3.491084195	4.52425167	--	intronic
MSTRG.50041	4.27778269	3.085894676	3.758718507	4.015927676	3.270633338	2.475157017	--	intronic
MSTRG.88971	1.756080773	3.089956589	2.937225869	4.015544896	3.214451911	2.632594237	--	intronic
gene25142	2.012268978	3.270613723	2.824347805	4.014265455	3.658830006	5.478104869	LOC112579839	lncRNA
MSTRG.187686	1.11918693	0.975909621	1.404977581	4.006944844	1.961550418	3.262955	--	intronic
MSTRG.113060	4.248395465	3.975777674	3.206819483	4.002365608	3.355279225	2.647259953	--	intronic
MSTRG.153829	6.391775653	6.142944597	6.50334271	3.979070924	3.627327569	2.59273594	--	intronic
MSTRG.194374	3.480122833	3.334867846	4.053026322	3.977528243	3.041742757	3.380220662	--	intronic
MSTRG.195646	5.241631478	5.803318851	5.295942815	3.976642436	3.81823646	3.762246258	--	antisense
MSTRG.61786	3.007667321	5.032491836	4.869291016	3.958716708	3.439763202	4.2491103	--	linc
MSTRG.176014	2.681050511	2.184137968	3.320009878	3.958071461	3.339924464	3.064230066	--	intronic
MSTRG.118509	2.633611042	2.526808851	2.545507825	3.957091546	2.38526684	3.654151576	--	intronic
gene26332	2.614663705	2.395808375	2.558911478	3.954829797	2.35104101	3.561795183	LOC112580256	lncRNA
MSTRG.95557	4.070786261	3.342934715	4.224107346	3.954472347	3.927796781	2.727215402	--	intronic
gene3488	5.154473517	6.657595994	6.575799706	3.953049144	3.316608578	4.764023348	LOC102414731	lncRNA
gene28895	1.751844879	1.6343371	2.375427202	3.945630934	3.233742679	3.795593632	LOC102406087	lncRNA
gene22828	4.005428088	2.927052048	2.909566209	3.937302852	3.066489805	3.497369718	LOC102389965	lncRNA
gene24018	4.594067016	5.437265193	5.040706532	3.934943246	4.500429111	5.224924744	LOC112579652	lncRNA
MSTRG.14695	6.172936144	6.222075604	5.303178098	3.93424959	2.858876743	2.20012554	--	intronic
MSTRG.23981	4.766112973	3.861035561	3.833773426	3.929725897	4.204445007	2.529443262	--	intronic
MSTRG.20012	1.579719113	2.197636939	2.531623237	3.925573926	2.290335818	3.899083852	--	intronic
MSTRG.109245	3.162274905	3.57631676	2.541599176	3.914503437	3.115001483	2.226282452	--	intronic
gene4370	6.667109083	6.590948115	6.137447175	3.914435134	4.253524131	6.299002676	LOC112583596	lncRNA
MSTRG.12513	4.367228339	6.280401443	7.233469714	3.905639501	3.57913803	3.268087086	--	intronic
MSTRG.45638	3.647256697	2.626572888	2.670541974	3.904180963	3.95765261	4.372653735	--	intronic
MSTRG.107818	3.362438791	3.299744119	3.924635429	3.896424507	2.967694073	2.249083892	--	intronic
gene26114	1.722534891	0.854952008	1.24087484	3.889019932	3.352945418	3.264116187	LOC102405195	lncRNA
MSTRG.96010	2.464026609	2.780909114	2.931682145	3.88698855	3.106468922	3.391938433	--	intronic
MSTRG.5055	2.747206193	1.757700152	2.390307624	3.885427694	3.479753824	3.465397741	--	linc
MSTRG.60082	3.391244643	2.826301323	3.751648825	3.8797538	2.04747369	1.958496143	--	intronic
MSTRG.94279	8.905023921	11.73492537	12.4910699	3.8753258	3.133940558	3.322939374	--	intronic
MSTRG.50040	5.482423336	3.907621664	4.303251142	3.872896601	3.612782147	2.777891013	--	intronic
MSTRG.123577	1.849686308	1.7485638	1.801520345	3.872791124	1.828542607	2.849166164	--	intronic
MSTRG.132230	3.741591526	2.734926155	3.006574075	3.870022868	2.90915137	4.389987525	--	intronic
MSTRG.181699	6.360327483	4.267659086	5.107259775	3.869761916	2.986521299	2.983477783	--	intronic
MSTRG.133306	2.315447236	2.586716202	2.677348175	3.858154303	2.455884188	1.738745894	--	intronic
MSTRG.109997	2.264018632	1.916914675	2.333654238	3.848826092	2.918676854	2.167243166	--	intronic
MSTRG.86203	5.128255593	5.921322156	6.378186599	3.846746213	3.540400959	2.578515306	--	intronic
MSTRG.58624	2.913321682	2.50307942	2.746140058	3.843060413	4.532110861	7.394090495	--	antisense
MSTRG.189526	4.648739701	4.409519989	4.772741369	3.836333024	2.698403357	2.477739055	--	intronic
MSTRG.105867	6.162247077	6.219928255	6.550054454	3.824500178	4.63763025	4.248137137	--	intronic
MSTRG.14430	2.857150213	2.379453788	2.470472333	3.822018348	3.597833538	5.936673522	--	linc
gene2320	3.217277934	3.261526265	2.983118532	3.819873657	2.884620862	2.829773838	LOC112579717	lncRNA
MSTRG.114839	3.492012159	1.889898096	2.585474176	3.816264896	2.23291916	1.899287566	--	linc
MSTRG.33926	5.266877843	6.991032131	6.649916684	3.815972865	2.430541635	3.228895443	--	intronic
gene9658	2.117949574	3.444332798	1.976696817	3.813779626	3.414309251	6.22693823	LOC112585052	lncRNA
MSTRG.167655	2.543009051	2.430545189	2.232073888	3.813563327	4.886392025	4.097677436	--	antisense
MSTRG.122147	5.383930972	3.213931105	3.656428128	3.805002295	2.974395065	3.900843829	--	intronic
MSTRG.4876	2.629683341	1.636569242	1.627948329	3.804834101	2.696137836	3.964022728	--	linc
MSTRG.142356	2.227096464	1.428525124	1.326127464	3.802448362	3.194775417	2.931062362	--	intronic
MSTRG.85925	2.854571819	2.581185519	3.043931296	3.801444802	3.673474471	4.121920354	--	intronic
MSTRG.146581	8.541302	8.230667925	9.79514568	3.796887677	3.503471394	1.994586748	--	intronic
gene53	4.949767907	4.876302976	5.163331214	3.796786409	2.879407792	4.298710198	LOC112582356	lncRNA
gene28795	4.263708817	3.668252169	3.812125744	3.794498859	2.899193635	3.852270867	LOC112580787	lncRNA
MSTRG.67133	3.204951198	0.953996432	2.382351606	3.79442779	2.773144579	2.396840292	--	antisense
MSTRG.196883	5.150666732	3.548456407	4.221273106	3.791958849	2.531708821	3.531631058	--	linc
MSTRG.186999	0.363917439	0.469889236	0.414001708	3.789726736	2.112786435	2.477239393	--	intronic
MSTRG.118769	4.756737295	3.965926408	5.612672798	3.789232431	3.426311607	1.538991503	--	linc
MSTRG.154756	2.631756845	4.492487427	4.17777945	3.786732814	2.988844619	2.508226216	--	intronic
MSTRG.116572	6.334369813	4.567583658	7.270930208	3.786694704	2.486917564	3.7018359	--	intronic
gene23184	4.432948231	5.035746733	5.418723897	3.783944116	2.652646692	3.834920885	LOC112579218	lncRNA
MSTRG.110864	3.643241315	3.589188748	3.23965354	3.783906773	3.515615499	3.198997612	--	intronic
MSTRG.205812	4.002712912	3.458208326	3.09767872	3.782538766	2.626638095	4.416640872	--	intronic
MSTRG.122121	4.097989494	4.228872648	3.758956043	3.782145674	3.584998171	2.570837682	--	intronic
MSTRG.6302	2.955728976	2.83857078	3.396477011	3.775195449	3.911111634	3.201980442	--	intronic
gene13994	3.586493008	4.586586022	5.872850197	3.774351453	1.73516778	2.516611853	LOC112586245	lncRNA
MSTRG.147322	2.127496934	1.635192207	2.011381606	3.773780602	3.756389719	1.811323008	--	intronic
MSTRG.83934	2.774474206	3.420108919	3.741504887	3.770778102	3.720035445	3.817099047	--	linc
MSTRG.122222	9.044042408	6.917463536	7.113294471	3.765269337	3.360161902	1.85247439	--	intronic
MSTRG.80766	0.503329213	0.306707642	0.173515175	3.763415394	2.397674593	2.365811488	--	intronic
MSTRG.93337	2.94923401	3.159882004	2.991917003	3.7620766	3.518178471	2.781273878	--	intronic
MSTRG.177509	4.385597211	3.386070653	3.164933883	3.757311491	2.861058822	4.051552913	--	antisense
MSTRG.35590	5.373718538	4.772888698	4.13000454	3.756479701	3.331557991	4.081220565	--	antisense
MSTRG.121036	3.886641514	4.345959965	4.902144338	3.75096573	3.69032732	2.666063821	--	antisense
MSTRG.15162	3.545664912	4.565487018	5.2879733	3.743675745	3.202816877	3.550369224	--	intronic
MSTRG.128740	4.477178357	3.946621633	5.109318261	3.737819269	3.320066319	2.336791208	--	intronic
gene339	4.737728901	5.845142771	5.37576117	3.734485218	4.014020826	4.96713991	LOC112583748	lncRNA
MSTRG.41881	2.128986488	2.048391752	2.459162406	3.733423209	2.025048403	3.55348161	--	intronic
MSTRG.61801	3.821929082	4.12340544	4.018352822	3.733294841	3.234006617	3.472010552	--	intronic
MSTRG.156799	3.074377256	4.039191651	3.776460311	3.730306303	3.356191322	3.528882854	--	intronic
MSTRG.122641	3.965031626	3.483440078	3.453707027	3.730203954	3.171868556	3.377913433	--	intronic
gene13167	2.306697426	3.179384122	3.430452533	3.725962332	3.298073671	2.868688455	LOC112585757	lncRNA
MSTRG.187324	3.689606122	5.210835637	5.054382579	3.725200665	2.766046699	2.080107533	--	intronic
MSTRG.65794	2.911468658	2.508881196	2.862970398	3.724674408	2.884672028	2.961312326	--	intronic
MSTRG.28784	3.246786572	3.818774927	3.960595644	3.720181841	3.252709481	2.825804146	--	linc
MSTRG.139920	2.988921863	3.222589613	2.570175945	3.719115357	5.119324241	1.825681494	--	intronic
MSTRG.84014	1.774856239	1.600147627	1.869556915	3.711697941	2.568720493	3.634242191	--	intronic
MSTRG.47651	5.147075595	3.3310182	4.278404083	3.711622198	2.99528345	3.11245814	--	intronic
MSTRG.57483	4.334134652	3.311194934	2.96846568	3.708406522	2.51241226	2.976563859	--	intronic
MSTRG.176279	3.321700761	2.524980811	2.030824006	3.708134761	3.475018875	1.626618926	--	intronic
MSTRG.147323	1.971912575	1.55107772	1.734841537	3.703289784	3.401012973	1.89213108	--	intronic
MSTRG.45198	3.595208665	4.448413845	5.090529614	3.702032353	3.10607845	3.719635041	--	intronic
MSTRG.50081	2.277418097	1.963559776	1.856765835	3.693149338	3.430585076	2.341926062	--	intronic
MSTRG.90651	1.776492325	1.886270171	2.052001346	3.692396038	3.245581687	3.021370537	--	intronic
MSTRG.149398	7.060433107	5.791364821	6.44519499	3.691440527	3.129362903	4.930950011	--	antisense
MSTRG.189501	5.084572506	4.478078673	6.837894685	3.691378885	3.779186256	2.85848786	--	intronic
MSTRG.164033	7.430059815	6.231209465	6.730973689	3.691108629	4.166642804	2.784297103	--	intronic
MSTRG.98142	3.797925726	4.534149183	4.715297455	3.689408211	3.031706996	2.667005184	--	intronic
MSTRG.151633	4.004588922	3.183692537	2.197168487	3.689265839	4.41645147	1.566426717	--	intronic
MSTRG.42961	4.184241842	4.66187536	4.569308536	3.688085863	3.808925686	2.506032519	--	intronic
MSTRG.48124	3.420068899	3.944398604	4.419379971	3.685843211	3.128267509	1.784328553	--	intronic
MSTRG.118874	2.363177288	2.158562383	1.844058823	3.683724835	2.759784885	2.511349805	--	intronic
MSTRG.91803	8.054139132	6.446848644	9.631572096	3.681886835	1.595935991	2.65154087	--	intronic
gene7460	0.991597708	1.383386807	1.351815466	3.677920709	3.140124098	5.293374265	LOC102409679	lncRNA
MSTRG.190012	4.350556836	5.731411754	5.562853844	3.676541159	3.070623918	3.295216132	--	intronic
MSTRG.173390	3.200757282	3.387548648	4.300398178	3.674630303	3.336728041	2.312847772	--	intronic
MSTRG.74041	3.076882936	1.775379735	2.671873673	3.668674592	4.030177872	1.494784523	--	intronic
MSTRG.72626	2.220993376	1.828250044	1.556829917	3.667806599	2.204165141	1.421745953	--	intronic
MSTRG.25788	4.055702889	4.306624366	4.222251424	3.66540463	3.02173365	3.708028767	--	linc
MSTRG.75641	3.104593672	3.850695464	3.312179144	3.66139218	2.860530707	3.755894626	--	antisense
MSTRG.139836	5.042321036	3.819870141	3.897371601	3.660795587	2.441481808	2.799160129	--	intronic
MSTRG.78922	2.719757197	2.797961254	2.458729149	3.658217562	2.259358327	1.989207072	--	intronic
gene30063	1.5506308	3.047800367	3.321887712	3.658217562	2.473202945	1.865253491	LOC112581422	lncRNA
MSTRG.118770	4.387360378	3.834322819	5.369291554	3.654988773	3.378399589	1.02520924	--	linc
MSTRG.125853	1.445622016	2.989628473	3.368202177	3.653375091	3.863711193	2.489006872	--	intronic
MSTRG.82755	4.4261402	6.588688213	7.033774466	3.652974059	3.615862882	3.827411795	--	intronic
MSTRG.83923	2.708885812	2.858745695	3.231621947	3.652743167	3.379350607	3.365552536	--	linc
MSTRG.94276	10.24939458	9.347728572	10.48485297	3.643245321	2.240841086	3.01679004	--	linc
gene10893	3.881333537	2.053921153	2.532702203	3.635774509	3.796897576	2.948750756	LOC102413176	lncRNA
MSTRG.152582	4.266564104	4.064900222	3.963324599	3.631744708	3.263151348	2.958901489	--	intronic
MSTRG.56188	6.457732324	3.301953355	2.873319887	3.631196906	3.655439035	2.181385141	--	intronic
MSTRG.181954	3.479288054	3.194966313	3.492464405	3.628395136	6.215266531	2.131489616	--	intronic
MSTRG.143871	1.767628697	1.952123312	2.026795669	3.620888811	3.878386006	3.678416122	--	intronic
MSTRG.9046	3.974889809	3.343092782	3.907652481	3.616619101	2.659346621	3.299866869	--	intronic
MSTRG.157506	3.503086194	3.624763853	3.930209113	3.615680149	2.444444771	3.520792347	--	intronic
MSTRG.98856	4.478912075	6.713320972	7.273013941	3.612036276	2.80852377	2.251299264	--	intronic
MSTRG.199538	0.11654869	0.068527942	0.040178408	3.610414169	2.82224094	1.721710129	--	antisense
MSTRG.175480	2.651485226	2.943720527	2.907076116	3.608309309	2.879883298	2.046555459	--	intronic
MSTRG.183818	4.343307737	4.468375042	3.638665664	3.606361385	3.380893923	2.838869258	--	antisense
MSTRG.101203	5.169087061	5.076304596	3.938198531	3.604698028	3.155142896	2.843755435	--	intronic
gene13508	2.658951713	2.290566147	1.854584273	3.604155234	2.540617015	2.356754476	LOC102403824	lncRNA
gene27042	5.179749195	4.222645919	3.691932632	3.603820275	5.001570268	6.204130179	LOC112580403	lncRNA
MSTRG.149661	5.642523964	5.577943564	7.144120442	3.601407595	3.84632522	3.917425016	--	intronic
MSTRG.130701	3.101233855	2.917803718	3.446335115	3.594528654	2.835262013	2.755040984	--	intronic
MSTRG.81296	2.031689641	2.235885647	1.933832443	3.589227544	3.019090613	2.852566935	--	intronic
gene369	2.668689679	2.510604784	2.286037307	3.587514717	2.817008251	5.686482782	LOC102412045	lncRNA
MSTRG.94202	3.669278562	3.679905384	4.139207168	3.583693679	2.827603801	2.559986686	--	intronic
MSTRG.47906	2.399355462	1.579369385	1.119667428	3.581471739	3.606610169	2.878774251	--	intronic
MSTRG.72896	5.564469535	4.149070873	3.806277759	3.575231272	2.550365647	2.447874458	--	intronic
MSTRG.83714	8.182810199	7.507915811	7.715665231	3.571291694	3.620661489	1.939816414	--	intronic
MSTRG.101084	0.918492112	0.972093926	0.949909018	3.568992743	1.538211588	2.137020206	--	linc
MSTRG.106381	1.854027001	1.271995243	1.869266781	3.565902324	2.970780539	2.634253413	--	intronic
MSTRG.43644	2.462961362	2.968441649	2.796728926	3.564467192	3.367147629	2.352335872	--	intronic
MSTRG.64051	2.316535276	3.003362855	3.623605257	3.55835849	2.780332723	2.27141292	--	intronic
MSTRG.58058	3.060955442	2.615447341	2.294373832	3.546370493	2.834316395	1.468542134	--	intronic
MSTRG.9282	1.237898538	0.965366632	2.493100311	3.544293832	1.513018272	2.598650374	--	intronic
MSTRG.133622	7.244121456	5.74474363	5.306766545	3.543416821	2.72794856	4.126366055	--	antisense
MSTRG.196846	1.739098741	1.98217376	1.521879101	3.541258564	2.210507499	3.082890691	--	intronic
MSTRG.170266	3.971877466	3.855998268	4.354816837	3.539274723	2.72071937	3.388114359	--	intronic
MSTRG.194384	5.543589446	5.808540394	6.4667664	3.533116881	3.212586887	3.696305728	--	intronic
MSTRG.84733	2.957645684	3.28975258	4.032955394	3.53194592	2.42297181	2.320946789	--	linc
MSTRG.15974	1.770434187	1.840687807	1.550957644	3.530746485	2.576617847	3.221515184	--	intronic
MSTRG.93328	3.407125549	3.726476078	3.821178529	3.528097147	3.372388451	2.544468458	--	intronic
MSTRG.94533	4.012567498	1.830489174	2.861942662	3.517086082	3.151402748	1.982662202	--	linc
MSTRG.121171	4.103284006	3.547251908	3.870830881	3.516657208	3.027885447	2.297726779	--	intronic
MSTRG.86205	4.524718585	5.133786896	5.266107454	3.508747454	2.346802407	2.386635216	--	antisense
MSTRG.148142	2.332089557	2.661349229	3.754110006	3.506530566	3.350877011	1.779452782	--	intronic
gene19464	1.841489313	1.706076854	2.691738321	3.501623231	3.594525517	3.596790988	LOC112577988	lncRNA
MSTRG.167663	2.206850133	2.260641008	2.135763179	3.500874871	3.942232307	3.418575795	--	antisense
MSTRG.68690	1.582734958	2.310484113	0.959545776	3.499164625	1.754898785	1.644723902	--	intronic
MSTRG.15940	2.974745861	3.468754592	3.19220561	3.497107666	2.96265681	3.033323067	--	intronic
MSTRG.133958	2.486002211	2.158274881	2.904714098	3.495880139	2.519711331	1.895489887	--	intronic
MSTRG.108054	3.024929201	2.557687758	3.07172267	3.486805156	2.94164313	2.370281074	--	intronic
MSTRG.131411	3.37216859	3.780187618	3.466161067	3.483061677	2.6738795	3.049910486	--	intronic
MSTRG.33504	2.712357413	2.486184915	2.629812425	3.481776201	3.677199491	1.287905609	--	linc
MSTRG.195297	1.683969317	2.428743219	2.305018156	3.480198207	2.890210333	2.985163066	--	intronic
MSTRG.12540	3.286934667	3.596016627	4.156899989	3.480030437	2.765395016	2.236853604	--	intronic
MSTRG.190186	1.870057721	2.729595817	2.071512581	3.478276995	2.905213118	3.692107218	--	intronic
MSTRG.122756	14.93878079	9.058147944	9.334229934	3.476818344	3.335758022	3.034383669	--	linc
MSTRG.62737	5.971311837	4.931773877	4.913619181	3.476683357	2.282704165	2.84006544	--	intronic
MSTRG.157515	4.054617366	3.341467573	3.695508263	3.471185642	2.113152603	2.183757052	--	intronic
MSTRG.128191	3.755239519	3.946400972	3.172589388	3.46811356	2.243945369	1.476704974	--	intronic
MSTRG.43470	1.925380457	1.063821586	1.903389122	3.465679796	2.819823268	1.731652034	--	linc
MSTRG.136928	7.989682562	7.260604894	5.678087089	3.464182696	3.334600094	1.362565508	--	intronic
MSTRG.189525	5.139792107	4.205436125	4.603577982	3.459307387	2.965972553	3.014297915	--	intronic
MSTRG.18476	1.062977051	1.277355999	1.139416006	3.452772236	2.175778657	6.030848696	--	antisense
MSTRG.52114	5.446000903	6.263183203	6.016863713	3.445358863	2.535702658	3.175502808	--	linc
MSTRG.60887	2.599552961	3.391279914	3.346373958	3.440784401	2.441120938	4.211433435	--	intronic
gene5466	1.891506586	2.09288715	2.489715873	3.424358905	2.534186031	3.734093146	LOC112583744	lncRNA
MSTRG.94410	5.703383916	5.868551886	5.406928485	3.424288631	3.035266147	2.717158452	--	intronic
MSTRG.133959	2.934022328	2.23577816	3.170927298	3.420226782	2.882673631	1.989430353	--	intronic
MSTRG.188406	4.421965937	4.240386467	4.624032261	3.419138227	2.72084592	2.232868733	--	intronic
MSTRG.111767	2.310700719	1.935666772	1.706955674	3.41468306	2.948390718	3.700783495	--	linc
MSTRG.99547	3.45319145	2.119301895	2.430179609	3.414071735	4.325354168	3.567829306	--	antisense
MSTRG.67607	2.113888247	2.909430301	3.13387084	3.413272302	2.954894393	3.839699624	--	linc
MSTRG.37834	4.536960476	4.326017392	3.980334914	3.41124353	2.521726061	4.818116852	--	antisense
MSTRG.163578	3.116236057	2.554862241	2.768907288	3.410925466	2.46974392	1.867313027	--	intronic
MSTRG.25097	1.217478068	1.196724712	1.46737344	3.409641739	1.422234112	5.447712175	--	intronic
gene5104	3.255750137	3.809468943	3.105226117	3.408713771	2.794885634	3.3987429	LOC102401897	lncRNA
MSTRG.8799	4.061175906	3.907436368	0	3.407163416	3.627364319	1.145331091	--	linc
MSTRG.184765	6.926649476	8.490827386	8.387729801	3.406954656	2.858435255	5.78970295	--	linc
MSTRG.38181	3.191738073	2.078771133	2.677322665	3.405684806	2.444463521	1.801719853	--	intronic
MSTRG.194377	3.436941985	3.627398468	4.221898241	3.403749014	3.21070591	3.258168502	--	intronic
MSTRG.83914	3.713240797	3.477822945	4.282050598	3.399652446	2.465433721	2.432008203	--	intronic
gene3565	13.15700851	13.81591302	10.95440591	3.399058571	3.436384735	2.154112603	LOC112582774	lncRNA
MSTRG.159048	2.329371747	2.157146572	1.606031741	3.39422248	0.910240672	1.118342435	--	intronic
MSTRG.71310	5.353525651	5.340654897	6.243548661	3.386825858	3.376257947	3.346360745	--	intronic
MSTRG.57402	3.509110888	2.517474013	2.971510261	3.385967475	2.923916727	2.609304281	--	intronic
MSTRG.21451	4.299681452	4.263019711	4.083076665	3.384938152	3.240777645	2.663457313	--	intronic
MSTRG.1718	5.599970525	4.550742045	4.735021202	3.383061864	3.575074324	2.31301601	--	intronic
MSTRG.72755	3.633253021	4.390898834	4.206061724	3.378406049	2.960104698	2.828662743	--	intronic
MSTRG.133332	2.639263273	3.285546237	3.35039718	3.378190281	2.656837287	1.510001352	--	intronic
gene33844	2.96365503	3.345716764	3.391962631	3.377997329	2.435313372	3.467412189	LOC112582778	lncRNA
gene6375	1.91897001	2.180894717	2.397513184	3.377971073	2.323660441	3.732790034	LOC102393430	lncRNA
MSTRG.65795	5.262488779	3.857841983	3.145660247	3.376816211	2.026758106	3.081066495	--	intronic
MSTRG.136508	6.179803336	6.182766622	4.643593698	3.376816211	2.673595799	3.038273905	--	intronic
MSTRG.78524	2.103808748	1.929706005	2.121375027	3.372099987	2.380169985	1.973479509	--	intronic
MSTRG.3524	1.735399842	3.076430891	2.153710768	3.371629089	1.976282906	2.960971161	--	linc
MSTRG.48622	3.510392231	3.700797187	3.944775416	3.370283862	2.827363454	2.445556951	--	antisense
MSTRG.128533	0.934676228	1.026979108	1.630755136	3.36849893	3.428558414	3.693232416	--	antisense
MSTRG.139522	2.568770572	3.501660029	3.814927921	3.363763488	2.679831797	2.39521745	--	intronic
MSTRG.176021	6.342924315	5.011333862	6.063167797	3.362304351	2.529603012	2.290458041	--	intronic
MSTRG.37416	4.225516731	4.02981477	3.649712083	3.360508118	1.617493023	2.36651994	--	intronic
MSTRG.113833	4.073231344	5.259887813	4.556978499	3.359587557	3.775420006	2.997227951	--	intronic
MSTRG.90646	2.972144892	2.469874423	2.436276446	3.357732577	3.264251955	3.19049344	--	intronic
MSTRG.183819	2.833539212	2.812440165	2.702704098	3.351583341	2.98982756	3.851833617	--	linc
MSTRG.76598	2.395558307	3.650917645	3.864896996	3.351038988	1.711733336	2.887683187	--	linc
MSTRG.177691	3.60184882	3.748416751	4.279002349	3.350268914	2.548296422	2.281733206	--	intronic
MSTRG.208177	4.813042564	4.970684359	6.222090092	3.348275814	2.842832328	2.800440257	--	linc
MSTRG.167285	2.885458409	2.368291378	2.618748394	3.346453907	3.576572453	3.549208733	--	antisense
MSTRG.187744	0.982712309	0.763088906	0.977661288	3.34640523	1.979684785	4.156300876	--	intronic
MSTRG.174377	0.828450816	0.646061652	0.420878253	3.34618897	2.687209931	2.16423814	--	intronic
MSTRG.189310	7.228005352	7.536068857	8.517325488	3.341076332	2.783963586	3.524778176	--	intronic
MSTRG.174436	3.570881215	4.060607874	4.261180099	3.339737445	2.983672033	2.905868596	--	intronic
MSTRG.58646	2.013018566	4.364917184	3.452863548	3.338660096	4.385340294	7.093415801	--	antisense
MSTRG.197700	2.321018177	2.093086264	3.238420677	3.335355181	2.085355656	1.765077299	--	antisense
MSTRG.74728	1.937074424	1.150794541	1.445231055	3.33312091	2.532288983	3.273214423	--	intronic
gene27932	3.315350929	3.965534639	3.962113522	3.333088108	2.3501649	1.772459997	LOC112580642	lncRNA
MSTRG.177741	2.742932437	2.328452597	2.038917004	3.330698843	2.041612143	2.241253795	--	intronic
MSTRG.96350	3.282446951	3.072564956	3.44501482	3.330376267	2.171717462	2.236995915	--	intronic
MSTRG.40236	6.422963937	5.546848356	6.1262198	3.328888974	2.193267663	3.155094553	--	intronic
MSTRG.82754	3.23089532	4.361441501	3.608352099	3.320150186	1.828451622	1.617238283	--	intronic
MSTRG.93335	2.529690914	2.903663326	2.578302458	3.318097708	2.777949062	1.900982532	--	intronic
MSTRG.133333	2.639859986	2.74532835	3.276187274	3.31703665	3.531682547	1.5717571	--	intronic
MSTRG.180230	2.120083655	2.671584987	2.602727624	3.311509215	2.329558837	5.928047643	--	intronic
MSTRG.207920	2.127580598	1.801394393	3.709168545	3.306863333	2.388966331	1.993533742	--	intronic
MSTRG.171063	2.824715452	3.846917151	3.562425345	3.298280705	3.825368596	2.047896797	--	intronic
MSTRG.205352	3.325837122	3.061604006	3.744144606	3.298117029	2.104156471	3.193500384	--	intronic
MSTRG.27215	4.302450586	3.543478232	5.582244726	3.298019156	2.221875384	2.634757735	--	intronic
MSTRG.166630	0.710531634	0.083555243	0.571538549	3.297764259	1.621840422	2.169234447	--	linc
MSTRG.34281	3.072953593	3.282968477	3.912616012	3.294930368	2.861223546	2.325426438	--	linc
MSTRG.62606	4.622137503	4.899977612	5.365895321	3.293213534	2.754547999	2.814867192	--	intronic
MSTRG.111636	2.724875869	1.877644202	2.078080503	3.28496892	2.162411071	1.659354526	--	intronic
MSTRG.44804	1.865116598	2.824583767	2.728396217	3.283932676	2.887901621	2.800551236	--	intronic
MSTRG.25706	4.028663378	5.095725236	5.208079122	3.281180136	2.819419091	2.514797425	--	intronic
gene25157	4.725390903	4.111381084	4.677150175	3.280849469	3.819280298	4.098403501	LOC112579905	lncRNA
MSTRG.186998	0.293402233	0.57964619	0.510787332	3.277717333	2.36291884	2.791270473	--	intronic
MSTRG.26526	2.514228957	4.210742874	5.471908036	3.274413372	4.553016016	2.387656996	--	intronic
MSTRG.93361	2.491007789	2.326216982	1.515419055	3.273891203	2.748430977	3.37678494	--	linc
MSTRG.103702	2.480722215	2.747442569	4.409143927	3.265795376	2.306542185	1.39977058	--	intronic
MSTRG.151624	1.708961012	2.163972459	2.714245702	3.260971895	1.853499257	0.811464028	--	intronic
MSTRG.38180	2.035201221	2.065654715	2.493174967	3.260555847	2.542439231	2.20247767	--	intronic
MSTRG.83917	3.06826122	3.264732221	3.360370586	3.260272532	2.909497986	2.449777641	--	intronic
MSTRG.5928	6.064806965	4.593281127	4.40544203	3.258559016	3.091123641	2.657153857	--	antisense
MSTRG.199711	1.805529014	0.955448482	2.200730995	3.257317007	2.36140062	1.771789095	--	intronic
MSTRG.79785	4.130422081	2.153110751	2.699035998	3.256691967	3.219868081	2.588971723	--	intronic
MSTRG.174402	0.363465406	0.301051329	0.473957961	3.254478066	1.722005173	1.708830417	--	intronic
MSTRG.109418	2.413341089	1.410120227	2.547886805	3.247950172	3.233324865	1.782548484	--	intronic
MSTRG.94204	3.011324623	2.898607342	3.784628682	3.244932612	2.398723082	2.194772654	--	intronic
MSTRG.82855	4.173885923	4.490377268	4.576490535	3.239764396	4.390394312	2.151463897	--	linc
gene29701	4.801225772	4.139813439	4.775082357	3.233536501	3.082688803	4.282745179	LOC112581146	lncRNA
MSTRG.80764	0.510243335	0.29348933	0.206489795	3.232592838	1.872495096	3.028127208	--	intronic
MSTRG.145363	4.839658863	3.206629518	2.967070745	3.229754202	2.766042852	2.340871987	--	intronic
gene18575	2.543652969	2.75619426	2.304957745	3.224032203	2.823699316	2.072047774	LOC112587847	lncRNA
MSTRG.80765	0.562995995	0.364131529	0.323474001	3.22068988	2.290793957	4.463366677	--	intronic
MSTRG.198184	5.761972808	5.388690033	6.471264705	3.218175353	3.417502373	1.895090619	--	intronic
MSTRG.157511	3.750746425	3.915461911	4.38193324	3.218170701	2.593212022	2.699393945	--	intronic
MSTRG.183767	4.152122749	2.920351954	3.913651668	3.216576503	2.581934128	2.585472757	--	intronic
gene26333	2.290024252	1.211833306	1.973628533	3.21329921	1.477237435	2.480813676	LOC112580257	lncRNA
gene14622	0.920154541	0.901716085	0.95162831	3.211286005	2.891744982	4.410154003	LOC112586509	lncRNA
gene12938	2.583751395	3.221624316	2.964392314	3.207999534	2.451991942	4.615984592	LOC102400966	lncRNA
MSTRG.192416	3.139056258	4.411143805	4.6579174	3.205742181	3.863353984	1.383392462	--	intronic
gene17799	0.977077014	1.034097754	1.052601884	3.203412135	1.927226684	2.345496566	LOC112587527	lncRNA
gene3154	1.187419982	0.96293825	1.148292965	3.198318794	2.375976294	2.125435408	LOC112581569	lncRNA
MSTRG.111780	1.066093259	0.96238108	1.070130642	3.198275137	1.624365098	2.91816248	--	linc
MSTRG.194390	4.05031574	4.023287274	5.440466342	3.19507404	2.087784536	2.85468776	--	intronic
MSTRG.23974	1.692757275	1.361669528	1.527718823	3.193996895	3.573119569	1.126283647	--	linc
MSTRG.90650	2.224676948	2.004025877	1.993416737	3.192176317	2.442085758	3.27385025	--	intronic
MSTRG.123112	0.642241775	0.578081357	0.912512217	3.18942462	1.9836081	2.415319102	--	intronic
MSTRG.17841	4.808018117	3.676739018	3.506601407	3.185754039	2.674709665	2.512604042	--	intronic
MSTRG.83912	4.638192608	4.449316694	3.776236845	3.182725971	3.314195645	3.621222021	--	intronic
MSTRG.141864	4.778876753	4.119296118	3.319238241	3.178738744	3.385283498	2.816874192	--	linc
MSTRG.179826	4.016117968	3.517132923	4.031614102	3.177873311	2.761913555	1.754769377	--	antisense
MSTRG.111635	1.775948306	0.897077031	0.96009025	3.175944507	1.766497795	1.037479518	--	intronic
MSTRG.89563	3.440105538	2.77583672	3.911028058	3.175906403	2.211862226	2.973440428	--	intronic
MSTRG.106004	5.927863915	6.789460324	8.650060985	3.175056752	2.683591853	2.789015718	--	antisense
gene10404	2.135754618	2.362476346	2.123305594	3.17232917	1.907615005	2.357115452	LOC112585141	lncRNA
gene4459	4.52159294	2.781444301	2.397212961	3.171406642	2.872217308	2.748964833	LOC112583608	lncRNA
gene21548	2.099833809	1.487706879	1.902444512	3.169331344	2.588543101	2.445685271	LOC112578685	lncRNA
MSTRG.25707	3.311253255	3.749448242	3.698986037	3.168676525	2.458651116	1.851762287	--	intronic
MSTRG.155016	2.858941463	3.199333738	3.812044954	3.165099254	2.279729364	2.534014836	--	intronic
MSTRG.2909	0.674877716	1.160676663	1.308678418	3.16324368	2.516639126	1.869299976	--	linc
MSTRG.118502	2.295781124	2.611666572	3.092948851	3.162806603	2.199678342	2.587644521	--	intronic
MSTRG.13671	6.400162579	5.119100122	6.2617741	3.154793127	4.073297181	3.444999808	--	intronic
MSTRG.57822	2.722060634	4.0065719	4.101569813	3.15212619	3.413469953	3.195617077	--	intronic
MSTRG.192369	2.570826556	3.452672587	4.088991596	3.151854114	3.452237331	2.985810673	--	intronic
MSTRG.102645	4.158772544	4.08955688	3.081835257	3.149248162	1.286925776	4.411729996	--	linc
MSTRG.167256	2.536853213	3.311376838	3.585622138	3.148914818	3.096687041	1.798826247	--	intronic
MSTRG.15941	2.426194738	2.792153261	2.794554069	3.147943448	2.623880254	2.809604466	--	intronic
MSTRG.2018	4.940564389	5.191967615	5.461316887	3.14735485	2.702996604	2.237840388	--	intronic
MSTRG.12549	4.36244635	2.002977177	3.018833514	3.147188874	2.463933701	2.21763304	--	intronic
MSTRG.2022	4.452569976	4.058921604	4.654536881	3.145707213	2.555297603	2.031030352	--	intronic
gene14020	1.617773696	2.568276792	2.137862061	3.143098621	1.926619192	1.354247604	LOC112586249	lncRNA
gene27465	1.460427901	1.214444212	1.078844037	3.141405663	1.397599448	0.924604442	LOC112580456	lncRNA
MSTRG.25708	4.026643279	4.395068728	4.588146026	3.138458256	2.639325177	2.074352678	--	intronic
MSTRG.151050	4.401525441	5.326656948	5.648889195	3.138337384	2.912928202	1.918038709	--	intronic
MSTRG.184861	3.126501921	3.012294489	3.807658492	3.136662353	2.595128381	2.212155172	--	intronic
MSTRG.103708	3.701177377	3.144772293	4.048816246	3.134602258	2.705185547	1.774257561	--	intronic
MSTRG.167815	1.562211035	1.626495098	1.930894317	3.133852481	3.641488963	4.536736191	--	antisense
MSTRG.33882	4.215968921	4.995314058	4.255948297	3.132817894	3.405562949	5.136256033	--	antisense
MSTRG.23405	3.522990092	2.317200637	1.893793243	3.13230045	2.480000332	2.117011862	--	intronic
MSTRG.50119	3.601072248	2.653970718	2.337077742	3.129949985	2.383007158	2.493997882	--	intronic
MSTRG.164218	1.977169222	2.18988192	3.61406166	3.126681677	2.012383935	3.382652369	--	intronic
gene6725	2.98293566	2.851876261	2.878537603	3.123919591	2.416689238	1.965737359	LOC112583933	lncRNA
MSTRG.133312	2.432680888	3.086652432	3.173452699	3.121804306	2.672820243	1.45175963	--	intronic
MSTRG.149955	7.976767427	8.06539206	6.463423486	3.113376649	3.816801141	3.045861244	--	intronic
MSTRG.122582	2.647204194	3.534441	3.0185465	3.112254307	2.267429607	3.453334263	--	linc
gene9976	0.53356104	0.59441985	0.493726014	3.109894124	2.30758503	3.858034419	LOC112585084	lncRNA
MSTRG.125933	0.88116423	1.558403039	1.570800903	3.108583889	2.899617246	3.853704629	--	linc
MSTRG.124818	4.741300545	3.097231791	3.143855508	3.107281182	1.620990846	2.091165613	--	intronic
MSTRG.56439	2.736977808	1.989302543	3.001113604	3.107242588	2.385709601	3.010469963	--	intronic
MSTRG.14249	3.509863699	2.628447775	3.760962117	3.105956364	3.221710216	2.219973607	--	linc
MSTRG.150304	4.198166108	3.780005831	4.633374851	3.104311076	4.561228193	5.498242622	--	linc
MSTRG.170734	3.559526895	2.354534696	1.882472758	3.104180316	2.456732635	2.079416521	--	intronic
MSTRG.71069	1.879743458	1.845130563	1.933967099	3.103311419	2.670662598	3.720680972	--	linc
MSTRG.86212	5.189394911	4.26761905	4.351538517	3.099607059	2.66203222	1.305293534	--	intronic
gene30470	2.223908066	1.098389593	1.993313017	3.09652274	4.105127408	4.073719808	LOC112581531	lncRNA
MSTRG.50911	4.609157798	3.959976415	3.784154087	3.095811759	2.704128241	3.086216896	--	antisense
MSTRG.181959	3.807767641	2.783420611	2.536346615	3.087698628	2.493124203	1.115467519	--	intronic
gene14332	1.696807375	2.896500796	2.320925958	3.08396248	2.640000353	4.269307256	LOC102413767	lncRNA
MSTRG.38933	2.362434377	2.811824461	2.686771139	3.08311682	2.251819931	3.371170765	--	intronic
MSTRG.136799	6.645560573	7.476932293	8.730403866	3.082440871	4.171023345	3.979914988	--	intronic
MSTRG.8533	4.060818848	3.835258385	3.82306226	3.077997368	2.455981416	2.485612155	--	intronic
gene29300	0.792045779	1.600330535	0.893604659	3.077659134	3.087011248	2.361365494	LOC112581276	lncRNA
gene19584	3.461850313	3.217064202	2.968998141	3.075855573	1.659153186	3.180660012	LOC112578005	lncRNA
MSTRG.189681	5.648726487	5.829792234	6.294605436	3.072581856	3.171774303	3.169466978	--	intronic
MSTRG.56047	1.164685874	1.878331709	1.778106571	3.070963196	1.931939384	2.064632187	--	intronic
MSTRG.186000	3.705869765	3.604906924	3.297187813	3.070573352	2.579862059	2.53597188	--	intronic
gene17922	3.976502529	2.665424638	3.802275685	3.069975094	2.436366058	2.232222592	LOC112587571	lncRNA
gene31138	3.507743845	3.579214088	3.095106985	3.068433512	3.235269642	5.335646227	LOC112581858	lncRNA
MSTRG.146008	0	0.123775935	0.120951148	3.067449509	2.506998265	3.006113014	--	linc
MSTRG.104530	3.021952442	2.255217904	3.606136086	3.067332627	2.906776795	2.953217028	--	antisense
MSTRG.55030	3.481878737	2.412847333	2.936510155	3.06025905	3.62827175	3.894431875	--	intronic
MSTRG.108217	4.370066727	3.709776545	4.294455597	3.060105945	2.128120606	2.243828654	--	intronic
MSTRG.156733	1.832323219	2.462734671	3.592357417	3.057614679	2.389630834	2.560657503	--	intronic
MSTRG.169529	1.162922801	1.665185417	1.521062305	3.056821214	2.535650758	3.759218279	--	intronic
MSTRG.84687	4.971500077	5.658092241	6.309328903	3.056745668	2.217834285	2.471231037	--	intronic
MSTRG.89006	1.977278961	4.66094677	2.137862061	3.055790326	2.970204587	4.062742813	--	intronic
MSTRG.23361	3.069960047	2.784958529	2.61556858	3.053248353	2.115279786	2.876539177	--	intronic
MSTRG.23980	2.704010051	2.395160457	3.043113549	3.05069995	2.913474437	1.256169584	--	intronic
MSTRG.174754	1.780137977	1.874312679	1.695516616	3.03960085	2.649975085	2.545658619	--	intronic
MSTRG.47412	6.894343097	7.020761437	7.010328551	3.03913459	2.871959358	1.745937681	--	intronic
MSTRG.31055	3.721163694	3.46572617	4.387228013	3.03646517	2.85835787	2.176840459	--	intronic
MSTRG.85926	2.247929813	2.537723312	2.634795962	3.036382968	4.359811081	2.960206013	--	intronic
MSTRG.50080	1.835449353	1.798258698	1.795183857	3.036203408	2.740120127	2.268287361	--	linc
MSTRG.83390	2.900362035	2.946509574	2.686779316	3.035958973	2.00871343	2.371393333	--	intronic
MSTRG.367	2.364190458	1.489381575	2.532380767	3.034844166	2.036233456	3.193133189	--	intronic
MSTRG.146633	2.511719355	2.177344898	2.768864826	3.031974518	2.85383096	1.052241372	--	intronic
MSTRG.209034	4.462738458	6.211301447	7.08113995	3.028719085	3.603810006	2.600900288	--	linc
MSTRG.59839	14.37295659	10.01848511	9.923040679	3.027662962	3.324444889	2.522772469	--	intronic
MSTRG.184863	1.539367138	2.106041975	2.213297482	3.02723886	2.347446863	1.697197646	--	intronic
MSTRG.107706	1.163947445	0.7580761	0.777814231	3.026770593	2.607035801	2.380757515	--	intronic
MSTRG.142245	3.5024666	3.626611308	3.929599133	3.024126518	2.355862084	2.375984339	--	antisense
MSTRG.141121	3.782355894	4.382328439	5.013983814	3.022730191	2.549474786	2.434959635	--	intronic
MSTRG.32245	2.343695213	2.698315375	2.960884108	3.022005812	2.536246578	3.151235711	--	linc
gene23490	2.847361161	2.905350903	3.594110971	3.021327416	3.638744186	5.448712979	LOC112579539	lncRNA
MSTRG.35315	7.494428931	9.703788693	1.676586064	3.020546611	2.800985241	0.259111097	--	antisense
MSTRG.193120	2.332043045	6.673112659	5.627557323	3.020546611	1.851498718	3.904333116	--	intronic
MSTRG.149939	2.902227894	3.476149406	4.158173159	3.018717124	2.301380425	4.053069616	--	linc
MSTRG.174753	1.813892434	1.94784234	1.756974574	3.016998036	2.679148228	2.19593555	--	intronic
MSTRG.166857	2.879448342	3.042188623	3.412977626	3.016083628	3.453012282	4.261049408	--	antisense
MSTRG.65321	3.700458903	4.191069574	3.210731271	3.015835305	3.1849905	2.053126878	--	intronic
MSTRG.79804	2.542009721	2.107592822	2.695325065	3.014329445	2.420236813	2.009078238	--	intronic
MSTRG.187149	1.476791238	1.797420729	2.749148451	3.012649757	2.044514435	2.748794618	--	linc
gene11353	5.691924126	4.78700504	2.73307156	3.011488141	2.768919249	2.207196758	LOC112585521	lncRNA
MSTRG.111637	2.978945012	1.877155613	2.330898266	3.008058157	2.083076579	2.136623005	--	intronic
MSTRG.185034	4.914636001	7.285780999	7.550713777	3.007580516	2.274064955	2.38247368	--	antisense
MSTRG.157244	3.714829798	2.312718624	2.29760392	3.007238808	2.504775749	3.195787056	--	intronic
MSTRG.90102	4.367082662	5.135487798	5.614662975	3.005818352	2.148153415	2.717629146	--	intronic
MSTRG.23975	3.154331738	2.638195635	3.607799964	3.005775921	2.847233744	1.63485161	--	intronic
MSTRG.151632	3.731077643	2.441354708	3.3341456	3.003518109	3.264262839	1.508794094	--	intronic
MSTRG.12454	1.854379907	1.887114155	2.065332485	3.002325019	2.080987933	2.423292514	--	intronic
MSTRG.19616	4.650957065	3.590111838	3.727440312	2.999172034	2.58006759	3.124069886	--	intronic
MSTRG.12149	1.791456837	2.333542837	2.979920837	2.993750899	2.763800177	2.020903562	--	intronic
MSTRG.155108	1.672210328	2.4777172	2.697876588	2.988952182	1.61307304	2.371454378	--	linc
MSTRG.14984	2.716327491	1.841894127	2.620740398	2.98711598	3.15612359	3.111131547	--	antisense
MSTRG.176012	2.464395379	2.798701299	3.293250749	2.985751098	1.953830327	1.386668714	--	intronic
MSTRG.174555	2.867421109	2.926375212	4.014980093	2.984454377	2.652594229	2.095937694	--	intronic
MSTRG.170353	0.418176376	0.472085886	0.236422425	2.984420901	2.14144075	2.228838819	--	linc
MSTRG.116651	5.982918814	6.093626669	8.603906696	2.982991498	2.91413782	2.403705211	--	intronic
MSTRG.145818	3.469409419	3.492276145	3.673882043	2.981963845	2.40157764	2.226106025	--	intronic
MSTRG.63248	6.02076428	7.75475833	9.398798124	2.979543716	2.511252221	2.743760196	--	intronic
MSTRG.124675	2.833378539	2.562551292	2.717181609	2.977618946	2.162614668	2.73966241	--	linc
MSTRG.81356	1.456561221	1.509448022	1.318084874	2.977276179	1.300972508	1.102745395	--	antisense
MSTRG.9524	4.085683683	3.413777384	3.725053635	2.97670808	3.025039662	2.501579685	--	linc
gene5737	3.953252768	5.001310639	5.487275116	2.976534409	3.351997394	2.175633918	LOC102389879	lncRNA
gene20108	1.392684045	1.871927911	2.102868114	2.976360442	3.035161484	2.123170822	LOC112578089	lncRNA
MSTRG.169754	3.436968511	2.892575631	2.945994118	2.975506983	2.509896493	4.489097686	--	antisense
MSTRG.4475	3.062772217	5.893656333	2.231671648	2.975260124	1.740842295	2.83807419	--	intronic
MSTRG.152304	2.605461745	2.840388622	2.517887381	2.973598396	1.66588218	1.924453159	--	intronic
MSTRG.187163	4.740724768	3.763039735	3.558542412	2.971141167	2.458639923	2.880354042	--	intronic
MSTRG.174330	2.475375831	2.061509532	2.685949636	2.969673739	2.428429443	3.285069102	--	linc
MSTRG.92263	3.696564245	3.299655114	4.555443277	2.967700437	2.602612731	1.92833924	--	intronic
MSTRG.128387	4.356818052	3.635923488	4.396939924	2.966467929	2.174966309	2.56665798	--	intronic
MSTRG.123285	3.243364381	3.365003962	3.222113957	2.964444439	2.169115455	1.741841792	--	intronic
MSTRG.137451	1.538781361	0.888317629	0.810175002	2.962449586	2.948734091	1.190308007	--	intronic
MSTRG.11457	2.427649748	2.69465659	2.541305336	2.962235919	3.966457553	3.594981281	--	antisense
MSTRG.125762	6.059936461	4.142937031	4.787997178	2.961675388	2.555025051	2.051734685	--	linc
MSTRG.5107	1.732867834	2.594432497	3.01604109	2.956135404	1.245761483	2.0978455	--	intronic
MSTRG.173301	6.596359048	3.346469733	4.318625568	2.948487653	2.286516282	0.842458868	--	intronic
gene25185	2.573347027	2.504669096	2.186123743	2.946215486	2.236898136	1.344089411	LOC112579912	lncRNA
MSTRG.34927	1.899894642	1.238421029	1.014971279	2.945641271	3.202851525	0.691429891	--	intronic
MSTRG.31058	3.784646746	3.063918542	3.290959792	2.935719594	2.161084733	2.436610087	--	intronic
MSTRG.48252	10.02143211	6.801845638	6.888017952	2.93262069	2.265535656	4.330893056	--	antisense
MSTRG.147320	1.865878981	1.201578938	1.648924515	2.92983475	3.112689133	1.592564191	--	intronic
gene8818	12.02783398	7.517295731	7.634485258	2.929177763	3.032387383	3.415031443	LOC102398527	lncRNA
MSTRG.90447	4.025252539	3.988415766	4.516992789	2.928132949	2.257500302	2.090879997	--	intronic
MSTRG.124685	2.488557847	2.022938295	2.32561324	2.927156568	1.600099294	1.381900843	--	intronic
MSTRG.90118	3.859724354	4.514525805	4.662523626	2.926110201	2.207067074	2.849704359	--	intronic
MSTRG.176020	3.947897409	2.521382347	3.220590764	2.925912826	1.641500445	2.639488732	--	intronic
MSTRG.159928	2.025221706	2.711124745	1.969956666	2.924447179	1.955555817	2.464554643	--	intronic
MSTRG.171332	3.280531877	2.588575887	3.332515863	2.922802691	2.375294705	4.731448763	--	linc
gene20307	3.15011363	0.757715798	1.925100785	2.921010221	2.429945403	1.903700781	LOC112578113	lncRNA
MSTRG.98141	1.823110795	2.39258594	3.650270052	2.918639883	2.227606804	1.577127376	--	intronic
MSTRG.146579	6.873489767	7.444231666	8.014666439	2.916471917	3.190511323	1.600412117	--	intronic
MSTRG.10157	3.163048112	2.349663479	1.789923648	2.910341072	2.196172859	1.544602274	--	intronic
MSTRG.186501	2.034539611	2.559550061	2.10413078	2.908674514	1.817211705	3.300394878	--	intronic
MSTRG.6158	0.206670807	0.12248981	0.096895446	2.907086399	2.510483774	1.807396683	--	linc
MSTRG.171492	1.253570173	0.240776316	0.321711265	2.904564308	2.380324432	3.086384573	--	linc
MSTRG.145807	3.111632855	3.468738448	3.655867247	2.904020199	2.576556402	2.057852965	--	intronic
MSTRG.41905	4.589412772	3.703047389	3.818261738	2.902296286	2.668522562	2.909896134	--	intronic
MSTRG.151605	3.152005969	7.549786744	5.318653575	2.900789256	2.074439827	2.793771749	--	antisense
MSTRG.68695	2.417828381	2.406662336	2.512929215	2.900019653	2.441549727	2.139493272	--	intronic
MSTRG.69521	2.867132625	3.408871156	3.680564469	2.898055135	2.348641181	1.628662463	--	intronic
MSTRG.43100	3.148538416	3.376128188	2.399330148	2.897598069	1.147087307	1.689106861	--	intronic
MSTRG.125939	2.539994315	1.753189925	1.142119347	2.8965359	0.690466042	0.293650033	--	intronic
gene22795	1.61138967	1.534885146	1.916483106	2.895893235	3.238340185	3.927689602	LOC102409758	lncRNA
MSTRG.116705	2.35541326	2.161826298	2.401670295	2.895820345	2.599072977	1.445017343	--	intronic
MSTRG.187857	3.42559874	3.055670297	3.962415755	2.895646723	2.488167207	2.967106618	--	antisense
MSTRG.10131	1.635090435	3.280762041	2.166617447	2.895468446	3.072991013	1.871958085	--	intronic
MSTRG.105730	3.871672371	4.749859788	4.903900732	2.894738964	3.011269816	3.412367157	--	intronic
MSTRG.78368	2.594647472	2.357830099	2.729662525	2.894241977	1.686173241	4.234727887	--	antisense
MSTRG.94203	4.3143219	4.02115019	3.677137729	2.890560509	2.609321656	2.795930376	--	antisense
MSTRG.185035	4.238719582	6.77934466	5.168845541	2.888470818	1.497425185	2.242971549	--	antisense
MSTRG.101456	12.46941098	26.33542954	24.41322217	2.886646601	3.919187676	1.599988439	--	linc
MSTRG.118134	2.031169367	1.930027428	2.75997187	2.880486269	1.999594318	1.379808322	--	intronic
MSTRG.33931	3.433060152	3.399977099	3.252960649	2.878505797	2.047083996	1.903927008	--	antisense
MSTRG.175275	3.487580535	3.473986327	4.906407831	2.877249768	2.966159364	2.272946569	--	intronic
MSTRG.189527	3.888235044	3.361749422	4.032386225	2.876072521	1.469117258	2.380402942	--	intronic
MSTRG.5903	3.736870073	3.314357976	4.164066575	2.875957203	1.527820687	1.644419662	--	intronic
gene5807	0.985816141	1.460685637	1.631257371	2.872945729	2.113228904	1.834928345	LOC112583788	lncRNA
MSTRG.98866	2.926820932	4.461865122	4.697234585	2.868973604	2.248465909	1.589439065	--	intronic
MSTRG.84415	0.832922136	0.480834663	1.748927662	2.868709482	1.375180404	1.387030605	--	intronic
MSTRG.65819	1.524108327	0.772921224	0.985150162	2.868585441	3.715226279	1.12574099	--	intronic
MSTRG.29412	6.763230701	6.015343441	6.239284357	2.868585441	2.070316934	2.448486654	--	intronic
MSTRG.55860	3.303911574	3.360927806	3.317399466	2.866746301	2.893689579	1.904889919	--	intronic
MSTRG.148137	2.880613052	2.183543623	2.777850539	2.866372661	3.00404423	2.822346936	--	intronic
MSTRG.5231	2.429559779	3.214181528	2.467793589	2.865884726	2.480041294	3.614692067	--	intronic
MSTRG.122042	0.378094142	0.720286463	0.469232165	2.864869175	1.28328442	1.541564394	--	linc
MSTRG.47725	3.599776315	3.247513781	2.692581611	2.864635974	2.301692646	2.366498163	--	intronic
gene16530	2.068368704	1.956715604	1.864258385	2.862367224	2.353147497	3.431022959	LOC102403617	lncRNA
MSTRG.186085	1.860338545	1.447724335	1.457125239	2.856944336	2.577952478	1.079063426	--	intronic
MSTRG.167540	2.660382755	3.446730107	3.889883213	2.851716492	2.785892915	2.114089475	--	linc
MSTRG.72899	3.827943295	3.247710568	3.420210656	2.846838196	2.432566749	2.019045824	--	intronic
MSTRG.44184	3.09296263	2.325881792	3.198757024	2.846451705	1.962882107	2.308580083	--	intronic
MSTRG.106832	1.009292079	1.330863213	1.745395216	2.844923148	2.054192815	1.378538099	--	intronic
MSTRG.193752	2.663959783	3.393751661	3.505374358	2.844371981	2.610080063	2.142564349	--	intronic
MSTRG.127026	2.269921566	2.79128953	3.432469475	2.844128857	2.276249736	2.74737319	--	intronic
gene20654	3.294913685	3.621898584	3.290616105	2.843601334	2.917692216	4.762945452	LOC102406285	lncRNA
MSTRG.124867	2.209452983	3.473201852	3.158713852	2.840721144	1.741271444	2.073539143	--	antisense
MSTRG.122036	1.579127518	1.642956187	1.300977027	2.834013605	2.510116422	2.585803852	--	intronic
MSTRG.175565	2.850418834	3.069923831	2.402487462	2.829964903	2.344058703	2.481941694	--	intronic
MSTRG.116517	4.624365128	6.142168811	5.506590974	2.827780699	1.793677126	1.551336074	--	intronic
MSTRG.35194	2.841480597	3.913119912	4.496523868	2.82680448	1.712355784	1.335128815	--	intronic
MSTRG.74356	3.079012147	2.984799411	3.349036058	2.823434876	2.441912025	2.411466141	--	intronic
MSTRG.359	1.738722117	1.638219099	2.170991387	2.821935845	2.234795094	3.307751568	--	intronic
MSTRG.184864	2.981807838	2.183230061	2.306204026	2.821696823	2.514057219	1.560688119	--	intronic
MSTRG.153571	4.775844159	3.085100145	3.070314323	2.821247477	3.026335737	1.906782083	--	intronic
MSTRG.124406	4.871206921	2.346405819	4.133600767	2.821013543	2.14754405	1.992729574	--	intronic
MSTRG.52862	3.33659543	3.154183473	2.41215606	2.816434166	1.345422402	2.038583781	--	intronic
MSTRG.32044	4.73120156	3.878492395	6.250635882	2.816057092	2.540376358	3.369333791	--	linc
MSTRG.205446	0.891317789	1.886667501	0.57612825	2.814013509	1.791242843	1.185025575	--	intronic
MSTRG.173910	1.385467162	2.324274674	2.286473761	2.806303883	2.264311675	1.201877211	--	intronic
MSTRG.55062	3.486868202	5.252321443	4.394454207	2.804318372	2.723292545	3.09057596	--	intronic
MSTRG.138815	0	0.96845993	0	2.803493833	2.577678434	0.998227151	--	intronic
MSTRG.18684	1.481309393	1.474852293	1.827024891	2.803354367	1.646495947	2.606457767	--	intronic
MSTRG.84424	3.693313868	2.420500058	2.264610593	2.803105071	2.255699143	1.871837141	--	intronic
MSTRG.99918	2.070049684	1.571218999	1.665109811	2.8030762	2.63332258	1.593851722	--	intronic
MSTRG.175282	4.426790237	4.900045304	4.987726643	2.801115631	2.203677836	1.88984262	--	intronic
MSTRG.72752	2.218395723	3.108025074	2.660983663	2.79974642	2.330614615	1.748689961	--	intronic
MSTRG.74047	2.353636036	1.426878159	1.394314268	2.796938185	3.388047918	1.519033087	--	intronic
MSTRG.44896	2.352420943	2.901226115	3.860445941	2.795127513	2.847822328	1.947206454	--	antisense
MSTRG.116387	3.387023958	4.623512812	3.073953007	2.793352617	2.531310503	1.874767884	--	intronic
MSTRG.167962	2.932879796	1.924503706	1.880583118	2.792097516	1.519363305	2.44357688	--	intronic
MSTRG.149926	4.774200112	5.906319496	6.239811777	2.790057101	2.758682716	2.242498481	--	intronic
MSTRG.68665	2.362653799	2.825031581	3.208217621	2.785711649	2.754636384	2.637646724	--	intronic
MSTRG.168949	1.187609684	1.773946397	2.160294094	2.781914496	2.49765286	2.560664188	--	linc
MSTRG.40234	4.270842835	4.713680366	5.354598013	2.781326974	2.301567362	2.382648043	--	intronic
MSTRG.39127	2.759105	3.559495368	3.930528598	2.780998626	2.899270111	2.413557416	--	intronic
gene7942	1.626339718	1.543190059	1.739967374	2.778393085	2.103787822	2.087692115	LOC112584524	lncRNA
MSTRG.178204	1.176818018	2.313062778	2.434141858	2.776325828	0.900952501	0.596039649	--	linc
MSTRG.150954	1.914338263	2.358692241	1.920718917	2.775582369	2.57753533	2.735089377	--	intronic
MSTRG.129012	2.001943295	2.107320855	2.036845141	2.77519953	3.073594281	2.51295797	--	intronic
MSTRG.94702	1.618054155	0.947126559	1.121832061	2.774836173	2.946946572	2.347532061	--	intronic
MSTRG.173959	3.509970417	2.819672779	3.389484451	2.77293302	2.115206472	1.630491393	--	intronic
MSTRG.182820	1.21477989	2.192192442	2.108480917	2.771424876	2.396929991	2.12456717	--	intronic
gene22126	1.407782302	1.340944518	1.419536934	2.769304883	2.043281685	5.053524952	LOC112578783	lncRNA
MSTRG.72693	1.9090738	2.779448175	2.515572234	2.767668459	2.293727075	2.422197155	--	intronic
MSTRG.207768	3.522360395	3.892387094	3.857127126	2.767564868	2.45211098	2.479262586	--	intronic
MSTRG.81302	1.299021198	2.043281998	2.084670082	2.767487058	1.756394774	2.926103058	--	intronic
MSTRG.192078	3.067461801	2.958782362	3.336945646	2.767278426	2.341066562	2.293773242	--	intronic
MSTRG.141790	4.815970663	4.088756588	4.035541553	2.765588803	2.518090906	2.692742149	--	antisense
MSTRG.79757	3.270024272	3.053698196	2.650793227	2.765502231	2.117524085	2.672474035	--	intronic
MSTRG.122342	1.459619247	3.089600849	3.622908812	2.764931878	2.411852174	1.358415945	--	intronic
MSTRG.110862	2.981977066	2.471832755	2.899463876	2.763976599	2.282656909	2.123489808	--	intronic
MSTRG.34075	3.657448805	3.154060147	4.132787615	2.763401755	2.843293745	4.382392242	--	intronic
MSTRG.2888	2.664905767	2.727952675	1.490982484	2.758516723	2.73142599	1.742482502	--	intronic
MSTRG.198363	1.592250701	1.746451033	1.87425929	2.756037216	3.035681696	1.554981668	--	antisense
MSTRG.16760	1.991538185	3.257449357	2.746211327	2.755388228	1.724900516	2.246610986	--	linc
MSTRG.92599	2.095055172	2.99990276	3.131724354	2.75349709	2.610333319	3.152127402	--	antisense
MSTRG.48194	3.920314789	4.250502073	4.719133499	2.75345539	2.481750217	2.314147792	--	intronic
MSTRG.12151	2.833217047	1.874099575	2.197595157	2.752263997	1.581609407	2.301946232	--	linc
MSTRG.162956	3.460758229	3.323581853	3.7647177	2.751756573	3.045288963	2.862937894	--	intronic
MSTRG.125190	2.780411718	2.723573035	3.283950517	2.750469733	2.449274121	1.442512737	--	intronic
MSTRG.66415	1.510502436	1.858596669	2.114643375	2.749777101	1.941462296	1.278963278	--	intronic
MSTRG.67954	1.716374148	2.484240032	2.043743644	2.748845421	3.041204863	3.075499979	--	intronic
MSTRG.96346	3.650754953	2.285209108	3.92254018	2.746078064	2.474135877	2.115255006	--	intronic
MSTRG.135153	4.854226186	3.612312775	3.372990127	2.744584173	2.591259158	1.815129808	--	intronic
MSTRG.100626	1.183227165	0.868246439	1.256331281	2.743280032	1.775484108	1.090700121	--	intronic
MSTRG.193113	2.608242148	3.941474728	4.199133687	2.742683642	0.984689727	2.800386214	--	intronic
MSTRG.175288	3.036537002	3.385264803	4.049000635	2.742627436	2.140791025	1.76908348	--	intronic
MSTRG.79959	1.146501863	1.400088441	1.459345001	2.741521358	1.732979675	2.34507403	--	linc
MSTRG.187167	3.145351636	4.452037172	4.85468861	2.739716123	2.057925863	2.592976753	--	intronic
MSTRG.197496	1.227623378	1.896225508	1.235300185	2.739634298	1.363203315	1.088100576	--	intronic
MSTRG.137158	3.313376998	2.860762134	2.765415602	2.738722178	2.249870238	2.516032562	--	intronic
gene29345	1.176818018	2.461336034	2.086407307	2.735497507	2.677831046	2.309653641	LOC112581237	lncRNA
MSTRG.71072	0.83388345	0.764874612	0.678426311	2.732592392	2.105325873	2.670651821	--	intronic
MSTRG.65887	2.331580545	1.360541097	1.551072991	2.730195838	3.264495454	2.22298054	--	intronic
MSTRG.46485	3.134311861	4.791548049	4.249993675	2.729003237	2.675084616	2.335652288	--	intronic
MSTRG.5904	2.076683912	2.693172064	2.57121004	2.727680668	1.959353013	2.3980469	--	intronic
gene3422	2.913179698	3.609586501	3.637434625	2.726407428	3.553945968	3.022933165	LOC102414856	lncRNA
MSTRG.6163	0.07839329	0.093339229	0.141880764	2.722483015	1.969295085	1.476528093	--	linc
MSTRG.32461	3.713271365	4.078273121	3.767825164	2.722394465	1.533155761	1.583524873	--	linc
MSTRG.130635	2.282313732	2.525301851	3.862439973	2.720988269	1.019259396	3.861942852	--	intronic
MSTRG.47721	1.668632849	1.836029831	2.022195539	2.720634181	1.943417095	1.941579088	--	intronic
MSTRG.63250	4.304591967	4.145680504	4.500114479	2.716677808	2.009960321	2.060792678	--	intronic
MSTRG.110866	2.865883797	2.330034363	2.923966096	2.716461041	1.662804097	2.375844608	--	intronic
MSTRG.93338	2.157073449	2.62942202	2.623825064	2.714417874	2.824718719	1.963729512	--	intronic
MSTRG.130439	1.409479399	3.431904502	3.344639467	2.713213025	2.67230856	2.276310321	--	intronic
gene2253	2.461318731	2.639690346	2.223076834	2.709790787	2.007874391	4.537692703	LOC112587947	lncRNA
MSTRG.51357	3.190987318	2.874220021	2.945155613	2.707755187	2.146018805	1.965784613	--	intronic
MSTRG.133310	2.183965416	3.038916547	2.740096842	2.704781931	2.720066086	1.137543323	--	intronic
MSTRG.57800	1.97703853	3.525120407	3.444670905	2.703447856	2.64315553	2.835000158	--	antisense
MSTRG.182666	5.592128487	4.481721423	5.289261419	2.70123231	2.262029877	1.961179469	--	intronic
MSTRG.190200	2.24520294	2.964286415	2.802817966	2.698775377	1.711656022	2.241295737	--	intronic
MSTRG.63390	2.532328577	1.945242183	0.929303616	2.698034644	1.933497487	2.244522411	--	linc
MSTRG.124493	4.750612354	4.540401325	4.886346607	2.689496215	2.177043945	1.986088968	--	intronic
MSTRG.152303	3.375204145	2.709234581	2.372859334	2.689324089	2.303341474	3.058829862	--	intronic
gene26583	1.719359955	3.018037711	2.645570661	2.688667696	3.2212229	4.497510762	LOC102415617	lncRNA
MSTRG.139621	0.354596766	0.900697197	0.366725704	2.686826458	2.470408365	0.754310065	--	intronic
gene14625	1.914822538	1.801394393	1.320212533	2.686826458	2.09034554	2.357218952	LOC102406736	lncRNA
MSTRG.51536	4.582653637	4.051457717	4.779277505	2.686010262	2.553291746	1.825867254	--	intronic
MSTRG.65889	1.276924755	0.769735585	0.958871745	2.685820943	2.231461304	1.540230425	--	intronic
MSTRG.32734	4.170770362	5.20974742	3.862025459	2.685362537	3.292083147	6.727226641	--	antisense
MSTRG.70378	2.151396061	2.647183784	2.876199204	2.684618555	2.530868894	3.751755378	--	linc
MSTRG.124399	3.652404108	3.058884934	3.998046471	2.683245718	2.243822983	1.983453185	--	intronic
MSTRG.51706	0.681290033	0.825628731	1.048822345	2.682659198	2.034577448	1.212328678	--	linc
MSTRG.40672	0.183698422	0.194418785	0.569945411	2.676744558	4.101897567	0.976923523	--	intronic
MSTRG.159315	1.201085643	2.125937609	2.869837857	2.675517931	2.570988643	2.569673275	--	intronic
MSTRG.189477	6.236530905	5.480330064	6.296843247	2.675396343	2.653031482	2.158639818	--	intronic
MSTRG.114806	1.949814219	0.687867478	0.672169122	2.67402705	0.853694418	1.45712028	--	intronic
MSTRG.96695	1.125991991	0.926880255	1.293896004	2.673780278	2.01142884	1.219802073	--	linc
MSTRG.4480	1.260364936	2.344461821	1.737967412	2.671315055	1.671544059	0.812451611	--	intronic
gene30030	6.373482497	6.899610561	6.949310217	2.671135647	2.537305304	2.033682672	LOC112581364	lncRNA
MSTRG.35808	3.293718068	1.859165059	1.816735614	2.666339331	1.569005717	3.114003066	--	linc
MSTRG.51409	0.014997283	0.063490005	0.093061576	2.666084484	2.879986225	0.279148796	--	intronic
MSTRG.65793	4.177486839	3.851384121	3.296420892	2.666044164	2.365969976	3.16384884	--	intronic
MSTRG.14504	2.019251448	4.146323633	4.087394944	2.665703906	2.882607576	2.049808217	--	intronic
MSTRG.162948	6.393501382	3.599264084	3.915729708	2.664926701	1.863017173	1.165524853	--	intronic
MSTRG.43235	2.239678058	1.656228652	1.588734602	2.663818354	2.808306386	2.545041583	--	antisense
MSTRG.29410	2.141550152	2.605959485	2.246900177	2.663262786	2.236210311	3.750464871	--	linc
MSTRG.170932	4.776243092	5.036728417	5.483506383	2.663262786	3.349695198	1.872175822	--	intronic
MSTRG.160158	4.482163419	4.277833099	5.608097288	2.662995781	1.76935199	2.270144637	--	intronic
MSTRG.133303	1.551017395	2.789214002	2.684777756	2.662263043	2.324551794	1.799977329	--	intronic
MSTRG.15167	3.053081132	2.796706343	2.079602325	2.659034292	2.379031785	2.706089993	--	intronic
gene22905	1.965779944	1.794941087	1.634387982	2.658479497	1.204958651	1.537379648	LOC112579158	lncRNA
MSTRG.83915	2.702739946	3.045717113	3.215795887	2.655520882	1.871452213	1.811504236	--	intronic
MSTRG.31070	2.18671944	2.428152747	2.307858439	2.655298326	1.985154425	2.033513663	--	intronic
MSTRG.119188	1.559440687	1.830198978	1.836334981	2.654795033	1.668676821	2.025410666	--	intronic
gene12887	3.548609273	2.841702785	2.895935275	2.654050823	2.155106766	2.978292908	LOC102389167	lncRNA
MSTRG.98140	2.906221825	2.863934411	2.758499296	2.653791852	1.713215801	1.871836402	--	intronic
MSTRG.90647	2.171725998	2.511724257	1.736605368	2.653403939	2.279699076	2.004280771	--	intronic
MSTRG.92183	1.79666873	2.281823528	1.040549191	2.652905866	0.577710001	2.547955753	--	antisense
MSTRG.64053	3.975728378	3.931324625	3.521471088	2.649928981	2.220482644	2.323528826	--	intronic
MSTRG.155015	2.783284645	2.675985006	2.885422655	2.645122583	1.773130147	2.181621883	--	intronic
MSTRG.95052	1.55042813	1.057474545	1.46093052	2.644091376	1.107850102	1.679599378	--	intronic
MSTRG.128361	4.041190839	4.69337656	3.143810947	2.640308972	1.916556128	2.630951843	--	intronic
MSTRG.204914	2.228749226	3.606005562	2.834864531	2.637898378	1.349998669	2.111683329	--	intronic
MSTRG.152590	3.236684121	2.77430868	2.527624411	2.637618091	2.204694206	2.206315157	--	intronic
MSTRG.112530	1.329737874	0.619229323	0.962654972	2.635156718	3.990659667	1.744342025	--	linc
MSTRG.102056	2.252874734	3.65207104	3.583128838	2.634999058	1.931362255	2.570879109	--	linc
MSTRG.85636	1.575547854	1.175446907	1.095196885	2.63451882	1.799433254	2.380888147	--	intronic
MSTRG.168430	0.8012378	1.826454708	1.211095131	2.634395626	1.871700559	1.966638188	--	intronic
MSTRG.196028	2.322800921	2.317233456	2.526363789	2.632072122	1.96034742	2.720652336	--	linc
gene1363	1.831728188	1.439714215	1.810806532	2.629834513	2.514246084	3.390348563	LOC112586254	lncRNA
MSTRG.119686	1.301384606	2.049729478	1.144543437	2.627944045	1.638303469	1.189808671	--	intronic
MSTRG.170345	0.28460319	0.232754884	0.053516001	2.626477054	1.247901232	2.212984037	--	antisense
MSTRG.156024	4.680046266	3.239063669	3.228676372	2.625800534	2.67867355	2.31167565	--	intronic
MSTRG.114282	2.363013072	1.230608944	2.870541793	2.623422953	2.646622753	2.094450083	--	intronic
MSTRG.89300	1.200260608	1.90545901	3.103288424	2.623422953	1.474068369	1.329809576	--	linc
gene20587	1.544774791	2.313116843	2.426005863	2.623334381	2.636880733	2.261726874	LOC102395036	lncRNA
MSTRG.193342	1.641694887	3.269246665	3.626545575	2.623004944	2.617528287	1.850799982	--	intronic
MSTRG.92605	2.609002598	2.791983392	2.795815277	2.62258033	1.766369265	1.894369994	--	antisense
MSTRG.192762	4.564627464	3.769653488	3.004119979	2.620210926	4.262357472	6.28331972	--	linc
MSTRG.70674	0.536878281	1.461110626	1.255904828	2.620108301	2.123630064	2.028072453	--	intronic
MSTRG.195105	1.291230881	2.214213942	1.504434898	2.619817264	1.985432364	2.477289793	--	intronic
MSTRG.90109	3.58505841	4.352258924	4.891651478	2.619283774	1.923954035	2.683608917	--	intronic
MSTRG.88946	2.626912731	2.249779563	2.645272106	2.619008443	1.589932393	1.409268597	--	intronic
MSTRG.134692	2.863099293	2.483563759	2.322377443	2.617686985	2.818006075	2.935770724	--	intronic
MSTRG.191751	2.506917956	2.086253145	2.622965043	2.614174141	1.932605529	3.015836092	--	linc
MSTRG.157823	0	1.138738599	0	2.613012544	1.922032003	0.158943906	--	intronic
MSTRG.37827	4.371382737	3.184113733	3.935846992	2.610336191	2.239308368	2.757777169	--	intronic
MSTRG.143335	3.377232476	2.92836074	2.588001716	2.608777516	2.398646098	2.163904075	--	intronic
MSTRG.151626	3.376790505	2.454722505	3.235771659	2.60818146	3.245400121	1.457934747	--	antisense
MSTRG.179252	4.319273955	4.710540641	4.488777944	2.606441683	2.025276108	2.685925528	--	linc
MSTRG.83920	2.926914042	1.842512613	2.723200599	2.600177753	1.564670664	2.140989576	--	intronic
gene13860	1.586961883	1.797598745	1.729959589	2.599917721	2.19895347	3.832032588	LOC102415178	lncRNA
MSTRG.64052	2.919873112	3.682334055	3.457186987	2.597864645	2.425172627	1.826127274	--	intronic
MSTRG.163363	2.55646022	2.470914504	2.994009576	2.596812839	2.325086761	1.924472718	--	linc
MSTRG.131379	2.895151283	2.255991563	3.15321108	2.596087935	2.514852491	1.668441035	--	intronic
gene29683	2.637407757	1.695993658	2.900254129	2.59448054	2.355681954	2.100934083	LOC112581172	lncRNA
MSTRG.64453	1.869781935	2.887024742	2.907228772	2.593907028	2.087566642	2.423482417	--	intronic
gene30623	1.897767725	1.230493529	1.655337783	2.593115592	2.346991869	2.740313537	LOC102391973	lncRNA
MSTRG.84418	0.826642901	1.846978459	1.519854428	2.587519739	2.543176492	2.605129394	--	intronic
MSTRG.110361	4.379881437	2.539034339	3.710252464	2.587050409	2.260718531	1.482609438	--	intronic
MSTRG.64560	5.588845994	7.323336571	8.532398315	2.585312765	2.61477852	2.948606039	--	linc
MSTRG.163621	2.451432547	2.98090852	2.93985	2.584059497	2.748612248	2.63512266	--	intronic
gene17878	2.215186858	3.188468076	2.290957043	2.58227122	2.61170231	3.062942575	LOC112587551	lncRNA
MSTRG.15592	3.631696001	3.79178286	4.205614425	2.581991254	2.450598618	1.932451854	--	intronic
MSTRG.40947	3.243747116	2.669245064	2.802861002	2.580516364	1.789782095	1.531111026	--	intronic
gene3490	1.177821844	1.662076999	1.601998015	2.57957906	1.460059379	1.521649511	LOC112582340	lncRNA
MSTRG.39747	2.887777271	3.015002196	4.116600531	2.577811339	2.439885185	1.521908493	--	intronic
MSTRG.84850	2.781482062	2.379575837	2.517044515	2.574412441	2.44296025	1.992831786	--	linc
MSTRG.94205	3.542486958	3.321320913	3.245522477	2.571599769	1.986148868	2.209856614	--	intronic
MSTRG.60894	4.004532788	4.357231294	4.069947801	2.571002696	3.37591634	2.713801104	--	intronic
MSTRG.90133	4.060997635	4.798354501	5.729420655	2.567170219	1.662017855	2.659298098	--	intronic
gene31317	2.422455803	2.913439397	2.505315596	2.567170219	2.360390179	3.123108338	LOC112581738	lncRNA
MSTRG.93334	1.846665854	2.100560431	2.695181819	2.565111306	2.142686914	1.682678387	--	intronic
MSTRG.169508	1.029967223	1.703241494	1.264921581	2.563878975	1.379920412	1.369362887	--	intronic
MSTRG.175258	0.541707524	0.774485936	0.589722696	2.561906305	1.943859496	1.726822757	--	intronic
MSTRG.45570	0.540871477	0.930208371	1.678115751	2.561409065	1.630449051	0.838949883	--	intronic
MSTRG.170064	1.277489766	1.763533228	1.930080624	2.557514933	1.637129029	2.047985202	--	linc
gene11325	2.867893774	5.817581145	2.612895702	2.553787419	2.134623031	1.75515574	LOC112585518	lncRNA
gene10055	4.971797179	2.644464044	2.294059219	2.551092816	1.571329481	1.740096796	LOC112585094	lncRNA
MSTRG.187688	0.82207817	0.740470988	0.705482824	2.548688501	1.780981814	2.852574337	--	intronic
MSTRG.91993	3.325023287	3.06707642	2.933983868	2.548454519	2.138834722	3.839374072	--	linc
MSTRG.54436	8.861955056	3.997897461	4.60023175	2.546060924	1.772544506	2.875027522	--	intronic
MSTRG.155138	5.664058207	7.48253954	7.305791264	2.545971049	2.113526511	2.2460686	--	antisense
MSTRG.8524	2.251003206	2.870558594	3.091276676	2.545158715	1.367835122	2.158709009	--	intronic
MSTRG.143634	2.365813015	3.004653952	3.45421461	2.541555439	2.585438467	1.850233945	--	intronic
MSTRG.65820	1.335001829	0.412098902	1.610776296	2.539678367	2.881628483	1.577700224	--	intronic
MSTRG.152588	3.741417112	2.262720326	2.571583376	2.539645021	1.743527951	2.049449507	--	intronic
MSTRG.80768	0.090091332	0.047674463	0	2.53799783	1.448421246	2.355639954	--	intronic
MSTRG.95055	3.425711089	3.416961044	3.517398706	2.537768728	2.135241705	2.337349201	--	intronic
MSTRG.148140	2.303947038	2.112136867	2.550552778	2.537583057	2.27521884	1.150477221	--	intronic
gene4364	4.045342268	4.075979809	4.464768241	2.534352785	2.323280952	2.752842917	LOC102400274	lncRNA
MSTRG.19617	1.520810977	2.299376016	1.273243433	2.532612158	1.617094233	2.695933183	--	intronic
MSTRG.88947	1.680134032	1.471600651	1.497933451	2.532612158	0.827952247	0.256755541	--	intronic
MSTRG.94286	3.197602568	3.219126423	3.618085412	2.532612158	2.069880619	2.310799871	--	intronic
MSTRG.107280	2.129347272	1.859624521	1.570786679	2.53138819	1.76889264	1.464998996	--	intronic
gene14404	1.630396241	1.830759785	2.303052909	2.530234956	1.616069675	1.744690505	LOC112586475	lncRNA
MSTRG.61779	2.407999135	1.763618982	2.585055102	2.525975657	1.55379441	1.931440906	--	antisense
MSTRG.87036	1.991941412	1.686550486	2.190185547	2.525718139	1.62933949	1.505365172	--	intronic
MSTRG.190054	3.083156708	3.336349514	2.511241374	2.524335648	2.244907289	1.585843049	--	linc
gene15410	3.153640403	1.570673929	1.151121273	2.522908663	1.491231726	1.644247309	LOC112586816	lncRNA
MSTRG.5501	3.435270244	3.434270245	4.098665334	2.521749239	1.769885858	1.717996636	--	intronic
MSTRG.109237	1.047445971	1.636465403	1.392780507	2.519567063	1.069209856	1.061029522	--	linc
MSTRG.28308	1.091181936	4.855668374	5.014155898	2.517508958	3.544082719	2.692678297	--	intronic
MSTRG.107588	2.390995338	2.016516268	2.176560709	2.516234302	1.913133707	1.986798831	--	intronic
MSTRG.172296	3.170064211	2.603067188	2.948037387	2.51586694	2.279422234	2.65326481	--	intronic
MSTRG.70332	2.148223627	3.381237477	2.69642628	2.514913097	2.574735704	3.124631063	--	linc
MSTRG.170298	3.075531663	3.444890929	2.924504374	2.514609622	2.251018651	2.7789943	--	intronic
MSTRG.164577	2.951515589	3.592325824	4.006369244	2.513904581	1.628817884	1.798546514	--	intronic
MSTRG.74729	1.128857432	0.966527878	1.36423444	2.51356141	2.231797013	3.361430747	--	intronic
MSTRG.130417	3.939782061	2.924206456	4.471412761	2.51005417	1.896570302	3.129208159	--	linc
MSTRG.167254	1.043459245	1.316729712	1.964607567	2.508120744	1.995431094	1.351728995	--	intronic
gene30231	3.078579258	2.600010095	3.280362933	2.507283713	3.055253184	4.382441815	LOC112581440	lncRNA
MSTRG.13940	0.487935652	0.221318932	0.27934622	2.505396572	2.754971832	2.787954084	--	linc
MSTRG.141342	3.305531309	3.272731508	3.878085376	2.503263551	1.904798115	2.252517939	--	intronic
MSTRG.108654	3.157788566	2.424640719	2.202814335	2.502167882	2.411230546	2.052524567	--	intronic
MSTRG.192306	3.046716799	3.645107977	4.403472708	2.500088384	3.464969754	2.81785981	--	intronic
MSTRG.194393	3.139614996	3.158972197	3.745175778	2.498417202	2.412417966	3.118248545	--	intronic
gene29750	2.852745147	2.023087513	2.007022403	2.497881097	2.530683725	3.758382453	LOC112581186	lncRNA
MSTRG.90974	3.769684001	3.314500952	4.938259046	2.497653674	2.331006472	2.176095475	--	intronic
gene1884	1.304794454	0.683633807	0.868441692	2.497376655	1.857744483	2.301551387	LOC112587821	lncRNA
gene3563	1.488064454	1.628595616	1.329104849	2.496852579	2.371254121	1.978412702	LOC112582765	lncRNA
MSTRG.36687	2.225255889	1.992792548	2.301370484	2.494239247	1.528889093	1.365472651	--	linc
MSTRG.72751	2.689869756	2.903331546	3.190326517	2.488583376	1.963981114	2.13817398	--	intronic
MSTRG.203973	1.173484256	1.467779214	0.882635008	2.487173413	0.571709236	1.702005571	--	intronic
MSTRG.208002	0.952617906	1.323277265	0.892839385	2.487009568	1.808077536	1.160981578	--	linc
MSTRG.29893	8.069609267	4.602610856	4.803945164	2.486390791	1.820426787	1.12381044	--	intronic
MSTRG.102128	2.526151574	2.806697984	3.017269922	2.484519628	2.26255159	1.86742131	--	antisense
MSTRG.133922	1.371968745	1.051473455	2.544228676	2.481705381	1.478950505	0.838648753	--	intronic
gene16025	2.463787102	3.045337227	3.366415865	2.480739703	2.248795801	2.964827597	LOC102403845	lncRNA
MSTRG.72961	3.077989585	2.336796841	2.232534642	2.47974207	2.925150057	1.549599158	--	intronic
MSTRG.76286	0.942513418	0.863020395	0.941895162	2.479275682	1.541787483	1.999314099	--	linc
MSTRG.16355	1.886981451	1.422396988	1.853247154	2.479253431	1.940046723	2.057561529	--	intronic
gene4883	0.87142888	1.515181111	1.029983993	2.479122645	1.389899176	0.882729795	LOC102410270	lncRNA
MSTRG.90681	1.611322945	1.485311216	1.55892591	2.474156805	1.067795557	3.063701386	--	intronic
MSTRG.14885	1.878436361	1.741918426	1.406136104	2.47356912	1.917466606	1.543379311	--	intronic
MSTRG.70671	0.763710003	1.558823721	0.827443683	2.472962138	1.624121683	1.192654904	--	intronic
gene1913	2.016544942	2.01565927	2.151727609	2.471978718	2.015560547	1.88665674	LOC112579552	lncRNA
MSTRG.133559	0.635581039	0.504504442	0.657321008	2.469682742	2.270755109	1.830872847	--	antisense
MSTRG.169951	2.801021399	2.717444383	3.433279976	2.469044911	1.760538956	1.54017959	--	intronic
MSTRG.145190	1.799473054	2.570069754	1.938298146	2.467845181	2.096661068	2.1909976	--	linc
gene25661	5.946027881	5.999354407	5.985426716	2.46448341	1.416234107	0.913509189	LOC112579971	lncRNA
MSTRG.70673	0.296521075	0.174347554	0.477032175	2.46441603	1.294807211	0.408832095	--	intronic
MSTRG.73739	3.262200564	3.717191284	1.970092683	2.463485111	2.031107167	1.677880821	--	intronic
MSTRG.173427	1.935549291	1.791370505	2.077134385	2.462413112	2.582342998	2.096008677	--	intronic
MSTRG.118486	3.594985451	3.099458	3.727658917	2.461911121	1.5342242	2.65395122	--	intronic
MSTRG.148139	2.604216135	2.435706555	3.206897732	2.459207046	2.520773719	2.265295753	--	intronic
MSTRG.174703	0.952166285	1.209279928	2.708021283	2.451144511	1.871004605	1.139332427	--	intronic
gene30232	2.018045826	1.25860582	1.826188724	2.450480664	2.542783966	3.257969835	LOC112581441	lncRNA
MSTRG.60599	3.313209566	2.575132554	2.439878249	2.44982755	1.783503773	2.556462282	--	antisense
MSTRG.81508	2.123456653	2.844338262	1.95589196	2.449555372	1.570647298	2.205609275	--	intronic
MSTRG.98149	2.266110693	2.560044517	2.317289882	2.448705467	2.569856853	1.715175624	--	intronic
MSTRG.144167	2.459929277	2.474919777	2.261396307	2.448645626	2.522667004	2.557202367	--	linc
MSTRG.6381	0.444781613	1.882953588	0.766658853	2.448413329	1.721505042	0.919872215	--	linc
MSTRG.120	2.802877769	3.152498584	2.949250716	2.447666315	2.529645336	2.423729694	--	antisense
MSTRG.170069	1.32819295	1.385032165	2.060435432	2.447666315	1.168870603	1.610049011	--	intronic
MSTRG.111776	0.467356845	0.894140809	0.520522937	2.444632261	1.300467954	2.039337569	--	linc
MSTRG.38182	2.452695724	1.780534136	2.014620113	2.442825741	1.905988707	1.271401763	--	intronic
MSTRG.96184	1.580478853	1.232525526	0.92173248	2.435733372	2.271382093	2.285602341	--	intronic
MSTRG.122370	3.220515836	5.385675703	5.259750845	2.429185565	1.671235164	1.849609611	--	intronic
MSTRG.130642	1.145891957	1.488392774	1.777630568	2.428692157	1.116533114	1.107990717	--	intronic
MSTRG.164217	2.012366822	1.994149112	2.78377013	2.428020506	1.660025939	1.556438458	--	intronic
MSTRG.190929	4.997293575	1.605567455	4.24532798	2.427253359	1.912922847	2.57059754	--	intronic
MSTRG.16848	1.583470498	1.998163956	2.225501127	2.425664475	1.396193059	2.932964916	--	antisense
gene2075	1.958625668	2.066305334	1.98679043	2.425438364	1.939438242	2.495878891	LOC102406753	lncRNA
MSTRG.137342	3.938109969	2.791025977	2.800058608	2.425148897	2.009968108	1.433611706	--	intronic
MSTRG.110482	1.764276447	1.223362146	1.384196985	2.42305202	1.412802199	1.401993101	--	intronic
MSTRG.112532	2.249799152	0.586115455	0.40569031	2.420879269	3.143028743	1.278271307	--	linc
MSTRG.146985	0.332155913	0.35154003	0.128818974	2.419989567	1.260869947	0.441608208	--	linc
MSTRG.185089	0.794476299	1.625625426	1.478972268	2.418231018	0.922494263	0.938909152	--	intronic
MSTRG.76647	2.056049871	1.374339688	1.454889386	2.417787469	2.319693797	1.246887542	--	linc
MSTRG.152234	1.244293492	1.200710767	1.362551711	2.417480993	1.07869143	1.686751661	--	intronic
MSTRG.144471	1.65895051	1.580187923	0.34313894	2.41732438	0.148174273	2.793771749	--	intronic
MSTRG.48860	1.71602895	1.416282329	1.725879846	2.416381166	1.167120186	1.451226972	--	linc
MSTRG.107710	0.544024129	0.411786702	0.502096007	2.414952071	2.017457017	2.053903475	--	linc
MSTRG.115711	2.42454903	3.552431478	3.450404814	2.414318621	1.972530154	1.604261667	--	intronic
MSTRG.113468	4.519876215	2.794409039	3.228166742	2.41272816	1.618823746	1.328782391	--	intronic
MSTRG.160159	4.180976093	3.966143217	4.817938538	2.412639095	1.863902255	2.318565161	--	intronic
MSTRG.67747	1.893427873	2.271115529	2.175769258	2.411562415	1.597219332	1.17476418	--	intronic
gene2463	3.336124786	3.107118076	2.953402453	2.411156862	2.336133866	3.548357941	LOC112578044	lncRNA
MSTRG.143630	3.636027693	3.292703348	3.878835277	2.410381566	2.011655391	1.59024466	--	intronic
MSTRG.151938	3.058028541	3.067590407	3.474876202	2.405013035	1.76826504	1.468014731	--	intronic
MSTRG.192921	2.088687838	2.419866238	3.11876922	2.401193017	2.09739298	2.486660985	--	intronic
MSTRG.23375	2.789494562	2.15982974	2.414213211	2.396025538	1.940765258	2.003994517	--	linc
MSTRG.360	1.666465526	1.554993923	1.488912118	2.394748339	1.726255504	1.651867936	--	intronic
MSTRG.175311	3.314319759	3.461409839	3.906268169	2.393453536	1.960491793	1.723783881	--	intronic
MSTRG.171672	5.074656024	4.632319566	5.707454463	2.392938495	2.266292648	3.795109278	--	antisense
gene27166	2.328685831	3.872918379	2.958815545	2.391414307	2.971339227	5.130574508	LOC102399270	lncRNA
MSTRG.23815	0.610859159	0.446181562	0.382611286	2.390336355	1.951892221	1.856887516	--	linc
MSTRG.23469	0.063079023	0	1.174259389	2.389790367	2.028274978	2.85140576	--	linc
MSTRG.67575	2.218511716	2.288159548	2.57206134	2.388479759	2.183471628	1.114694789	--	intronic
MSTRG.87039	2.204215649	3.373660504	2.788139075	2.388300525	2.635113665	2.149070469	--	intronic
MSTRG.9053	2.656543936	2.358095859	2.806494784	2.386397297	1.41175802	1.114013929	--	intronic
MSTRG.33411	2.296999053	2.347650564	3.06827172	2.384462797	1.924947829	2.245469313	--	intronic
gene29646	3.325478443	3.835094062	4.720041215	2.383856755	2.560563341	2.601956277	LOC112581232	lncRNA
MSTRG.17701	0.330915436	0.63040889	1.026703068	2.378805796	1.53695002	1.64251348	--	intronic
gene30218	3.271210613	3.198992901	2.67941675	2.376951647	2.395861644	3.502509573	LOC102401224	lncRNA
MSTRG.124503	4.179139108	3.802602709	4.352818381	2.37495473	1.643171908	1.841309287	--	intronic
MSTRG.133924	3.334757934	2.642960938	3.655434416	2.373624127	2.415775788	1.287182952	--	intronic
gene29136	1.510182849	0.918180867	1.030148773	2.372222992	2.181145532	3.189727543	LOC102392351	lncRNA
MSTRG.199174	1.234234465	0.786726294	1.465017967	2.370688476	1.603482937	1.566352241	--	linc
MSTRG.85419	1.883275225	1.830313451	1.735492463	2.370473727	1.583927911	1.610780045	--	intronic
MSTRG.66017	1.202923121	0.954842924	0.829379302	2.369564171	0.865511306	1.27352571	--	intronic
MSTRG.108216	3.508832726	3.556690111	2.947377368	2.368399821	2.251198901	2.569801743	--	intronic
MSTRG.109055	1.539686947	2.580106195	2.488049599	2.368181727	1.117365283	1.762733954	--	intronic
MSTRG.15316	3.319891415	2.983471368	3.159178374	2.36629618	3.2547712	2.298343812	--	antisense
MSTRG.71760	0.819986295	1.075084702	0.860691044	2.365893061	2.229981882	0.683401977	--	intronic
MSTRG.41767	3.978411253	4.042535362	4.552398359	2.365116063	1.737325133	1.540292671	--	intronic
MSTRG.41770	6.649395288	5.433320708	5.932957419	2.364226007	2.673570916	2.898685612	--	intronic
MSTRG.44466	1.729201986	1.491205308	1.059762442	2.364154207	2.860166671	2.497689959	--	intronic
gene24565	1.641510261	2.289156568	2.45661086	2.363771348	2.77708983	1.694586572	LOC102414077	lncRNA
MSTRG.91657	3.854773981	2.553399184	2.667043525	2.361125866	2.223109075	1.266317594	--	intronic
MSTRG.120818	1.80244264	1.498852514	2.063819421	2.360644666	1.998009764	2.282271478	--	antisense
MSTRG.97340	2.718664706	2.820087626	3.233658949	2.359216026	1.87059381	2.00879368	--	intronic
gene20365	1.868272592	1.621934492	1.478070593	2.358521611	2.553042052	3.128731218	CYS1	lncRNA
MSTRG.152845	2.823595962	3.010031667	4.147497347	2.355331601	2.531119298	1.931421064	--	intronic
MSTRG.70827	3.488662782	3.487130552	3.748302851	2.353459574	1.800359365	1.786585135	--	intronic
MSTRG.94903	2.900870947	2.540499967	3.032156952	2.353340005	2.306189758	1.578036527	--	antisense
MSTRG.143296	1.822959165	3.276000744	2.99878685	2.353239367	1.814003564	1.518177664	--	intronic
MSTRG.27677	2.494451868	2.71808955	3.377285142	2.351525178	1.898588415	1.931609975	--	intronic
MSTRG.133328	2.125843431	2.348092296	2.289021977	2.350920415	1.998198964	1.200553995	--	intronic
MSTRG.174528	1.520738047	2.171401346	3.031769033	2.350395574	1.954452986	1.445381144	--	intronic
MSTRG.78660	2.868071873	2.0167019	2.742695051	2.347213146	2.316063603	2.838106374	--	linc
MSTRG.65808	0.955918978	0.878585893	1.170729551	2.345951142	3.010798295	0.490528289	--	intronic
MSTRG.174398	0.232171249	0.049144083	0.384180219	2.345589559	1.202751223	1.152392318	--	intronic
MSTRG.11222	3.258880666	2.682605353	1.435519557	2.345011258	2.587350773	2.193120248	--	intronic
MSTRG.75823	3.986102256	6.161559131	2.76637849	2.343704845	2.482847748	1.487608707	--	intronic
MSTRG.200670	3.011368133	4.854383668	4.821180231	2.342341922	2.584405582	3.429008979	--	linc
gene18031	2.93440337	2.033461783	3.070902529	2.341530722	1.809705457	4.087129024	LOC102403202	lncRNA
MSTRG.154537	1.725256115	2.014829748	3.045561377	2.340565739	2.975657761	1.792827002	--	intronic
MSTRG.21267	1.827964239	1.934641474	1.671935822	2.340273861	1.481701158	1.226865002	--	intronic
MSTRG.86198	1.763107907	1.51057161	1.843452314	2.340104872	1.851657482	2.495781869	--	linc
MSTRG.1703	2.05763953	1.763596414	1.758233603	2.339633948	1.566686781	1.231801038	--	intronic
MSTRG.71307	5.086234096	6.311172672	4.145976817	2.336586068	2.976400191	2.709343236	--	intronic
MSTRG.85964	0.949365796	1.205723222	2.945516198	2.336340628	0.678364236	1.682935481	--	linc
MSTRG.107183	4.032622479	5.043953014	3.285894039	2.334611532	1.855504124	2.689753831	--	linc
gene24862	7.342021546	9.660610243	9.588352705	2.334576781	1.890523282	2.032397493	LOC112579736	lncRNA
MSTRG.58640	1.11593793	1.301170423	1.545331647	2.333468761	1.655592609	3.436732885	--	linc
MSTRG.141912	4.197567453	4.63292535	4.403161068	2.33007488	2.410191405	5.421303308	--	linc
MSTRG.28306	2.218714225	3.998278041	3.348883066	2.33007488	3.374267967	2.285451394	--	linc
MSTRG.126189	6.377738694	3.663708864	2.886279372	2.328746572	1.613867727	1.189247756	--	intronic
MSTRG.118752	6.809579613	2.803828333	4.753851258	2.327844956	1.89750641	0.840620056	--	intronic
MSTRG.1286	2.086126305	2.360136351	2.696852488	2.323509722	1.847225122	1.785272531	--	antisense
MSTRG.62154	2.867756934	3.035114902	4.29267502	2.321514151	1.730085587	1.962113154	--	intronic
gene17026	0.605761554	0.890434561	0.696090612	2.321121063	2.043983989	2.386289213	LOC102402796	lncRNA
MSTRG.12551	2.720460938	2.796229812	2.84470591	2.320445546	2.155089544	1.85523666	--	intronic
MSTRG.14895	2.19080587	1.869548564	1.678894489	2.31993881	1.727612623	1.749382619	--	intronic
MSTRG.138817	0.020657255	0.26235338	0.202956425	2.317740693	2.463163613	0.521820779	--	intronic
MSTRG.185617	2.579467382	2.372501049	2.392459081	2.316837978	1.609094474	1.242950853	--	linc
MSTRG.143631	4.522880224	2.971135049	3.521629911	2.316765911	2.925336025	2.60344359	--	intronic
MSTRG.114997	6.577679464	5.577376487	3.978168511	2.316746566	3.092135245	0.954637559	--	intronic
MSTRG.182655	0.632706036	0.837037257	0.880852627	2.316674127	1.619288675	0.539228116	--	intronic
MSTRG.185687	3.3021324	3.320556512	3.164104307	2.315327571	2.105609283	2.112545593	--	linc
MSTRG.146580	4.601877597	5.316616784	6.28959377	2.315276245	2.492282409	1.341122244	--	intronic
MSTRG.65979	3.084606635	2.838500852	3.183399181	2.315167866	2.024281852	1.692222243	--	intronic
MSTRG.75409	2.351676306	2.356174369	1.751122869	2.314942004	1.736390277	2.30673796	--	intronic
MSTRG.1720	2.993715778	3.037370459	2.606462152	2.313804918	1.932255577	1.200841197	--	intronic
MSTRG.107567	1.093853238	1.278281453	1.95615152	2.313366023	1.730119579	0.858441371	--	intronic
MSTRG.177740	2.234208759	2.364593811	1.550554064	2.313158646	2.126838692	1.823946468	--	intronic
MSTRG.128943	2.336378694	2.000660313	2.438260541	2.310887574	1.441795016	1.261331508	--	linc
gene1035	2.870206825	3.60024624	3.641764812	2.310589074	2.01765886	3.144666492	LOC112585503	lncRNA
MSTRG.111760	0.495502323	1.363489638	0.717431284	2.310453197	1.032670703	0.673420235	--	intronic
MSTRG.38995	2.73754446	2.065404422	3.041418095	2.310453197	1.679508397	2.084074218	--	intronic
MSTRG.125189	2.282313732	2.006428469	2.588803853	2.306500809	2.252234471	1.125658458	--	intronic
MSTRG.115695	3.092805711	2.259036086	3.401322573	2.306221598	2.645712069	1.718138584	--	intronic
MSTRG.123691	0.253164212	0.97127704	1.178206479	2.305599304	1.469789179	1.682935481	--	intronic
MSTRG.190708	7.034835605	4.776280225	7.491175748	2.302503501	2.625131827	3.378158254	--	linc
MSTRG.186427	0.506430562	0.300151648	0.188551064	2.302374689	3.274898531	2.423915949	--	linc
MSTRG.194396	3.199813	3.658112172	4.339504202	2.301964558	2.251358128	2.662230803	--	intronic
MSTRG.179021	1.785930863	1.734335857	1.979421154	2.300765762	2.023965368	1.492176093	--	intronic
MSTRG.131904	1.207767049	0.792515317	1.074207568	2.299585126	1.85545745	1.734211578	--	intronic
MSTRG.155835	1.637312025	1.155242057	1.128877383	2.297431319	0.812453141	0.644989765	--	intronic
MSTRG.45121	2.363708658	1.336109126	1.694523861	2.296170795	1.655387763	0.999918156	--	linc
MSTRG.108435	4.922404327	5.785374529	6.179019824	2.295589993	1.951388163	0.814102936	--	linc
gene28735	1.298154534	1.138738599	1.403033319	2.294906669	1.869802872	2.539647202	LOC102397046	lncRNA
MSTRG.206686	2.033681789	4.552126987	4.085611163	2.293482146	2.964773139	2.154770278	--	intronic
MSTRG.80763	0.286322125	0.057720277	0.112805995	2.291352781	1.583136425	2.006076966	--	intronic
MSTRG.58388	2.2618104	1.616330711	1.859344499	2.291080814	1.778471604	2.039018595	--	intronic
MSTRG.108771	2.385195023	1.72277408	2.617947912	2.284772436	2.047330314	1.754888791	--	intronic
MSTRG.108659	2.232698216	2.016422499	1.78567877	2.284578557	2.525990676	1.319297248	--	intronic
MSTRG.12121	4.057829702	3.251081498	3.333769312	2.284083473	3.21790353	1.142859509	--	antisense
MSTRG.70835	3.435812561	2.188424428	1.868470511	2.282581673	1.641669043	1.323651002	--	intronic
MSTRG.90099	2.368089709	3.416775235	2.822193458	2.282454583	1.892051892	2.566294025	--	intronic
MSTRG.155847	1.433080716	2.485724319	2.387826262	2.281552179	1.884444696	1.199640055	--	intronic
gene13431	1.737347299	1.391476093	1.116912972	2.280684266	1.132369229	1.539892959	LOC102406915	lncRNA
MSTRG.23407	6.335020359	8.442984002	9.09959573	2.279263279	2.933942933	3.223441842	--	linc
gene25012	1.340148633	1.489275569	1.663185896	2.278249371	2.812938296	3.50411922	LOC112579873	lncRNA
MSTRG.128080	2.129164511	3.27186865	3.549831023	2.278105303	1.85435482	1.893894999	--	intronic
MSTRG.64082	0.551768155	0.72996064	0.570641315	2.278010936	1.478486156	1.589439065	--	linc
MSTRG.22006	1.987931632	1.865761947	2.754168477	2.277276869	1.608074584	1.612394111	--	intronic
MSTRG.95889	1.194093679	2.036088686	2.309790512	2.27698803	1.777569234	1.489574133	--	intronic
MSTRG.142206	2.821797973	2.859774955	3.431233573	2.276002752	1.603875479	1.955399831	--	intronic
MSTRG.14493	2.327690442	2.604752464	2.6066401	2.275584153	2.158502476	3.692629891	--	linc
MSTRG.179393	1.153169044	3.089305193	0.968998098	2.27544633	2.446222549	2.331684293	--	antisense
MSTRG.81588	2.809103149	2.452262083	3.246596087	2.275041024	1.513210773	2.285574468	--	intronic
MSTRG.185255	2.868493919	1.894190833	1.584727772	2.274477716	1.313889065	1.36902857	--	linc
gene17240	2.689869756	2.505224917	3.19915787	2.273320914	1.585676402	2.884831903	LOC112587329	lncRNA
MSTRG.181955	1.860301004	1.722757194	2.271309041	2.271483289	2.250063194	0.938941362	--	intronic
MSTRG.171749	4.114966315	2.771433344	3.369110254	2.271244347	2.102222503	1.381548856	--	intronic
gene21319	2.867373851	2.847958112	3.497712627	2.271208873	1.523516191	1.772525564	LOC102415044	lncRNA
MSTRG.181654	1.423749587	1.484234903	1.384101835	2.268233195	1.506923957	1.848736969	--	intronic
gene12926	3.818857343	2.769326733	3.108387725	2.267064405	3.031937808	1.598393651	LOC112585710	lncRNA
MSTRG.143942	1.830257583	1.795547657	1.910147716	2.265074789	1.254055501	1.259275957	--	intronic
gene16887	3.512811586	2.611321717	2.746349947	2.264804321	1.858266644	2.576109179	LOC112586999	lncRNA
MSTRG.108218	4.633513122	3.593476415	3.516468998	2.264655619	1.607041914	1.564738047	--	intronic
MSTRG.152584	2.543149587	2.65705673	2.731296838	2.264610872	1.980275397	2.022922446	--	intronic
gene10411	2.466393615	1.728134229	2.267338929	2.262814987	2.182537857	1.730647569	LOC112585144	lncRNA
MSTRG.192418	2.408943411	3.5144668	2.944312107	2.261964574	2.095735702	0.800189949	--	intronic
MSTRG.194363	2.186148828	2.736668917	2.722835337	2.260696246	1.511710564	2.833606723	--	linc
MSTRG.157020	1.033500558	1.503994376	0.868441692	2.258933658	1.153878561	0.973292875	--	intronic
MSTRG.68184	6.009648825	6.178638211	8.402961351	2.255111319	2.165484716	2.252405897	--	intronic
MSTRG.138912	2.094103974	1.964459004	1.944237162	2.253878119	1.583475023	1.581906178	--	intronic
MSTRG.96353	2.62458978	2.926565285	2.956717428	2.253662344	2.239579916	1.765493921	--	intronic
MSTRG.137115	1.813327652	1.74062507	1.788126606	2.253101522	2.749603453	2.952832485	--	antisense
MSTRG.80010	0.509085376	0.740842892	0.489936176	2.25290154	1.667252695	1.873843013	--	linc
MSTRG.75	3.642348227	3.266873029	4.501167239	2.248904239	2.867293644	1.65523142	--	intronic
MSTRG.143768	1.363308305	1.347585124	1.356734806	2.248904239	1.367019005	1.527555167	--	intronic
MSTRG.14894	2.154515276	2.692635092	3.413428387	2.248812987	1.965315743	1.564286651	--	intronic
MSTRG.105840	2.807518135	2.171074187	1.982156074	2.247294685	2.387255455	1.665593104	--	antisense
MSTRG.63775	2.513484854	2.466822491	2.775361476	2.245844505	1.794871806	2.043564512	--	intronic
MSTRG.81587	2.920194995	2.237429815	2.577701994	2.245432798	1.447401776	1.589439065	--	intronic
MSTRG.16588	1.768477906	1.717544958	2.409934922	2.243437289	2.564479164	2.747709853	--	antisense
MSTRG.96186	1.312703323	0.707059914	1.636397888	2.242978088	2.585740222	1.84915133	--	intronic
MSTRG.704	1.305888381	1.317814427	1.758863794	2.242133344	1.627527099	2.422612768	--	intronic
MSTRG.60056	0.900808191	2.511337166	0.97706511	2.241031762	1.609169151	0.642637848	--	linc
MSTRG.176735	2.653764121	3.009250491	2.613843606	2.240351359	2.370291145	1.820121077	--	intronic
MSTRG.96318	1.673696737	1.253328646	1.796264013	2.239412009	1.367987138	1.791367802	--	intronic
gene13936	2.035577112	1.530736808	2.105203769	2.237601069	3.157819294	1.994146878	LOC112586236	lncRNA
MSTRG.112028	1.166072955	0.933503456	1.035887285	2.236464885	2.269966339	2.332102733	--	linc
MSTRG.116979	1.685037305	1.671275775	1.727736588	2.235525434	1.857653023	1.911716022	--	linc
MSTRG.83002	0.05452965	0.161593372	0.146626558	2.235400827	1.470886061	2.271613607	--	linc
MSTRG.189456	4.601490678	2.938809235	3.774287375	2.235006516	2.243945369	1.945500204	--	linc
MSTRG.83918	2.090467724	2.062867039	2.308155061	2.23308816	1.687758248	1.430871952	--	intronic
MSTRG.42008	3.111244202	2.61928205	2.946042935	2.232415492	2.088688882	2.162242548	--	intronic
MSTRG.174505	2.555548475	3.480370083	3.500676229	2.229592266	2.592651364	2.512982532	--	intronic
MSTRG.160160	4.752973743	3.55290463	4.743676277	2.227864182	1.246861008	2.680863242	--	intronic
MSTRG.103713	3.356322658	3.158199393	4.565018592	2.227190356	2.148073582	1.277935944	--	intronic
MSTRG.106626	1.794195814	1.054945764	1.73186165	2.227077923	1.816213407	1.696299182	--	intronic
MSTRG.10974	1.520429599	1.56251727	0.85458462	2.226182718	1.328496374	0.800764795	--	intronic
MSTRG.24243	1.615099039	0.854676891	1.141969397	2.225348976	2.252184109	2.731609281	--	linc
MSTRG.57913	1.25474974	1.09557941	1.151680612	2.224488813	1.597023676	1.139947551	--	intronic
gene11573	3.062170068	2.196701622	2.531603791	2.224225211	2.286153983	2.111919034	LOC102397708	lncRNA
MSTRG.135151	4.027470107	3.634602445	4.405152706	2.22404259	1.94978908	1.476435116	--	intronic
gene18079	3.262802303	2.422046297	2.319904153	2.223104535	1.861896224	4.94045861	LOC102389727	lncRNA
MSTRG.191849	1.796517474	1.985243032	2.360711172	2.222545537	1.727320749	2.32294055	--	intronic
MSTRG.153144	3.599108503	3.412503367	3.535102382	2.222047044	2.297006332	4.873861621	--	antisense
MSTRG.23021	3.010815461	3.077061425	3.636728269	2.221499221	2.699466675	2.393616657	--	intronic
MSTRG.40362	2.811481952	2.868862561	2.212592956	2.219739389	1.920888617	1.737414802	--	intronic
MSTRG.129255	1.917378556	2.736099608	2.874181233	2.218369917	2.809377441	3.150690137	--	intronic
MSTRG.164240	3.11209381	2.241282572	2.685292925	2.21818571	2.171097275	2.056555387	--	intronic
MSTRG.137950	3.133458253	2.159465586	2.470253616	2.21805494	1.4753073	1.054955578	--	intronic
MSTRG.158312	3.05535548	1.870069253	2.607839175	2.217101553	2.40019148	1.027775114	--	intronic
MSTRG.189483	4.971664308	4.523304451	4.517797357	2.217101553	1.915168928	2.190425579	--	intronic
gene26107	2.520487858	1.988846424	2.467882438	2.216662523	1.931547013	2.128274645	LOC112580232	lncRNA
MSTRG.166842	2.503128429	2.148801418	2.588747618	2.215464107	1.540180741	3.401916108	--	antisense
MSTRG.77807	2.500738289	3.035894897	2.662342657	2.214936415	1.149652931	1.206048978	--	intronic
MSTRG.65309	2.884177145	3.19124307	3.05062165	2.21275997	1.580783501	1.655838608	--	intronic
MSTRG.118493	1.489465193	2.260481099	0.988188933	2.211310616	1.154653554	1.295274223	--	intronic
MSTRG.179831	2.865953599	2.340931005	2.377442971	2.211091338	1.955320208	1.859930954	--	antisense
MSTRG.8742	0.827652233	2.956340593	1.925914437	2.211010614	1.201270002	3.117745858	--	intronic
MSTRG.179781	3.021751874	2.183646709	2.839482133	2.209449779	1.770292634	1.022369994	--	intronic
MSTRG.59838	6.982923362	6.03804209	6.032396269	2.205153101	2.168520139	1.479034914	--	intronic
MSTRG.24832	2.233217448	1.779610089	0.978185379	2.20343802	2.518755892	2.685782383	--	linc
MSTRG.181983	3.118388173	1.532605459	2.060229935	2.203117799	1.854575132	1.15448575	--	intronic
MSTRG.183714	2.515226576	1.722875401	2.489022493	2.201504042	1.72197646	1.539053389	--	intronic
MSTRG.152396	2.30325239	1.665738929	1.230718004	2.200151235	0.754314293	0.816592547	--	intronic
MSTRG.138153	1.794732825	2.262847733	3.211897089	2.198265837	2.355743742	1.673752451	--	intronic
MSTRG.121247	1.336623602	1.023078411	1.191036295	2.196901372	1.407033411	2.422314202	--	linc
MSTRG.124883	1.561025393	2.09489384	2.047084647	2.195779734	1.974297506	2.175035749	--	linc
MSTRG.109032	3.371424593	2.726624938	2.763079947	2.193694653	1.960180442	1.353171096	--	intronic
MSTRG.23976	4.172840638	2.470628363	2.343497157	2.192936958	2.260700676	1.333916164	--	intronic
MSTRG.155996	2.686380949	3.142977611	3.242996779	2.192083675	2.137668538	1.584491395	--	intronic
MSTRG.47459	6.182368068	4.538544203	3.521561546	2.191416002	2.547140462	1.669382595	--	intronic
MSTRG.4484	3.077992007	2.822485756	2.620168043	2.191260446	1.746786241	1.674327962	--	intronic
MSTRG.53383	3.423470598	2.705978373	2.420136439	2.189036976	1.93530265	1.421167035	--	linc
MSTRG.2711	1.137783989	1.348161789	1.445296709	2.186520842	1.756339589	1.359244442	--	intronic
MSTRG.170921	2.399652092	1.50072719	1.889500414	2.185394271	1.26650914	0.84593607	--	intronic
MSTRG.115033	2.381196177	2.529493117	2.46264469	2.184649832	2.599469512	2.266904896	--	intronic
MSTRG.176246	2.674054149	1.171700729	1.67340372	2.184010485	1.004046569	1.328486383	--	intronic
MSTRG.143297	1.017065181	2.31335785	1.90071821	2.184010485	1.641536454	0.814488675	--	intronic
gene18349	1.124124674	1.427672273	0.813802651	2.184010485	1.907688481	1.096001266	LOC112587817	lncRNA
MSTRG.361	1.605581172	1.452112399	1.358590804	2.183587227	1.773037274	1.914719618	--	intronic
gene32432	1.182360332	1.251361097	0.978242254	2.182296191	1.425683079	1.362376341	LOC112582308	lncRNA
gene33536	1.775836344	2.598092919	2.268714741	2.181738629	1.866050488	4.860905878	LOC112582614	lncRNA
MSTRG.78458	0.518231788	0.182825004	0.714610454	2.181505886	1.388624039	0.306222205	--	linc
MSTRG.176051	3.116935777	3.081234164	3.308604264	2.18102947	2.600346857	2.164955547	--	intronic
MSTRG.141540	4.080749191	3.248261953	3.849225847	2.180468248	2.076437514	0.974447792	--	intronic
MSTRG.19199	3.567368045	1.875275296	3.591657246	2.180242587	2.173439577	1.382034218	--	intronic
MSTRG.152235	1.062289889	1.503729214	1.112358197	2.179967447	1.684150045	2.118504819	--	intronic
MSTRG.174391	0.457300648	0.225110709	0.505938551	2.179847234	1.524571417	1.220694588	--	intronic
MSTRG.136935	1.741160506	1.795521442	1.419795844	2.179317516	1.824335356	2.037911498	--	intronic
MSTRG.180238	2.647840541	2.10177339	2.586275724	2.179211634	3.021944848	2.200224487	--	antisense
MSTRG.193107	2.864866529	3.690743805	5.700949241	2.178424414	1.597071451	3.064631985	--	linc
gene15820	1.933171282	2.700704479	1.759379741	2.178404708	1.519470885	1.576384124	LOC112586899	lncRNA
MSTRG.118501	1.926484064	2.572911206	2.576454658	2.17777568	1.846166169	1.898106776	--	intronic
MSTRG.3087	2.261594404	2.10412174	2.14313272	2.176537265	1.850895344	2.480057714	--	linc
MSTRG.143201	1.94011742	1.684791586	1.749238006	2.174633954	3.376885818	2.821936728	--	linc
MSTRG.51265	2.768983572	3.9807008	3.508027972	2.174308232	2.658693166	1.861163023	--	intronic
MSTRG.57291	2.375150077	2.750563754	2.616591248	2.17352963	1.936965524	1.128879482	--	intronic
MSTRG.44150	0.621422056	1.841524466	1.028284349	2.173198552	2.109160531	0.440636572	--	linc
MSTRG.175729	0.896863183	0.82122037	1.229772499	2.173198552	1.422108239	1.438023409	--	linc
MSTRG.20057	2.215186858	1.746853906	2.122504319	2.172989671	2.259828573	1.453319283	--	intronic
MSTRG.194127	2.037687911	1.668174757	1.740246215	2.172583959	1.889780712	1.308949818	--	intronic
MSTRG.90107	3.181237575	2.577897063	3.49615671	2.172559626	1.351487615	2.100040913	--	intronic
MSTRG.107593	1.543249672	1.221167398	1.327544238	2.171672624	1.790633032	1.725798449	--	antisense
MSTRG.144399	1.799916567	1.882720131	2.057046792	2.170302031	1.80782534	1.322217024	--	intronic
MSTRG.81298	1.795174726	1.857082661	2.568499509	2.170017944	1.778224053	2.195305891	--	intronic
MSTRG.43645	0.790882545	1.508506706	1.581939412	2.169771321	1.568055188	1.563761536	--	intronic
MSTRG.191042	1.936706224	2.277477197	1.891675958	2.168800412	1.777879603	1.549703088	--	intronic
MSTRG.78743	1.646859034	2.904945405	1.476097686	2.168622656	2.19007048	1.751626725	--	intronic
MSTRG.131800	1.494047223	1.516255199	0.804325136	2.167096273	2.339865047	2.140559784	--	intronic
MSTRG.168327	1.238755809	1.179942956	1.024901835	2.166049872	1.659649345	1.646951663	--	linc
MSTRG.99281	2.25104916	2.481684368	2.061290739	2.163951858	2.15719968	1.808160132	--	linc
MSTRG.153883	1.236031454	1.606983661	1.654664908	2.163724149	1.670009479	3.025283552	--	linc
MSTRG.78	2.853450539	3.365431843	3.261402987	2.163324519	1.833897444	1.801201323	--	intronic
gene14937	0.857975698	1.546132149	0.935286034	2.16249314	1.574077933	2.322499323	LOC102407011	lncRNA
MSTRG.155135	2.300998809	4.1861377	3.997280878	2.162205268	1.773120578	1.572935305	--	intronic
MSTRG.124192	1.000217173	1.614347217	1.551644212	2.161894841	2.613121199	1.795242928	--	antisense
MSTRG.144591	1.412015111	2.100644426	2.107810141	2.161027	1.951267014	2.892700385	--	intronic
MSTRG.159956	2.383428898	4.708708129	4.436916804	2.1609724	1.844988526	2.675891084	--	linc
gene8489	2.223717744	2.813956101	2.349774939	2.160179818	1.122624597	0.942645505	LOC112584581	lncRNA
gene9498	2.383767934	1.729165653	1.772803174	2.159545218	1.483218153	1.875447659	LOC112585015	lncRNA
MSTRG.80773	0.409433967	0.041269325	0.151228073	2.159134362	1.288652055	2.021875114	--	intronic
MSTRG.108215	3.412936843	4.292168564	4.357624585	2.15911582	1.947569491	1.615225769	--	intronic
MSTRG.137594	0.892993198	1.52139165	1.328993588	2.158115624	1.459032391	1.138990747	--	intronic
MSTRG.15091	1.382335737	1.241339073	1.472940123	2.156679987	0.897945986	1.633639261	--	intronic
MSTRG.48270	1.480015673	0.870215086	0.510213141	2.156591139	0.881281049	1.384685998	--	intronic
MSTRG.96317	1.612122609	1.866160245	1.458856926	2.153332077	1.32742344	1.049348734	--	intronic
MSTRG.143728	1.933974446	1.425887339	1.505712678	2.153134399	1.513891335	1.040059954	--	intronic
MSTRG.173868	0.632910531	2.545415691	1.832765634	2.151892684	1.582849885	1.234152686	--	intronic
MSTRG.186033	2.756676978	2.709155882	3.767351581	2.151892684	2.330306775	1.134423176	--	intronic
gene9499	1.845989048	1.758346366	1.400029304	2.151892684	2.693043207	3.21783497	LOC102399865	lncRNA
MSTRG.53800	2.199528915	1.645833131	1.927028971	2.150291573	1.464047815	1.179661806	--	intronic
MSTRG.57788	0.491804545	0.706400343	1.017253314	2.149885321	1.537446308	1.992729574	--	linc
MSTRG.80774	0.2726658	0.064128481	0.187994866	2.148430266	1.352999198	0.993559255	--	intronic
MSTRG.109030	2.204108872	1.993161652	1.71683871	2.147906959	1.906368101	1.125178016	--	intronic
MSTRG.37499	2.38678584	1.146089611	1.051366436	2.146841292	1.934439487	1.586640757	--	intronic
MSTRG.31626	2.180053046	2.654949627	2.841440773	2.146773193	2.147234405	5.730677802	--	antisense
MSTRG.191558	2.601213459	3.312004445	3.905551592	2.142083916	1.93416264	2.153433572	--	intronic
MSTRG.128505	2.6556707	3.236303205	2.878551212	2.139489844	1.57942874	1.363646569	--	intronic
MSTRG.6631	0.9269705	0.919750407	1.138429423	2.138650267	2.432109727	4.878355284	--	linc
MSTRG.154210	2.615151151	2.006631385	1.938298146	2.138194293	1.868642225	1.622552379	--	intronic
MSTRG.105196	0.87190927	0.966735084	0.772913842	2.137657451	1.038363486	1.104020519	--	linc
MSTRG.25120	0.723024813	0.644395327	0.716271331	2.136671131	1.006075766	3.791139823	--	intronic
MSTRG.181634	1.87096649	1.938022351	1.183620777	2.13653827	1.822222466	2.214041573	--	linc
MSTRG.91412	0.962070205	0	0.568558682	2.136185438	1.473090221	0.243636645	--	antisense
MSTRG.189466	2.909649425	2.552487097	3.121816476	2.134999404	1.500936054	1.396361868	--	intronic
MSTRG.143403	0.617347157	0.836319495	0.587386363	2.134959758	2.117386075	1.718157573	--	intronic
MSTRG.118768	3.156205397	2.28062623	2.957629928	2.132209343	2.296748517	0.795226692	--	linc
MSTRG.142027	2.320100985	2.055766251	3.388384368	2.131509397	3.121791214	0.592481345	--	antisense
MSTRG.167260	2.103429683	1.627746465	2.151986075	2.131213835	1.737332231	1.964603961	--	intronic
MSTRG.128416	3.293265927	2.65512573	2.5379231	2.126870676	2.094074354	2.053795536	--	linc
MSTRG.90082	1.407826306	1.72917983	1.597196358	2.126870676	1.690609545	2.115873684	--	linc
MSTRG.16845	2.22095057	1.866622681	1.21601536	2.125763891	1.458610583	2.1422275	--	antisense
MSTRG.73153	1.672981787	1.396061417	1.447383796	2.12523532	1.221282616	1.311745525	--	antisense
MSTRG.46918	2.151005119	1.385716672	1.676495054	2.119828057	1.113760267	1.132870062	--	intronic
gene1721	2.208770676	1.125545393	1.184462946	2.119170202	2.19203505	2.755334628	LOC112587308	lncRNA
MSTRG.173611	1.599382017	1.692719539	1.35334528	2.11865882	0.779202163	1.288734377	--	linc
MSTRG.189459	3.051136935	2.574629788	2.648535861	2.118383892	1.473090221	1.717638347	--	intronic
MSTRG.177526	2.288919561	4.844994906	4.678061342	2.117636794	1.703682492	1.062692978	--	intronic
gene517	1.444874186	1.10334313	1.248399127	2.114268528	1.796945899	1.39413645	LOC112583954	lncRNA
MSTRG.81743	3.134853512	2.398536099	2.560624309	2.114240266	1.346492462	1.398133303	--	intronic
MSTRG.114002	2.7055389	3.250380078	3.289636375	2.113242184	2.171616256	1.895753293	--	intronic
MSTRG.50304	3.44707667	2.768817089	2.578067157	2.112571769	1.907619248	1.754931428	--	intronic
MSTRG.90167	3.643343676	0.909528165	1.479511203	2.109548799	2.353294171	1.149400319	--	intronic
MSTRG.70665	0.6665164	0.440883307	0.689314508	2.104284438	1.227846772	0.775379013	--	intronic
MSTRG.32793	2.55977148	3.230147397	3.156429703	2.104072846	0.74745689	1.221686497	--	linc
gene9846	1.436551695	1.726153304	1.64766235	2.103750527	1.929474261	2.04874205	LOC102402311	lncRNA
MSTRG.182665	3.810146229	2.625035026	3.929556363	2.101834642	1.121813802	1.178715181	--	intronic
gene14876	4.887853172	5.252321443	5.953027513	2.101420941	1.403988792	1.771414199	LOC112586663	lncRNA
MSTRG.69791	1.061815487	1.29828166	1.691536759	2.101392925	2.014599219	1.408783031	--	antisense
MSTRG.39673	1.895171705	1.98217376	1.383526456	2.100930157	1.234697882	2.588837695	--	intronic
gene33224	1.407782302	1.117453765	0.935958418	2.100178307	1.437033273	2.451004166	LOC112582172	lncRNA
MSTRG.107707	0.695340481	0.329227146	0.340637928	2.097520274	0.800846668	1.638095363	--	intronic
MSTRG.43391	0.55967566	1.269294616	1.019824473	2.097067392	1.333044135	2.787423923	--	antisense
MSTRG.47693	2.322530714	0.702305744	0.686277881	2.095014463	0.740871367	0.294081237	--	linc
MSTRG.82750	2.287620667	3.214648638	2.920545732	2.094663159	1.793961712	2.10038794	--	intronic
MSTRG.155141	4.02537752	6.402078862	5.846490257	2.094073137	2.436220471	2.300601637	--	intronic
MSTRG.175722	0	0	0	2.090410035	0.160169334	0.635775626	--	linc
MSTRG.36404	3.045135573	2.406391001	3.485218746	2.090410035	1.867634871	2.375161773	--	intronic
MSTRG.86957	0.420439362	0.514775658	0.605338255	2.090181225	1.561019862	2.04595046	--	linc
MSTRG.171750	3.001417293	2.527177043	3.310509382	2.089794485	2.436498166	1.651219382	--	intronic
gene21297	1.662846955	1.340510583	1.441641326	2.089624462	1.365141107	1.843892669	LOC112578476	lncRNA
MSTRG.58301	4.005149779	4.549046542	4.596771135	2.087698738	2.268546203	1.731684584	--	intronic
MSTRG.36263	1.772502926	2.225695705	2.811836785	2.086657804	2.683331476	2.143555436	--	intronic
MSTRG.116418	7.372682977	3.829884196	5.508789836	2.086186037	1.993665885	1.408869652	--	intronic
MSTRG.123682	1.722460458	1.773035976	1.732572149	2.085825803	1.854592284	1.296647658	--	intronic
gene1914	2.313443094	2.52800474	2.496223542	2.085078539	2.029024692	1.724800476	LOC112579554	lncRNA
MSTRG.112961	0.73396746	0.657292894	0.55470699	2.084141939	1.991910978	1.22603658	--	antisense
MSTRG.35122	4.356230644	4.821083556	2.67569792	2.083658858	1.955326157	1.175979578	--	intronic
MSTRG.133954	1.732847784	1.720532465	2.060013792	2.082476791	2.130145762	1.314227842	--	intronic
MSTRG.173388	1.902897245	3.063231007	1.736457886	2.08153356	1.314000647	1.105520674	--	intronic
MSTRG.80767	0	0.041953527	0	2.079407877	0.283246821	1.581073596	--	intronic
MSTRG.167596	1.323661743	2.451590129	1.916512394	2.078776236	1.53695002	1.759835872	--	antisense
MSTRG.114998	4.814670015	3.397097929	3.520756196	2.078711658	2.273259978	1.709861482	--	intronic
MSTRG.64950	0.695392465	0.905814794	0.995785306	2.078532706	2.818889266	1.754253059	--	intronic
MSTRG.161701	8.356137146	5.362722937	6.199915172	2.077919388	1.697161631	1.112935645	--	intronic
MSTRG.36290	1.416219088	1.954663462	2.43253587	2.075698551	1.797545875	2.048058826	--	intronic
MSTRG.172551	4.382254839	3.122917724	2.538003613	2.07176014	1.800507094	1.83852106	--	intronic
MSTRG.153445	1.776329084	1.657811982	1.336064142	2.070689186	2.048134446	1.459939313	--	intronic
MSTRG.118459	2.501361363	2.294358767	2.796873047	2.070689186	1.903899626	1.362376341	--	intronic
gene843	1.421063267	0.469998242	0.734835278	2.070689186	1.110608115	2.2042221	LOC102399336	lncRNA
MSTRG.82752	2.045070425	3.622508165	3.111988181	2.070045382	1.864962652	1.591251049	--	intronic
MSTRG.98138	3.272365689	2.240982127	2.120320242	2.068785104	1.792986852	1.70073204	--	antisense
MSTRG.187002	0.585415408	0.428073018	0.440319613	2.067957921	2.186596612	2.858564378	--	intronic
MSTRG.14979	0.081865601	0.866431542	1.015989645	2.067688187	1.828019568	1.160981578	--	intronic
MSTRG.133856	1.332652368	0.614216881	0.422362514	2.067143485	1.113505983	0.685853843	--	intronic
gene20227	4.574298285	3.940550235	3.190513622	2.066789583	2.09034554	3.017240259	LOC112578104	lncRNA
MSTRG.115336	0.664751572	1.407090943	1.374978631	2.066424748	1.825760762	0.692310837	--	intronic
MSTRG.185933	4.423906466	2.659642494	3.400286026	2.064835716	1.940603006	1.470999007	--	intronic
MSTRG.11869	2.283513687	3.785816897	3.303539178	2.064398975	1.037479595	1.216731482	--	linc
gene21226	2.474230567	2.28296774	2.704080444	2.057820872	1.76016367	1.929091617	ZAR1L	lncRNA
MSTRG.34214	1.719964796	1.667047612	2.303072681	2.057747379	2.280102869	2.086138773	--	intronic
gene14467	2.306490784	2.21080221	1.830294648	2.057395085	1.425235595	1.555764508	LOC112586482	lncRNA
MSTRG.74042	2.349224938	1.451243837	1.355559589	2.056829151	2.764689943	0.795357861	--	intronic
MSTRG.118763	2.503214417	2.040028098	3.063791057	2.054684203	1.860297207	0.865701009	--	intronic
MSTRG.137597	1.389921166	1.501681428	1.302701064	2.053440077	2.198402618	1.244785611	--	intronic
MSTRG.149151	4.20704425	2.867014891	2.82280865	2.053386424	2.080455622	2.310100265	--	antisense
MSTRG.125186	1.842186805	1.713678452	1.885143849	2.053273503	1.567465595	1.280472408	--	intronic
MSTRG.96177	2.303981268	2.69069036	2.736098696	2.05292378	2.441061742	1.950583764	--	intronic
MSTRG.144085	2.012774118	2.579628953	2.503648032	2.051687401	1.536724958	1.226817003	--	intronic
MSTRG.43791	2.827782326	1.064298519	1.135690198	2.051446507	2.669431865	0.509836094	--	linc
MSTRG.20597	1.132845717	1.489230656	1.356583176	2.050362598	1.480475886	1.226052426	--	intronic
MSTRG.118489	1.569460149	1.360748384	2.017466291	2.050048928	1.306773583	1.571849323	--	antisense
MSTRG.27891	2.559930828	1.925307541	3.006310661	2.049549182	2.311607215	3.706844194	--	antisense
MSTRG.144348	2.438062176	1.115824349	1.362949072	2.048345792	0.735685915	1.810542137	--	intronic
MSTRG.37907	2.352900755	2.091778494	2.299545448	2.045676175	1.418556891	0.813339953	--	intronic
MSTRG.171408	1.852238644	2.202191701	2.649490722	2.044676057	2.051865848	3.443361603	--	antisense
MSTRG.34164	1.376339449	1.901751264	1.858349926	2.042659552	1.024433301	2.507602342	--	intronic
MSTRG.65320	1.916071607	1.715907477	1.943502697	2.040297466	1.612663838	1.012450911	--	intronic
MSTRG.80756	0.158037911	0.14336637	0.140094495	2.039653677	1.814868348	1.620884802	--	intronic
MSTRG.96801	0.291171468	0.590647276	0.577167657	2.038890587	1.148637038	2.688323161	--	linc
MSTRG.21119	1.970085094	2.012079318	2.281968197	2.038190794	1.680458271	1.239787416	--	antisense
MSTRG.110415	0.448069164	1.056212383	1.221678553	2.03783888	1.655400738	1.931568188	--	linc
MSTRG.173909	0.758945977	0.917985051	1.532434797	2.03624394	0.742435587	0.768788185	--	intronic
MSTRG.157611	2.095224958	1.626166026	2.13799997	2.035358436	1.322466382	1.361871009	--	intronic
MSTRG.71341	2.979977921	4.103703566	3.807762393	2.034205916	1.993675115	1.886639403	--	intronic
MSTRG.137737	1.095872863	2.108775183	3.090973788	2.03234309	2.135591114	0.971323873	--	intronic
MSTRG.82988	4.393453934	1.107106971	1.190024908	2.03234309	2.429234893	1.854345576	--	intronic
MSTRG.188817	0.550558137	0.699225455	1.024901835	2.03234309	0.885146317	0.683179949	--	intronic
gene1435	1.278518341	2.337225827	1.202045362	2.03234309	2.076269139	0.618115192	LOC112586506	lncRNA
MSTRG.137593	1.370655409	1.385078925	1.017103898	2.031089331	2.040405144	1.935566141	--	intronic
gene15830	2.390465889	2.31815844	2.57572023	2.030542963	2.234426044	2.680506625	LOC112586902	lncRNA
MSTRG.171564	1.642169077	2.270045501	2.876778749	2.029328639	1.786047241	1.66346515	--	intronic
MSTRG.131059	1.493372507	2.304136629	2.57718985	2.027487994	1.952565956	1.483122071	--	intronic
MSTRG.145365	2.172752263	2.135946402	2.12272713	2.027244852	1.21962464	1.377755504	--	intronic
MSTRG.86207	3.904255399	2.946797737	3.539107534	2.024787911	1.389325074	1.22703908	--	intronic
MSTRG.160148	2.547936203	2.374391121	2.817389725	2.023694822	1.116414334	1.235704328	--	intronic
MSTRG.192266	1.562187086	2.855793217	2.594786041	2.023401291	1.43759779	3.293765303	--	intronic
MSTRG.157512	2.303794332	1.988103624	2.510888919	2.022779123	1.495793141	1.790643351	--	intronic
MSTRG.138391	1.826524803	3.227466631	4.040819212	2.021199918	1.77327921	2.519907822	--	antisense
MSTRG.90015	3.120843363	2.752475895	3.873109697	2.021114675	1.486654588	0.368820115	--	linc
MSTRG.131186	0.547357218	0.926880255	0.792511303	2.020527142	0	0.776237683	--	antisense
MSTRG.193006	0.074276482	0.628889167	0.921805201	2.020317391	0.729765603	0.395008525	--	intronic
MSTRG.142607	1.064629581	0.707500313	0.921805201	2.020317391	1.547987642	0.68029246	--	intronic
MSTRG.189460	3.618160635	3.107587301	2.943410089	2.020177013	1.419519296	1.753330642	--	intronic
gene762	2.015486455	1.605913408	1.727775092	2.01745413	1.916556128	1.188683061	LOC112583771	lncRNA
MSTRG.18218	2.970792953	2.018696171	3.561200818	2.016856836	1.432262754	0.95751058	--	intronic
MSTRG.2017	2.447749439	3.431522985	3.247179201	2.016781504	1.356411049	1.215405676	--	intronic
gene13977	1.710698512	1.424285407	1.41537019	2.016340389	2.016911233	1.859961401	LOC112586241	lncRNA
gene14181	1.570048037	1.515770618	1.932660121	2.016223224	2.353189477	2.219784027	LOC112586436	lncRNA
MSTRG.193754	2.586450171	2.300926998	2.915986628	2.016134664	1.865750623	1.87928797	--	intronic
MSTRG.108770	1.838195954	1.445957653	1.490028789	2.014915346	1.442157918	1.166916675	--	intronic
MSTRG.162910	2.348217074	2.496725889	3.280393785	2.014406064	1.587557132	0.973424692	--	intronic
MSTRG.5733	0.753163532	1.394954783	2.142044835	2.012019659	1.345422402	0.500673305	--	linc
MSTRG.203972	1.000996444	0.986350115	1.142328718	2.011852005	0.739920661	0.85663627	--	intronic
gene28344	1.273849525	1.685236827	1.646776733	2.010859548	3.342222669	4.234023725	NDUFB1	lncRNA
MSTRG.36555	1.096598127	0.896822589	1.340308422	2.009477549	0.667813899	0.706884879	--	antisense
MSTRG.30493	3.151861335	2.328109864	1.561925377	2.009308687	0.821094753	1.251319508	--	intronic
gene27130	1.357245495	1.413651464	1.180865158	2.009089737	1.173780986	3.761733073	LOC112580420	lncRNA
MSTRG.2016	2.818232672	2.986574116	2.941126599	2.008837518	1.869913534	1.317091794	--	intronic
MSTRG.113440	2.781253809	2.674437772	2.547656386	2.007040654	2.107989309	1.922822148	--	intronic
MSTRG.106627	1.906743118	1.34534518	1.64330252	2.006617228	2.696521692	0.704181864	--	intronic
MSTRG.107599	1.600600993	1.740633771	2.346343799	2.004209661	1.429626066	2.368818915	--	intronic
MSTRG.167687	1.511824607	2.472808271	2.416374399	2.002673848	3.92824059	2.070911482	--	intronic
MSTRG.192168	2.513896968	1.596362521	1.247944557	2.002495595	1.684023367	1.236643011	--	intronic
MSTRG.167801	0.615047583	1.221941562	0.903910558	2.00206176	1.378190569	2.381426037	--	linc
gene13012	2.168937456	2.238125539	2.327242899	2.001616521	1.574018289	1.946462095	LOC112585727	lncRNA
MSTRG.151204	2.308518413	2.323863514	2.558570835	2.001500823	1.450735018	1.972834111	--	intronic
MSTRG.157337	1.267596407	1.229773802	1.256331281	2.000988568	1.320891559	1.029903013	--	intronic
MSTRG.26405	0	0	0	2.000587729	0	0	--	intronic
gene2849	2.785009844	2.477641324	2.421097153	1.999668764	1.315860602	0.965929207	LOC112580693	lncRNA
MSTRG.77654	2.27509122	2.270269991	2.77867517	1.999601084	1.645007252	1.747651354	--	intronic
MSTRG.37822	2.17782226	2.000795731	2.768469776	1.998062604	1.729056902	1.514754579	--	intronic
MSTRG.105619	1.863629899	2.380468914	1.993836334	1.997661467	1.147971333	1.082228988	--	linc
MSTRG.175283	2.911022867	3.120090581	2.87657713	1.996127071	1.384774809	1.324955779	--	intronic
MSTRG.61840	0.876936913	2.200955176	3.109482613	1.995833933	2.61833701	1.709995321	--	intronic
MSTRG.118849	1.141156866	1.207753059	2.281700651	1.995391397	1.766716286	3.641260403	--	linc
gene7131	1.956582619	1.380510553	1.373986424	1.994538119	1.165054678	1.62716148	LOC112583998	lncRNA
MSTRG.80775	0.524388109	0.141099307	0.349293899	1.994449509	1.071701819	1.607070322	--	linc
gene418	2.257438378	2.714976223	2.653015649	1.993579053	1.374750411	1.637078928	LOC112583858	lncRNA
MSTRG.144398	1.710673033	1.904493312	1.933537035	1.993245016	1.386000489	1.056403896	--	intronic
gene20338	1.481820039	1.130983285	1.503034246	1.993126481	2.150741449	3.169857477	LOC102400844	lncRNA
MSTRG.57686	2.688447297	2.086583418	2.512662563	1.992577519	2.401269491	1.465040873	--	intronic
MSTRG.88547	0.372853233	1.38114335	0.578409946	1.992098672	0.333025347	1.652387147	--	linc
MSTRG.159312	0.834200114	2.295495213	2.563551931	1.991181711	2.128832915	2.006918313	--	intronic
MSTRG.84056	0.993455606	0.394287066	0.770577472	1.990456382	0.7486893	1.403371178	--	intronic
MSTRG.64005	3.011386174	1.945824373	1.589978183	1.986153474	2.633086772	2.978191379	--	linc
MSTRG.84187	1.309250421	1.580134378	1.532195424	1.985857658	1.436101985	1.537087916	--	antisense
MSTRG.60166	0.875771548	1.390320382	0.754772669	1.985079297	0.521481551	0.646864736	--	linc
MSTRG.41777	1.447299929	1.081243884	1.467455528	1.984865595	1.748947734	1.30796342	--	intronic
MSTRG.68494	2.27434345	2.226949766	3.376196759	1.983914208	1.105523749	1.330192019	--	intronic
MSTRG.115137	1.960512447	1.988469787	2.576705481	1.983849003	0.437773016	1.520482923	--	intronic
MSTRG.159072	1.206910535	2.092669978	2.283927171	1.983145559	1.800471506	1.468049924	--	intronic
MSTRG.77930	2.894518523	3.43728157	3.734295794	1.9825671	1.989388257	3.322167842	--	intronic
MSTRG.60521	0.941454415	0.083033023	0.649104495	1.981534513	2.382518837	0.903993468	--	intronic
MSTRG.107601	1.089338441	1.394217457	1.833998574	1.981073083	1.244504408	1.672840509	--	antisense
MSTRG.119404	0.86428602	0.914724448	0.893848813	1.97903573	2.922433906	1.258523063	--	intronic
gene29090	1.589791096	1.472247792	1.078986364	1.978719262	1.419970873	1.849452843	LOC112581111	lncRNA
gene16258	1.956787542	1.394743459	0.702106665	1.978463369	1.569421678	2.300725688	LOC112586939	lncRNA
MSTRG.115494	1.227815085	1.628447893	2.282447504	1.977822949	1.679695735	1.377557588	--	intronic
MSTRG.131947	1.729040121	1.829944294	1.717091926	1.977553723	1.530177121	3.229092085	--	linc
MSTRG.185733	1.520361166	0.396082991	0.749897119	1.976800794	1.859357046	0.435368092	--	linc
MSTRG.186744	1.258628896	0.671368612	1.655737135	1.975828737	2.041516613	1.419020598	--	intronic
MSTRG.51522	4.0005421	2.473918073	2.792668636	1.97504957	1.963850429	2.160325785	--	linc
MSTRG.29583	2.166178299	2.327863861	2.240272152	1.974790011	1.458533135	1.063376932	--	intronic
MSTRG.68359	0.420370343	0.444902522	0.797039939	1.973735987	1.689600226	0.683089161	--	intronic
MSTRG.173379	2.147804748	2.162934186	2.288581353	1.972630279	1.220785968	0.599954186	--	intronic
MSTRG.60755	1.107593429	0.976859092	0.381826174	1.972568293	1.319041571	0.818093636	--	linc
MSTRG.79164	1.962060118	2.383327973	2.398112523	1.970975714	2.091020607	1.837877143	--	intronic
MSTRG.104486	0	0	0	1.970756936	2.491522967	1.123845804	--	intronic
MSTRG.176376	6.478220354	8.07848587	7.457176552	1.970019929	1.559764191	1.722585793	--	intronic
MSTRG.157714	1.375298613	2.41711004	2.413668775	1.967567215	1.206055938	1.034296337	--	intronic
MSTRG.120069	3.231536892	4.605767673	2.629096011	1.9672337	1.462415654	0.992944771	--	intronic
MSTRG.110483	1.499041999	1.808933711	2.318230341	1.966564128	1.432764742	1.210705538	--	intronic
MSTRG.5050	1.010580959	0.787312747	1.030631812	1.963411588	1.479312742	1.853654429	--	linc
MSTRG.90113	3.24497813	4.034274616	3.729802009	1.963179582	1.702323284	2.191719967	--	intronic
MSTRG.133399	1.285888956	1.166512711	3.039708857	1.962946009	2.132986735	0	--	intronic
MSTRG.53241	2.249775655	6.28638337	4.521257382	1.961976832	1.499480726	1.027254576	--	antisense
MSTRG.208636	0.652493159	1.348258984	1.542426524	1.961915359	1.221092939	1.707466718	--	intronic
MSTRG.91827	4.28928852	3.230103506	3.89790804	1.960089612	1.156133825	1.389118859	--	antisense
gene12804	2.178424629	2.305554204	2.437604364	1.960069154	1.850035546	2.120759378	LOC112585696	lncRNA
MSTRG.177692	2.364021113	3.996776068	5.131909188	1.958973303	1.40991417	1.794096081	--	linc
MSTRG.14257	2.560272177	2.51766082	3.690305001	1.958360579	1.584544585	1.911921616	--	intronic
MSTRG.51242	2.395916923	2.177752335	2.113476463	1.957803561	1.863047488	1.524005571	--	intronic
MSTRG.164547	2.326373843	2.066436839	3.67336576	1.957237195	1.651166489	2.356542861	--	intronic
MSTRG.108254	1.050925858	1.575696433	0.815154483	1.956721022	1.564444654	2.794455658	--	linc
MSTRG.131380	2.168920297	2.484684379	3.068867456	1.956451797	1.958526282	1.774538298	--	intronic
MSTRG.65790	1.409245693	1.787417135	1.816027427	1.955685064	1.948005408	2.012408296	--	linc
MSTRG.207089	0.287466997	0.060848627	0.416219676	1.954772743	0.359464001	0.30575469	--	linc
MSTRG.90136	3.407705134	3.661635858	3.829163521	1.954194046	1.456017796	2.167317095	--	intronic
MSTRG.14887	0.32061915	1.480712729	0.994757663	1.953692042	0.754977741	0.671697933	--	intronic
MSTRG.50022	3.157316634	2.308723073	2.849727053	1.951792907	1.20493241	2.137020206	--	linc
MSTRG.48205	2.534136163	2.36187295	2.573594059	1.951640773	1.865810091	1.219180222	--	intronic
MSTRG.39674	0.708304262	1.155694738	1.495585593	1.949520331	1.265287525	0.967863757	--	intronic
MSTRG.20541	2.226467774	1.435622504	1.838229101	1.949292428	1.754680813	1.343254676	--	intronic
MSTRG.27674	2.35621961	2.44997547	2.052053729	1.947569174	1.716853504	1.428924911	--	intronic
MSTRG.147986	0.812766401	0.573465481	0.61641578	1.947540285	2.855392868	1.248681625	--	intronic
MSTRG.137341	2.503120595	1.251634243	1.387608258	1.947340147	2.155214734	1.170423443	--	intronic
MSTRG.65802	0.646210939	0.545155882	0.455228719	1.946925039	1.840294258	0.630874098	--	intronic
MSTRG.86875	2.072141594	2.193068652	1.84193363	1.946391336	1.468400985	2.003603951	--	intronic
MSTRG.87101	3.18100257	3.202625234	2.699329936	1.941224394	2.149120688	1.901336789	--	intronic
MSTRG.28726	2.852100062	3.633319129	4.748885735	1.941118065	1.40342727	2.149530619	--	linc
MSTRG.8668	1.354610668	1.756238037	1.716157569	1.940960757	1.814868348	2.70147467	--	antisense
MSTRG.53798	2.467462428	1.844602566	2.369585834	1.940396211	2.326328386	1.666307413	--	intronic
MSTRG.23326	2.046354532	1.925696432	1.802725059	1.936853506	1.667808507	1.898437871	--	linc
MSTRG.30491	1.626703092	1.269705835	1.324846108	1.935773872	1.652719203	1.459846571	--	intronic
MSTRG.84875	1.194127471	0.761334307	0.877871982	1.935675768	2.126718315	1.504729705	--	intronic
MSTRG.59636	1.188561619	1.10993319	1.518443563	1.935654686	1.647041813	1.022493638	--	antisense
MSTRG.84127	4.072635004	4.484266451	4.15527611	1.933781349	1.990076783	0.696054062	--	intronic
MSTRG.143632	2.518312142	1.887509362	2.150293807	1.932708945	1.592926333	1.731663979	--	intronic
MSTRG.24007	1.300904272	1.902134043	2.214737915	1.932540528	1.26919896	2.040016657	--	intronic
MSTRG.8738	1.683046998	2.509967251	2.937288499	1.932222582	1.827833888	1.898608776	--	intronic
MSTRG.180	1.403410307	1.330591297	0.967609186	1.931357098	1.48853022	1.399397438	--	intronic
MSTRG.44340	1.146949541	1.294809371	1.542035045	1.931241759	1.707388835	2.37205627	--	intronic
MSTRG.144088	1.848254065	1.760503846	2.508808786	1.930102517	1.258754088	1.802014351	--	intronic
MSTRG.362	1.631521355	0.99845191	1.423323739	1.929917311	1.893425279	1.849426887	--	intronic
MSTRG.50042	1.983666492	1.666214505	2.865611819	1.926987512	1.631155922	1.060512018	--	intronic
MSTRG.120373	0.495502323	1.223644547	0.512450917	1.925377664	1.032670703	1.463957034	--	antisense
MSTRG.85903	3.179473242	1.485854093	3.117409748	1.925377664	1.585887152	1.244363478	--	intronic
MSTRG.162541	2.255555371	2.341474103	2.610645836	1.925377664	1.568830761	2.024727016	--	intronic
MSTRG.179273	0.660669765	0.699225455	1.878986697	1.925377664	1.032670703	1.171165627	--	linc
MSTRG.138369	2.471682178	3.109496731	3.448493233	1.925377664	1.416234107	1.92208947	--	intronic
MSTRG.62296	0.409328006	0.181346137	0.137828053	1.923430872	1.564444654	1.552475366	--	linc
MSTRG.67941	0.58320185	0.881766614	1.012430684	1.9221829	1.655732768	1.38460538	--	intronic
gene21120	0.833402776	0.92306397	1.322930418	1.920423012	1.67918133	2.061444387	LOC112578439	lncRNA
MSTRG.36366	2.968996897	2.851462381	3.504690669	1.920304719	1.936055747	2.205370863	--	intronic
MSTRG.157949	1.349109102	2.431570937	2.420975	1.917182388	2.180331152	1.722632283	--	linc
MSTRG.143869	1.211556593	0.700616949	0.865472661	1.91707587	1.137919445	1.129213425	--	intronic
MSTRG.133005	1.430096185	1.162773583	0.933110855	1.91690481	1.644636625	1.24036089	--	antisense
gene12901	1.421928714	1.407819339	1.660316005	1.915997018	1.556822512	2.398678443	LOC102399577	lncRNA
gene20191	0.785981716	1.006976827	0.613214792	1.915507548	1.354782719	1.405527405	LOC112578182	lncRNA
MSTRG.126654	2.126579383	2.274127966	1.672398641	1.915184488	1.325636779	1.786716502	--	intronic
MSTRG.197665	1.312703323	1.562974547	0.509101565	1.912793496	0.80608096	0.799913778	--	intronic
MSTRG.64956	0.393810997	0.156297455	0.7806224	1.912793496	1.406977675	1.556195895	--	intronic
MSTRG.133977	2.063896693	1.881895155	1.904623646	1.912390294	2.127037946	1.12574099	--	intronic
MSTRG.94288	3.88751374	2.561650743	2.510181478	1.911205225	1.129236935	1.94156973	--	intronic
MSTRG.107282	1.196510588	1.696891769	1.352931208	1.906209532	1.96640851	1.661487351	--	intronic
MSTRG.157612	3.491677675	1.588125862	3.238061506	1.906197657	2.513001613	2.199637511	--	intronic
MSTRG.24466	1.715774609	1.251599603	1.491679599	1.905805846	1.459230142	2.853719693	--	intronic
MSTRG.179020	1.421063267	1.211551025	1.15668516	1.90452277	2.033176761	1.434493747	--	intronic
MSTRG.112269	2.551514546	2.074710688	1.826234916	1.904298338	1.660586419	1.399665097	--	linc
MSTRG.146578	4.468576423	4.489297394	5.55773795	1.903968059	1.748875967	1.154706002	--	intronic
gene16385	0.587098521	0.739715125	0.751746854	1.901078169	2.996486419	3.171798223	LOC112586957	lncRNA
gene14400	1.640550241	1.96637537	2.173396707	1.900677502	1.632514888	1.448744651	LOC102399409	lncRNA
MSTRG.142385	0	0.089968061	0.879148301	1.899300314	2.12594962	1.130188048	--	intronic
MSTRG.169962	2.084881748	2.620280858	2.352212579	1.898728838	1.470696083	1.259951697	--	intronic
MSTRG.195850	4.169763497	4.247613181	2.776100887	1.898728838	1.233691822	1.362847752	--	intronic
MSTRG.106741	1.277822359	1.079642384	1.021687144	1.89847618	1.640057248	1.755997051	--	linc
MSTRG.93058	1.326841584	1.174483756	2.070813829	1.898242297	1.228204307	1.454016006	--	intronic
MSTRG.29501	3.233618025	3.279730132	2.438496316	1.897823064	3.249231204	4.179741369	--	intronic
MSTRG.73896	0.994217724	1.255302392	1.064302878	1.89773213	1.184021567	1.901584578	--	intronic
MSTRG.53806	1.464199226	1.576834485	1.912777231	1.896483866	1.927276292	0.478132761	--	intronic
MSTRG.98682	2.334675045	2.261522891	2.482739436	1.896378981	1.755411015	1.391246313	--	intronic
gene2842	1.156489108	1.45347633	1.71931709	1.895813324	1.484871173	0.448459775	LOC102402749	lncRNA
MSTRG.68694	1.673696737	1.673364963	1.862185028	1.895742981	1.540863999	1.358840119	--	intronic
gene23046	2.899486298	2.231778868	2.108150858	1.894830375	1.365512704	1.059131584	LOC112579182	lncRNA
MSTRG.96195	1.239303931	1.124252433	0.990889606	1.891832644	1.44178977	0.812301823	--	intronic
MSTRG.173871	1.525097494	1.539602965	1.358872962	1.891788521	1.404101261	0.686281166	--	intronic
MSTRG.17501	1.197874404	0.713126558	0.309711886	1.890927567	1.370832964	1.161270092	--	intronic
MSTRG.81293	0.960270526	0.961374765	1.181003355	1.890877444	1.205409457	2.231348984	--	intronic
gene25750	2.205013784	2.745523602	2.280436	1.890009073	1.544687029	1.111329955	LOC112579987	lncRNA
MSTRG.124534	0.815031859	0.784178081	0.42145496	1.889389297	2.415539482	4.12097064	--	antisense
MSTRG.70659	1.336257879	1.607090764	2.104354897	1.88811229	0.732387195	1.426649741	--	linc
MSTRG.145880	2.00234361	2.10347048	2.040097586	1.887390535	1.423464069	1.211717973	--	intronic
MSTRG.43468	2.944235697	2.49284548	1.831108522	1.887283818	1.638664664	1.533814615	--	linc
MSTRG.38931	1.2710429	1.382586242	1.449622078	1.88638633	1.576765425	1.680489812	--	intronic
MSTRG.165198	2.917028238	3.226536565	3.515825165	1.885569332	1.302716799	1.370509339	--	antisense
MSTRG.106996	1.819235584	1.604502856	1.756031485	1.885071852	2.924831309	1.988718444	--	intronic
gene20490	2.551366977	2.592250468	2.902499776	1.883635059	1.093839351	1.04024264	LOC102389717	lncRNA
MSTRG.152514	1.804564329	1.555850189	1.584069877	1.881271304	1.643251999	1.341994835	--	intronic
MSTRG.106836	0.387230608	1.844229607	0.700832617	1.880831651	0.086466735	1.716103875	--	intronic
MSTRG.61782	1.599774191	1.870510604	2.668200273	1.879677534	1.279194597	1.273909152	--	intronic
MSTRG.140851	3.854555629	3.727314485	3.427157019	1.878944587	1.523259899	2.611513928	--	linc
gene28275	3.277279151	2.283632541	2.694660824	1.878544153	2.599937885	2.128989191	LOC102389800	lncRNA
gene24349	1.288682849	0.530401058	0.962550392	1.877792285	1.374837531	2.189255898	LOC102399152	lncRNA
MSTRG.169661	0.740322539	1.1787569	1.483861007	1.877477698	1.234708276	1.149771683	--	intronic
MSTRG.177394	0.850642572	1.09494096	0.903515415	1.876009006	1.745435045	2.180384358	--	intronic
MSTRG.37500	1.112304365	1.148963567	0.94788889	1.87578736	1.454467743	0.962226579	--	intronic
MSTRG.41198	1.792546837	2.337753775	1.580340246	1.87454509	1.714805507	1.167738494	--	antisense
MSTRG.79835	2.122130852	2.082631556	1.695918508	1.874086866	2.067759839	1.538954832	--	intronic
MSTRG.142243	1.880260575	2.34501139	2.802743743	1.873700275	1.553259571	1.568760709	--	intronic
MSTRG.189943	1.828066824	1.811629589	1.3062297	1.872697428	1.410140426	0.94272114	--	intronic
MSTRG.25709	1.824920695	2.346585427	2.698722495	1.872185618	1.340547683	0.846549067	--	intronic
gene12925	4.461174423	2.815179684	3.032523783	1.87183546	1.384333395	0.835383713	LOC112585711	lncRNA
MSTRG.74755	1.053586075	1.943410798	2.116983486	1.871510184	1.371233863	1.467467722	--	linc
gene19339	1.329556485	1.15929757	1.31253226	1.871304871	1.281997274	2.289940093	LOC112587928	lncRNA
MSTRG.74355	2.57231313	3.019187155	2.244233089	1.871150453	1.861987947	1.782909149	--	intronic
MSTRG.78653	0.585793858	0.708548461	0.952019927	1.869755643	2.204997826	1.298041903	--	antisense
MSTRG.111770	0.57811814	0.813226652	0.877918245	1.869629263	1.39875823	2.088571115	--	linc
MSTRG.201213	1.461914472	2.64399994	2.086065553	1.869555904	1.752024258	1.902640571	--	intronic
MSTRG.48824	1.511824607	0.87275586	1.340174036	1.869162258	1.683531681	0.783117787	--	intronic
MSTRG.116285	2.199385257	2.638695438	2.925745185	1.867436072	1.237152788	1.56251143	--	intronic
MSTRG.137459	2.36337522	2.501298232	3.867767476	1.866952411	2.389284611	1.220031503	--	intronic
MSTRG.76108	2.454832593	1.418816701	1.686531329	1.866034848	1.637977651	1.116208016	--	intronic
MSTRG.84564	3.608428745	2.072016716	2.818741234	1.864534945	2.880109118	1.531111026	--	intronic
MSTRG.65806	0.498658389	0.273900417	0.463490639	1.864059904	1.46020953	0.430795	--	intronic
MSTRG.101882	5.000125325	3.810851719	5.187415467	1.863476169	1.811685698	2.731578786	--	linc
gene13671	1.162289401	1.783672342	0.781329485	1.862981166	0.986227841	1.287739983	LOC112586199	lncRNA
MSTRG.130234	1.185604614	1.115924149	1.124382103	1.861885245	1.444035368	1.54928773	--	linc
gene7796	4.610148165	3.618275327	3.910698336	1.861816366	1.110389878	3.076122097	LOC112577660	lncRNA
gene4013	2.46042533	1.736008027	2.403218096	1.858985331	3.113273253	0.787507921	LOC112582953	lncRNA
MSTRG.167258	1.710712146	1.453201977	2.595642005	1.85862817	2.533222096	1.496333848	--	intronic
MSTRG.182005	1.55414697	0.759159066	1.236389515	1.858142254	1.067795557	1.271551252	--	intronic
MSTRG.88536	5.214209065	5.641135827	5.432505316	1.857248916	1.276426381	0.907202912	--	intronic
MSTRG.57137	2.863390505	2.067450482	2.805927214	1.857086725	2.676826881	1.272678764	--	intronic
MSTRG.122316	1.665807666	1.445099744	1.751028806	1.856963229	1.414693606	0.895572265	--	intronic
MSTRG.122206	2.639485488	3.082506901	2.753301243	1.856738823	2.642068161	2.218491988	--	intronic
MSTRG.79168	3.344640683	2.565907698	2.562254587	1.856614176	1.975773029	1.866545218	--	intronic
MSTRG.177545	1.451329321	0.646748088	1.658968893	1.8550799	0.886941746	1.015564514	--	intronic
gene27720	0.995280827	1.461811146	1.995628708	1.854759713	1.306235342	0.702130849	LOC112580605	lncRNA
MSTRG.168357	0.433849961	0.367335032	0.897379487	1.854395999	0.930015485	3.383967042	--	linc
MSTRG.84199	2.096938449	2.077476845	2.543696076	1.853231421	1.415270582	1.376493492	--	intronic
MSTRG.203420	1.451428473	3.08022253	1.959952066	1.851938396	1.699410223	1.099831525	--	antisense
MSTRG.70174	0.660232669	1.384341499	1.236798509	1.851496153	1.10152843	2.738272792	--	linc
MSTRG.48994	0.090742594	0.38415278	0.093846433	1.851146236	1.78308993	0.884723913	--	intronic
MSTRG.152961	1.710632377	2.349748945	1.944804062	1.850322672	1.820481343	1.50546097	--	intronic
gene23185	1.294694335	1.442715927	1.699473588	1.850272023	1.395458772	2.140619752	LOC112579217	lncRNA
MSTRG.545	1.84203227	2.234293376	2.34383981	1.849717042	1.608295534	2.091298226	--	intronic
gene14494	1.764501492	0.737161238	1.29660824	1.849407152	2.073709004	2.263627768	LOC102393989	lncRNA
MSTRG.147703	2.538205032	1.833937406	2.397858473	1.849260984	1.329727261	1.600770128	--	intronic
MSTRG.186500	1.514513623	1.862827816	1.396985762	1.848990398	1.663497807	1.795893378	--	intronic
MSTRG.158836	0.548420047	1.684370628	1.312295782	1.848956335	1.920934326	0.76249504	--	antisense
MSTRG.77818	3.110733731	3.757062723	3.444227935	1.848661936	1.405567621	1.297501278	--	intronic
MSTRG.159265	1.940366277	1.595031554	2.47432529	1.848324031	1.29561687	0.951755158	--	intronic
MSTRG.197644	0.61866186	0.497137173	0.675368839	1.84747221	1.320044797	1.604429211	--	intronic
MSTRG.107702	2.579745376	2.019449278	2.194378392	1.84616168	1.322516954	1.738589914	--	linc
MSTRG.131382	2.205208539	1.795308601	2.03503031	1.845587239	1.454510705	1.653875784	--	intronic
MSTRG.66922	3.048638051	2.935633348	3.049542022	1.844887423	0.781184208	1.373224726	--	linc
MSTRG.145992	3.096560939	2.642960938	2.995866902	1.843664023	0.356875969	0.442681968	--	intronic
gene29285	3.063716061	2.451183085	3.1496499	1.842395285	1.237918917	1.018318587	LOC112581195	lncRNA
MSTRG.90115	2.819887232	2.400193877	2.422569076	1.840703765	1.345955454	1.560471475	--	intronic
MSTRG.84419	0.553633881	0.621099706	0.72143928	1.839327266	0.810972045	1.177708452	--	intronic
MSTRG.72756	2.449881376	1.703874669	1.520207554	1.835908442	0.781495354	0.899598876	--	intronic
MSTRG.63025	1.466172431	2.096940597	1.939800176	1.834882888	1.934841055	1.404905803	--	intronic
MSTRG.123677	0.222172133	0	0.919086011	1.834504382	0.694539588	0.295382481	--	intronic
MSTRG.7533	1.438021063	2.473155429	2.602614683	1.833474196	0.963309596	2.071202218	--	intronic
MSTRG.156504	2.659740536	2.566944974	2.641657374	1.832523421	1.056997998	1.713567629	--	intronic
MSTRG.109721	1.064399266	0.884101166	1.518834848	1.83238089	1.540376274	1.671896548	--	intronic
MSTRG.98409	1.444881573	1.470180824	1.321278941	1.832063723	1.68449493	1.082949799	--	linc
MSTRG.123762	1.428610644	1.300304697	0.82738661	1.831884363	0.791124705	0.658447443	--	intronic
MSTRG.134623	3.55570766	2.942148654	2.663278531	1.831725532	1.549449261	1.604446644	--	intronic
MSTRG.41910	1.688633952	2.290366707	2.475470344	1.831497691	1.537541927	1.307810114	--	intronic
gene9708	1.974813617	1.446965141	1.712441872	1.829846622	1.465365262	1.332974512	LOC112585059	lncRNA
MSTRG.5456	0.774308099	0.401868011	0.808493144	1.829832035	1.582693415	1.432003523	--	linc
MSTRG.188191	1.823133946	1.138738599	1.329118729	1.829108781	0.880931335	0.317887813	--	intronic
MSTRG.147045	2.375361907	1.165017182	0.719008056	1.829108781	1.112560832	0.924319949	--	antisense
MSTRG.104685	1.570577981	1.133341733	2.067290147	1.826219194	1.827904053	1.413169519	--	linc
MSTRG.118289	1.35330617	1.483770376	1.468203474	1.825886628	1.287750156	2.449957455	--	linc
MSTRG.173389	1.750852969	1.680290013	2.209717431	1.823343269	1.331904565	1.578166447	--	intronic
gene12365	1.335679106	1.097143594	1.443218042	1.820394128	1.602541241	1.590280483	LOC102405079	lncRNA
MSTRG.146632	1.668562698	1.684432692	0.982284922	1.820380927	1.673753159	0.31853789	--	intronic
MSTRG.146631	1.990948449	1.293242971	1.366193376	1.819484305	1.576008451	0.949242799	--	intronic
MSTRG.87813	1.672811651	2.360579221	1.750625556	1.818468804	1.38740015	1.694505106	--	linc
MSTRG.137179	1.999137769	1.525347382	1.95933394	1.817817986	1.879023571	1.267136143	--	intronic
MSTRG.96320	2.086126305	1.693968832	1.543715562	1.816879782	1.429591616	1.115795332	--	intronic
MSTRG.23978	2.000521932	1.605402052	2.955642186	1.815227629	1.570837597	0.896321154	--	intronic
MSTRG.142512	0.45738676	0.645438882	0.433612315	1.814298184	1.191543119	1.925666559	--	intronic
MSTRG.46482	1.90192811	2.051263132	2.753776647	1.812392539	1.318565726	1.003433753	--	intronic
MSTRG.30889	1.632242948	1.275058183	2.110092013	1.812120155	1.371109001	1.343395866	--	intronic
MSTRG.6411	4.261179811	2.818659898	3.470459679	1.810998793	2.331177429	1.935653515	--	intronic
MSTRG.160461	1.283187509	1.586800379	1.746156283	1.810738965	1.520114981	1.987368931	--	antisense
MSTRG.32077	2.315950452	3.219795819	3.203004715	1.810471574	1.126081341	1.396832366	--	intronic
MSTRG.51174	2.419665645	2.645033849	2.549423991	1.809796924	1.319041571	1.369362887	--	intronic
MSTRG.161311	5.551565999	3.117427682	4.156453445	1.809164004	2.368091289	1.086146262	--	intronic
MSTRG.75816	2.475279033	2.387336951	2.296725421	1.808262855	1.626951951	1.481805436	--	intronic
MSTRG.95276	0.898150719	1.222155566	1.393307776	1.807296581	2.120128998	1.421559641	--	intronic
MSTRG.125181	1.667994193	1.527694457	1.094741824	1.807296581	1.804974688	1.734302762	--	linc
MSTRG.44509	0.201111757	0.585332925	0.727967658	1.807130171	3.368046734	1.292347651	--	intronic
MSTRG.94028	2.144587903	2.602916076	1.770284988	1.806173248	1.897931288	0.837071357	--	intronic
MSTRG.175260	0.498783796	0.72585159	0.619013559	1.804882175	1.147173075	1.403653638	--	intronic
gene17109	1.74141857	1.965914806	1.725942589	1.80443872	1.736865143	1.607814083	LOC112587025	lncRNA
MSTRG.147281	1.162173692	1.349028305	1.861046239	1.802705518	1.222198051	1.478676761	--	intronic
MSTRG.25485	1.677620997	2.055870389	1.00447589	1.801232563	0.985801877	1.526085105	--	intronic
MSTRG.177892	2.876846249	2.633284027	1.568036324	1.800155235	1.574134951	1.8147828	--	intronic
MSTRG.65394	3.45714408	3.724235253	2.873085472	1.799123391	1.488787084	1.422678245	--	intronic
MSTRG.25031	2.781940688	2.47803926	2.978343417	1.798993472	1.420912957	1.236498198	--	intronic
[truncated: 7,979 more rows]
