# Supplementary material for: Buffalo long non-coding RNA gene11007 promotes myoblasts proliferation
Source: Front Vet Sci. 2022 Aug 5;9:857044. doi: 10.3389/fvets.2022.857044 (PMC9404873; doi:10.3389/fvets.2022.857044)
Supplement: Supplementary Table S3 — MRNAs when identified by transcriptome sequencing. [file Table_3.XLS]

name	BuffDMA	BuffDMB	BuffDMC	BuffGM1	BuffGM2	BuffGM3	GeneName	Biotype	Position	NR:Seq-id	NR:Score	NR:Evalue	NR:Description	NT:Seq-id	NT:Score	NT:Evalue	NT:Description	Uniprot:UniProtKB-AC	Uniprot:Score	Uniprot:Evalue	Uniprot:Description	COG:gene	COG:Score	COG:Eval	COG:num	Pfam:pfam_ID	Pfam:pfam_Name	Pfam:pfam_Description	GO:biological_process	GO:cellular_component	GO:molecular_function	KEGG:KO	KEGG:Description
gene8473	11.744031684746648	13.89867004702742	13.906726949507618	38.91275087453201	35.373116423364166	33.71670148206352	PRICKLE1	protein_coding	chrNC_037548.1:82038948-82151046:-	gi|594068616|ref|XP_006058232.1|	3878	0.0	PREDICTED: prickle-like protein 1 isoform X1 [Bubalus bubalis]	gi|594068615|ref|XM_006058170.1|	4076	0.0	PREDICTED: Bubalus bubalis prickle homolog 1 (Drosophila) (PRICKLE1), transcript variant X1, mRNA	Q96MT3	1427	0.0	Prickle-like protein 1	.	.	.	.	pfam06297	PET	PET Domain. This domain is suggested to be involved in protein-protein interactions. The family is found in conjunction with pfam00412.	GO:0035904|aorta development;GO:0060976|coronary vasculature development;GO:0090090|negative regulation of canonical Wnt signaling pathway;GO:2000691|negative regulation of cardiac muscle cell myoblast differentiation;GO:0045892|negative regulation of transcription, DNA-templated;GO:0001843|neural tube closure;GO:0032436|positive regulation of proteasomal ubiquitin-dependent protein catabolic pro…	GO:0005829|cytosol;GO:0031965|nuclear membrane;GO:0005634|nucleus;	GO:0008270|zinc ion binding;	K04511	PRICKLE; prickle
gene3463	32.80453146921802	34.53934266862317	33.11924784745424	46.589106941362324	47.12616322778934	45.51712249738751	DARS	protein_coding	chrNC_037546.1:114115838-114180877:+	gi|594049680|ref|XP_006049208.1|	2614	0.0	PREDICTED: aspartate--tRNA ligase, cytoplasmic isoform X2 [Bubalus bubalis]	gi|594049679|ref|XM_006049146.1|	2219	0.0	PREDICTED: Bubalus bubalis aspartyl-tRNA synthetase (DARS), transcript variant X2, mRNA	Q3SYZ4	1004	0.0	Aspartate--tRNA ligase, cytoplasmic	YLL018c	545	0.0	COG0017	pfam00152	tRNA-synt_2	tRNA synthetases class II (D, K and N).	GO:0006422|aspartyl-tRNA aminoacylation;	GO:0005737|cytoplasm;	GO:0004815|aspartate-tRNA ligase activity;GO:0005524|ATP binding;GO:0003676|nucleic acid binding;	K01876	DARS, aspS; aspartyl-tRNA synthetase [EC:6.1.1.12]
gene8654	0.6110860297045951	0.8892786216584159	0.6517377793952461	1.0017431457883264	1.5521480551497537	0.9140080627080441	SMAGP	protein_coding	chrNC_037548.1:91770143-91795878:-	gi|803288763|ref|XP_012004041.1|	682	5e-80	PREDICTED: small cell adhesion glycoprotein isoform X3 [Ovis aries musimon]	gi|926691443|ref|XM_005679951.2|	1484	0.0	PREDICTED: Capra hircus small cell adhesion glycoprotein (SMAGP), mRNA	A4IFL2	187	9e-55	Small cell adhesion glycoprotein	.	.	.	.	pfam09972	DUF2207	Predicted membrane protein (DUF2207). This domain, found in various hypothetical bacterial proteins, has no known function.	GO:0008037|cell recognition;GO:0007157|heterophilic cell-cell adhesion via plasma membrane cell adhesion molecules;GO:0007156|homophilic cell adhesion via plasma membrane adhesion molecules;	GO:0005913|cell-cell adherens junction;GO:0030659|cytoplasmic vesicle membrane;GO:0005887|integral component of plasma membrane;GO:0005654|nucleoplasm;	GO:0050839|cell adhesion molecule binding;GO:0042803|protein homodimerization activity;GO:0004872|receptor activity;GO:0005102|receptor binding;	.	.
gene33902	0.03907801097946629	0.04135854474490731	0.121244008141325	0.06326906886937045	0.023269152578523838	0.0	LOC112577771	protein_coding	chrNW_020229000.1:1819-40649:+	gi|965923641|ref|XP_014949397.1|	920	4e-108	PREDICTED: LOW QUALITY PROTEIN: multidrug resistance-associated protein 4-like isoform X1 [Ovis aries]	gi|850486327|gb|CP011895.1|	895	0.0	Ovis canadensis canadensis isolate 43U chromosome 10 sequence	O15439	301	2e-84	Multidrug resistance-associated protein 4	YDR135c	107	1e-22	COG1132	pfam00664	ABC_membrane	ABC transporter transmembrane region. This family represents a unit of six transmembrane helices. Many members of the ABC transporter family (pfam00005) have two such regions.	GO:0042384|cilium assembly;GO:0002576|platelet degranulation;GO:0048661|positive regulation of smooth muscle cell proliferation;GO:0032310|prostaglandin secretion;GO:0042493|response to drug;GO:0014070|response to organic cyclic compound;GO:0010243|response to organonitrogen compound;GO:0055085|transmembrane transport;	GO:0016323|basolateral plasma membrane;GO:0016021|integral component of membrane;GO:0016020|membrane;GO:0005886|plasma membrane;GO:0031088|platelet dense granule membrane;	GO:0016404|15-hydroxyprostaglandin dehydrogenase (NAD+) activity;GO:0005524|ATP binding;GO:0015662|ATPase activity, coupled to transmembrane movement of ions, phosphorylative mechanism;GO:0043225|anion transmembrane-transporting ATPase activity;	K05673	ABCC4; ATP-binding cassette, subfamily C (CFTR/MRP), member 4
gene4811	0.022583614141256782	0.0119507798958048	0.0	0.03290750430608995	0.02017125040615065	0.030025385634853623	NAGS	protein_coding	chrNC_037547.1:19509104-19516030:-	gi|594044865|ref|XP_006046921.1|	2439	0.0	PREDICTED: N-acetylglutamate synthase, mitochondrial [Bubalus bubalis]	gi|983002236|ref|XM_003585051.4|	3119	0.0	PREDICTED: Bos taurus N-acetylglutamate synthase (NAGS), mRNA	Q8N159	823	0.0	N-acetylglutamate synthase, mitochondrial	YER069w_1	122	3e-28	COG0548	pfam04768	DUF619	Protein of unknown function (DUF619). This region of unknown function is found at the C-terminus of Neurospora crassa acetylglutamate synthase (amino-acid acetyltransferase, EC: 2.3.1.1). It is also found C-terminal to the amino acid kinase region (pfam00696) in some fungal acetylglutamate kinase enzymes.	GO:0006526|arginine biosynthetic process;GO:0006536|glutamate metabolic process;GO:0000050|urea cycle;	GO:0005759|mitochondrial matrix;	GO:0004042|acetyl-CoA:L-glutamate N-acetyltransferase activity;GO:0034618|arginine binding;	K11067	NAGS; N-acetylglutamate synthase [EC:2.3.1.1]
gene4810	2.042894546526334	1.615073698729123	1.692762703789538	2.044298049368029	1.6927700157017829	1.8761614060854832	LOC102414386	protein_coding	chrNC_037547.1:19504785-19556701:+	gi|594044867|ref|XP_006046922.1|	1265	3e-166	PREDICTED: transmembrane protein 101 [Bubalus bubalis]	gi|594044866|ref|XM_006046860.1|	2335	0.0	PREDICTED: Bubalus bubalis transmembrane protein 101 (TMEM101), mRNA	Q2KIB3	488	2e-166	Transmembrane protein 101	.	.	.	.	pfam15111	TMEM101	TMEM101 protein family. The function of this family of transmembrane proteins, TMEM101, has not, as yet, been determined. Members of this family remain uncharacterized. This family of proteins is found in eukaryotes. Proteins in this family are typically between 127 and 257 amino acids in length.	GO:0043123|positive regulation of I-kappaB kinase/NF-kappaB signaling;	GO:0016021|integral component of membrane;	GO:0004871|signal transducer activity;	.	.
gene4813	0.0	0.0	0.0	0.06774476966716665	0.0	0.0	PPY	protein_coding	chrNC_037547.1:19564991-19566603:+	gi|426238151|ref|XP_004013021.1|	357	2e-40	PREDICTED: pancreatic prohormone [Ovis aries]	gi|594044858|ref|XM_006046856.1|	502	0.0	PREDICTED: Bubalus bubalis pancreatic polypeptide (PPY), transcript variant X2, mRNA	P01302	126	3e-35	Pancreatic prohormone	.	.	.	.	pfam00159	Hormone_3	Pancreatic hormone peptide.	GO:0007267|cell-cell signaling;GO:0007586|digestion;GO:0007631|feeding behavior;GO:0007218|neuropeptide signaling pathway;GO:0032098|regulation of appetite;	GO:0005615|extracellular space;	GO:0001664|G-protein coupled receptor binding;GO:0005184|neuropeptide hormone activity;	.	.
gene4812	0.008983343649939333	0.0	0.009290617778216988	0.008726664031552957	0.04814250007479419	0.04777417036843361	LOC102413729	protein_coding	chrNC_037547.1:19541108-19545393:+	gi|594044863|ref|XP_006046920.1|	353	2e-35	PREDICTED: caltrin-like [Bubalus bubalis]	gi|850486717|gb|CP011896.1|	2716	0.0	Ovis canadensis canadensis isolate 43U chromosome 11 sequence	P06833	122	1e-30	Caltrin	.	.	.	.	pfam06479	Ribonuc_2-5A	Ribonuclease 2-5A. This domain is a endoribonuclease. Specifically it cleaves an intron from Hac1 mRNA in humans, which causes it to be much more efficiently translated.	GO:0007267|cell-cell signaling;GO:0042742|defense response to bacterium;GO:0007586|digestion;GO:0007631|feeding behavior;GO:0007218|neuropeptide signaling pathway;GO:0032098|regulation of appetite;	GO:0005615|extracellular space;	GO:0001664|G-protein coupled receptor binding;GO:0005184|neuropeptide hormone activity;	.	.
gene4815	0.20614576620111533	0.20410024326730727	0.18568767130667696	0.27777389222525334	0.3741904084923435	0.41258616024819467	MPP2	protein_coding	chrNC_037547.1:19585574-19618779:+	gi|555991903|ref|XP_005907731.1|	2911	0.0	PREDICTED: MAGUK p55 subfamily member 2 isoform X1 [Bos mutus]	gi|594044852|ref|XM_006046853.1|	5020	0.0	PREDICTED: Bubalus bubalis membrane protein, palmitoylated 2 (MAGUK p55 subfamily member 2) (MPP2), transcript variant X1, mRNA	Q9WV34	1097	0.0	MAGUK p55 subfamily member 2	YDR454c	92.8	1e-19	COG0194	pfam00625	Guanylate_kin	Guanylate kinase.	GO:0007267|cell-cell signaling;GO:0007586|digestion;GO:0007631|feeding behavior;GO:0007218|neuropeptide signaling pathway;GO:0032098|regulation of appetite;	GO:0005615|extracellular space;	GO:0001664|G-protein coupled receptor binding;GO:0005184|neuropeptide hormone activity;	.	.
gene4814	0.37000391836780694	0.3045752802047631	0.34014209367935033	0.19968436473946502	0.2570403060761937	0.5465865780143933	LOC112583463	protein_coding	chrNC_037547.1:19569388-19589284:-	gi|296476298|tpg|DAA18413.1|	365	2e-39	TPA: hypothetical protein BOS_19328 [Bos taurus]	gi|942090935|ref|XM_014482137.1|	488	0.0	PREDICTED: Bos mutus uncharacterized LOC106701433 (LOC106701433), mRNA	.	.	.	.	.	.	.	.	pfam03157	Glutenin_hmw	High molecular weight glutenin subunit. Members of this family include high molecular weight subunits of glutenin. This group of gluten proteins is thought to be largely responsible for the elastic properties of gluten, and hence, doughs. Indeed, glutenin high molecular weight subunits are classified as elastomeric proteins, because the glutenin network can withstand significant deformations with…	.	.	.	.	.
gene4817	0.626783509662615	0.2842978498650438	0.6746806236550837	1.4538432566479584	1.3138890645412582	0.7029380647326409	MPP3	protein_coding	chrNC_037547.1:19665411-19693104:+	gi|803308731|ref|XP_012012746.1|	3063	0.0	PREDICTED: MAGUK p55 subfamily member 3 isoform X2 [Ovis aries musimon]	gi|594044836|ref|XM_006046845.1|	2836	0.0	PREDICTED: Bubalus bubalis membrane protein, palmitoylated 3 (MAGUK p55 subfamily member 3) (MPP3), transcript variant X2, mRNA	Q13368	1112	0.0	MAGUK p55 subfamily member 3	SPBC1198.05	93.2	5e-20	COG0194	pfam00625	Guanylate_kin	Guanylate kinase.	GO:0007165|signal transduction;	GO:0005887|integral component of plasma membrane;	GO:0004385|guanylate kinase activity;	.	.
gene4819	10.306255290122559	9.413239694164531	9.558763059190627	11.169721993625169	11.52306622681385	13.222879116716934	DUSP3	protein_coding	chrNC_037547.1:19708470-19721860:+	gi|528996591|ref|XP_005220998.1|	1029	1e-126	PREDICTED: dual specificity protein phosphatase 3 isoform X2 [Bos taurus]	gi|594044830|ref|XM_006046842.1|	4074	0.0	PREDICTED: Bubalus bubalis dual specificity phosphatase 3 (DUSP3), mRNA	Q5RD73	377	6e-120	Dual specificity protein phosphatase 3	SPBC17A3.06	77.8	3e-14	COG2453	pfam00782	DSPc	Dual specificity phosphatase, catalytic domain. Ser/Thr and Tyr protein phosphatases. The enzyme's tertiary fold is highly similar to that of tyrosine-specific phosphatases, except for a "recognition" region.	GO:0016311|dephosphorylation;GO:0070373|negative regulation of ERK1 and ERK2 cascade;GO:0046329|negative regulation of JNK cascade;GO:0050868|negative regulation of T cell activation;GO:0050860|negative regulation of T cell receptor signaling pathway;GO:0045931|positive regulation of mitotic cell cycle;	GO:0005829|cytosol;GO:0070062|extracellular exosome;GO:0001772|immunological synapse;GO:0005654|nucleoplasm;	GO:0033549|MAP kinase phosphatase activity;GO:0016791|phosphatase activity;GO:0004725|protein tyrosine phosphatase activity;GO:0008138|protein tyrosine/serine/threonine phosphatase activity;	K17614	DUSP3, VHR; dual specificity phosphatase 3 [EC:3.1.3.16 3.1.3.48]
gene4818	0.0	0.0	0.0	0.05997077970536065	0.018380087460249293	0.018239464679824558	CFAP97D1	protein_coding	chrNC_037547.1:19690134-19707079:-	gi|297459015|ref|XP_002684487.1|	878	2e-113	PREDICTED: uncharacterized protein C17orf105 homolog [Bos taurus]	gi|803308740|ref|XR_001035502.1|	695	0.0	PREDICTED: Ovis aries musimon chromosome 11 open reading frame, human C17orf105 (C11H17orf105), transcript variant X2, misc_RNA	B2RV13	315	2e-104	Uncharacterized protein C17orf105	.	.	.	.	pfam13879	KIAA1430	KIAA1430 homologue. This is a family of KIAA1430 homologues. The function is not known.	GO:0007165|signal transduction;	GO:0005887|integral component of plasma membrane;	GO:0004385|guanylate kinase activity;	.	.
gene8472	1.8570631053954911	1.509537822044698	1.4057880785797043	1.6645168876533627	0.9404960868704074	1.2132906741391176	LOC102395965	pseudogene	chrNC_037548.1:81957401-81961334:+	gi|617660155|ref|XP_007537075.1|	857	2e-147	PREDICTED: sorting nexin-4 isoform X1 [Erinaceus europaeus]	gi|850480667|gb|CP011888.1|	1869	0.0	Ovis canadensis canadensis isolate 43U chromosome 3 sequence	A1A4L0	342	2e-103	Sorting nexin-4	.	.	.	.	pfam00787	PX	PX domain. PX domains bind to phosphoinositides.	GO:0032456|endocytic recycling;GO:0006897|endocytosis;GO:1903595|positive regulation of histamine secretion by mast cell;GO:0015031|protein transport;GO:0016050|vesicle organization;	GO:0005868|cytoplasmic dynein complex;GO:0031901|early endosome membrane;GO:0005768|endosome;GO:0019898|extrinsic component of membrane;GO:0005886|plasma membrane;GO:0031201|SNARE complex;	GO:0035091|phosphatidylinositol binding;	K17919	SNX4; sorting nexin-4
gene5712	18.026919540493594	17.134002539614638	16.803309246739804	13.601428580735552	13.860664560650893	14.40098275971493	IFT20	protein_coding	chrNC_037547.1:43561942-43568986:+	gi|594035174|ref|XP_006042270.1|	689	3e-86	PREDICTED: intraflagellar transport protein 20 homolog isoform X1 [Bubalus bubalis]	gi|594035175|ref|XM_006042209.1|	1193	0.0	PREDICTED: Bubalus bubalis intraflagellar transport 20 homolog (Chlamydomonas) (IFT20), transcript variant X2, mRNA	Q58CS6	266	2e-86	Intraflagellar transport protein 20 homolog	.	.	.	.	pfam14931	IFT20	Intraflagellar transport complex B, subunit 20. IFT20 is subunit 20 of the intraflagellar transport complex B. The intraflagellar transport complex assembles and maintains eukaryotic cilia and flagella. IFT20 is localized to the Golgi complex and is anchored there by the Golgi polypeptide, GMAP210, whereas all other subunits except IFT172 localize to cilia and the peri-basal body or centrosomal r…	GO:0055007|cardiac muscle cell differentiation;GO:0051642|centrosome localization;GO:0042384|cilium assembly;GO:0090102|cochlea development;GO:0001736|establishment of planar polarity;GO:0090002|establishment of protein localization to plasma membrane;GO:0060122|inner ear receptor stereocilium organization;GO:0042073|intraciliary transport;GO:0001822|kidney development;GO:0061351|neural precursor…	GO:0005814|centriole;GO:0005813|centrosome;GO:0097546|ciliary base;GO:0005929|cilium;GO:0005801|cis-Golgi network;GO:0044292|dendrite terminus;GO:0070062|extracellular exosome;GO:0005794|Golgi apparatus;GO:0030992|intraciliary transport particle B;GO:1902636|kinociliary basal body;GO:0005902|microvillus;GO:0031514|motile cilium;GO:0032391|photoreceptor connecting cilium;GO:0001750|photoreceptor o…	.	K16473	IFT20; intraflagellar transport protein 20
gene29325	1.8264793893773081	1.5574297364688998	1.719855392974807	2.018353648010237	1.8201600324793943	1.4209514546605673	MAGI1	protein_coding	chrNC_037565.1:35425154-36068120:+	gi|594108898|ref|XP_006077315.1|	6952	0.0	PREDICTED: membrane-associated guanylate kinase, WW and PDZ domain-containing protein 1-like isoform X1 [Bubalus bubalis]	gi|965885934|ref|XM_012155474.2|	7356	0.0	PREDICTED: Ovis aries musimon membrane associated guanylate kinase, WW and PDZ domain containing 1 (MAGI1), transcript variant X2, mRNA	Q96QZ7	2536	0.0	Membrane-associated guanylate kinase, WW and PDZ domain-containing protein 1	YER125w	70.9	5e-11	COG5021	pfam00595	PDZ	PDZ domain (Also known as DHR or GLGF). PDZ domains are found in diverse signaling proteins.	GO:0007155|cell adhesion;GO:0007166|cell surface receptor signaling pathway;GO:0070997|neuron death;GO:0006461|protein complex assembly;	GO:0005912|adherens junction;GO:0005923|bicellular tight junction;GO:0030054|cell junction;GO:0042995|cell projection;GO:0005911|cell-cell junction;GO:0005737|cytoplasm;GO:0005654|nucleoplasm;GO:0005886|plasma membrane;	GO:0051393|alpha-actinin binding;GO:0005524|ATP binding;GO:0008022|protein C-terminus binding;	K05631	AIP3, WWP3, BAIAP1; atrophin-1 interacting protein 3 (BAI1-associated protein 1)
gene29324	5.029072866082412	4.7681284327127225	4.427119690666807	4.361944628808028	4.090811357706836	5.518815449704627	SLC25A26	protein_coding	chrNC_037565.1:35100945-35249517:-	gi|529001223|ref|XP_005222738.1|	1401	0.0	PREDICTED: S-adenosylmethionine mitochondrial carrier protein isoform X2 [Bos taurus]	gi|594079927|ref|XM_006063554.1|	1046	0.0	PREDICTED: Bubalus bubalis solute carrier family 25 (S-adenosylmethionine carrier), member 26 (SLC25A26), transcript variant X5, mRNA	A6QR09	357	6e-129	S-adenosylmethionine mitochondrial carrier protein	.	.	.	.	pfam00153	Mito_carr	Mitochondrial carrier protein.	GO:0015805|S-adenosyl-L-methionine transport;GO:0006412|translation;	GO:0016021|integral component of membrane;GO:0005743|mitochondrial inner membrane;	GO:0000095|S-adenosyl-L-methionine transmembrane transporter activity;GO:0003735|structural constituent of ribosome;	K15111	SLC25A26; solute carrier family 25 (mitochondrial S-adenosylmethionine transporter), member 26
gene29323	17.264653654879254	16.291226910113103	17.103999761098727	4.728816099281934	6.974138749707426	2.0489968361480213	LRIG1	protein_coding	chrNC_037565.1:34986780-35102143:+	gi|594079916|ref|XP_006063610.1|	5107	0.0	PREDICTED: leucine-rich repeats and immunoglobulin-like domains protein 1 isoform X1 [Bubalus bubalis]	gi|594079915|ref|XM_006063548.1|	5378	0.0	PREDICTED: Bubalus bubalis leucine-rich repeats and immunoglobulin-like domains 1 (LRIG1), transcript variant X1, mRNA	Q96JA1	1639	0.0	Leucine-rich repeats and immunoglobulin-like domains protein 1	SPy1798	73.9	4e-12	COG4886	pfam07679	I-set	Immunoglobulin I-set domain.	GO:0060384|innervation;GO:0032474|otolith morphogenesis;GO:0007605|sensory perception of sound;	GO:0016021|integral component of membrane;	.	.	.
gene13287	0.0	0.0	0.0	0.0	0.0	0.08207759105921052	LOC102403105	protein_coding	chrNC_037551.1:6513918-6516988:+	gi|594061900|ref|XP_006055021.1|	1166	4e-157	PREDICTED: fibroblast growth factor-binding protein 1 [Bubalus bubalis]	gi|594061899|ref|XM_006054959.1|	1210	0.0	PREDICTED: Bubalus bubalis fibroblast growth factor binding protein 1 (FGFBP1), mRNA	Q9MZ06	437	2e-152	Fibroblast growth factor-binding protein 1	.	.	.	.	pfam06473	FGF-BP1	FGF binding protein 1 (FGF-BP1). This family consists of several mammalian FGF binding protein 1. Fibroblast growth factors (FGFs) play important roles during fetal and embryonic development. Fibroblast growth factor-binding protein (FGF-BP) 1 is a secreted protein that can bind fibroblast growth factors (FGFs) 1 and 2.	GO:0098779|mitophagy in response to mitochondrial depolarization;GO:0008284|positive regulation of cell proliferation;GO:0002230|positive regulation of defense response to virus by host;GO:0045743|positive regulation of fibroblast growth factor receptor signaling pathway;GO:0098792|xenophagy;	GO:0009986|cell surface;GO:0005615|extracellular space;GO:0005886|plasma membrane;	.	.	.
gene13285	0.13708543937243609	0.08534443458781371	0.11675541245567422	0.7520104624295331	0.8210821939951194	0.228715856884481	PROM1	protein_coding	chrNC_037551.1:6328680-6477059:+	gi|594061902|ref|XP_006055022.1|	4103	0.0	PREDICTED: prominin-1 isoform X1 [Bubalus bubalis]	gi|982929068|ref|XM_010806398.2|	2919	0.0	PREDICTED: Bos taurus prominin 1 (PROM1), transcript variant X2, mRNA	O43490	847	0.0	Prominin-1	.	.	.	.	pfam05478	Prominin	Prominin. The prominins are an emerging family of proteins that among the multispan membrane proteins display a novel topology. Mouse prominin and human prominin (mouse)-like 1 (PROML1) are predicted to contain five membrane spanning domains, with an N-terminal domain exposed to the extracellular space followed by four, alternating small cytoplasmic and large extracellular, loops and a cytoplasmi…	GO:0060219|camera-type eye photoreceptor cell differentiation;GO:0072139|glomerular parietal epithelial cell differentiation;GO:0072112|glomerular visceral epithelial cell differentiation;GO:0045494|photoreceptor cell maintenance;GO:2000768|positive regulation of nephron tubule epithelial cell differentiation;GO:0010842|retina layer formation;GO:0060042|retina morphogenesis in camera-type eye;	GO:0016324|apical plasma membrane;GO:0009986|cell surface;GO:0005783|endoplasmic reticulum;GO:0005793|endoplasmic reticulum-Golgi intermediate compartment;GO:0070062|extracellular exosome;GO:0005615|extracellular space;GO:0005887|integral component of plasma membrane;GO:0043231|intracellular membrane-bounded organelle;GO:0031528|microvillus membrane;GO:0001750|photoreceptor outer segment;GO:00426…	GO:0042805|actinin binding;GO:0045296|cadherin binding;	K06532	PROM1; prominin 1
gene13284	16.380024260302225	14.72455862306447	15.361227371768832	19.93449725658566	17.881505976531923	14.453429836537591	TAPT1	protein_coding	chrNC_037551.1:6217866-6277807:+	gi|803313731|ref|XP_012015187.1|	2640	0.0	PREDICTED: transmembrane anterior posterior transformation protein 1 homolog isoform X4 [Ovis aries musimon]	gi|965895900|ref|XM_012159797.2|	1999	0.0	PREDICTED: Ovis aries musimon transmembrane anterior posterior transformation 1 (TAPT1), transcript variant X1, mRNA	Q4VBD2	942	0.0	Transmembrane anterior posterior transformation protein 1	.	.	.	.	pfam05346	DUF747	Eukaryotic membrane protein family. This family is a family of eukaryotic membrane proteins. It was previously annotated as including a putative receptor for human cytomegalovirus gH but this has has since been disputed. Analysis of the mouse Tapt1 protein (transmembrane anterior posterior transformation 1) has shown it to be involved in patterning of the vertebrate axial skeleton.	GO:0051216|cartilage development;GO:0030030|cell projection organization;GO:0048706|embryonic skeletal system development;GO:0001701|in utero embryonic development;GO:0014032|neural crest cell development;GO:0001503|ossification;GO:1903012|positive regulation of bone development;GO:0061036|positive regulation of cartilage development;GO:0045724|positive regulation of cilium assembly;GO:0009791|po…	GO:0005813|centrosome;GO:0036064|ciliary basal body;GO:0005737|cytoplasm;GO:0016021|integral component of membrane;	.	.	.
gene13283	0.194232100081698	0.4836875115595753	0.3663029009450407	0.5882449356414774	0.3979935807154102	0.22279151942042985	LDB2	protein_coding	chrNC_037551.1:5471002-5930714:+	gi|884884700|ref|XP_013002774.1|	1759	0.0	PREDICTED: LIM domain-binding protein 2 isoform X2 [Cavia porcellus]	gi|594061909|ref|XM_006054964.1|	2483	0.0	PREDICTED: Bubalus bubalis LIM domain binding 2 (LDB2), transcript variant X2, mRNA	O43679	671	0.0	LIM domain-binding protein 2	.	.	.	.	pfam01803	LIM_bind	LIM-domain binding protein. The LIM-domain binding protein, binds to the LIM domain pfam00412 of LIM homeodomain proteins which are transcriptional regulators of development. Nuclear LIM interactor (NLI) / LIM domain-binding protein 1 (LDB1) is located in the nuclei of neuronal cells during development, it is co-expressed with Isl1 in early motor neuron differentiation and has a suggested role in…	GO:0010669|epithelial structure maintenance;GO:0001942|hair follicle development;GO:0044089|positive regulation of cellular component biogenesis;GO:0045944|positive regulation of transcription from RNA polymerase II promoter;GO:0030334|regulation of cell migration;GO:0043549|regulation of kinase activity;GO:0035019|somatic stem cell population maintenance;	GO:0031252|cell leading edge;GO:0005634|nucleus;GO:0005667|transcription factor complex;	GO:0030274|LIM domain binding;GO:0003712|transcription cofactor activity;	.	.
gene13280	5.082870962773131	5.557825598895738	4.966302851002864	6.792663482063555	7.7755582521994215	8.83614334768682	QDPR	protein_coding	chrNC_037551.1:4851208-4872539:+	gi|594073945|ref|XP_006060782.1|	1152	3e-154	PREDICTED: dihydropteridine reductase [Bubalus bubalis]	gi|594073944|ref|XM_006060720.1|	1288	0.0	PREDICTED: Bubalus bubalis quinoid dihydropteridine reductase (QDPR), mRNA	Q3T0Z7	439	2e-152	Dihydropteridine reductase	VNG1540G	80.5	3e-16	COG1028	pfam09606	Med15	ARC105 or Med15 subunit of Mediator complex non-fungal. The approx. 70 residue Med15 domain of the ARC-Mediator co-activator is a three-helix bundle with marked similarity to the KIX domain. The sterol regulatory element binding protein (SREBP) family of transcription activators use the ARC105 subunit to activate target genes in the regulation of cholesterol and fatty acid homeostasis. In additio…	GO:0006729|tetrahydrobiopterin biosynthetic process;	GO:0070062|extracellular exosome;GO:0005739|mitochondrion;	GO:0004155|6,7-dihydropteridine reductase activity;	K00357	QDPR; dihydropteridine reductase [EC:1.5.1.34]
gene17909	217.22715956418756	239.8722669533865	244.04248052284726	474.56840033488356	444.6861589152787	514.7215165803033	EEF1A1	protein_coding	chrNC_037554.1:91369207-91375741:+	gi|803119291|ref|XP_012040812.1|	2609	0.0	PREDICTED: elongation factor 1-alpha 1-like isoform X1 [Ovis aries]	gi|942074414|ref|XM_005902348.2|	4427	0.0	PREDICTED: Bos mutus eukaryotic translation elongation factor 1 alpha 1 (EEF1A1), mRNA	P68105	896	0.0	Elongation factor 1-alpha 1	SPCC794.09c	751	0.0	COG5256	pfam00009	GTP_EFTU	Elongation factor Tu GTP binding domain. This domain contains a P-loop motif, also found in several other families such as pfam00071, pfam00025 and pfam00063. Elongation factor Tu consists of three structural domains, this plus two C-terminal beta barrel domains.	GO:0071364|cellular response to epidermal growth factor stimulus;	GO:0005737|cytoplasm;GO:0005829|cytosol;GO:0005730|nucleolus;GO:0005634|nucleus;	GO:0005525|GTP binding;GO:0003924|GTPase activity;GO:0019001|guanyl nucleotide binding;GO:0003746|translation elongation factor activity;	K03231	EEF1A; elongation factor 1-alpha
gene13289	0.13878934857694966	0.04896296185811917	0.0	0.0	0.0	0.0	LOC102406145	pseudogene	chrNC_037551.1:6685532-6697557:-	gi|926699346|ref|XP_013821463.1|	673	7e-83	PREDICTED: acidic leucine-rich nuclear phosphoprotein 32 family member B [Capra hircus]	gi|926699345|ref|XM_013966009.1|	737	0.0	PREDICTED: Capra hircus acidic (leucine-rich) nuclear phosphoprotein 32 family, member B (ANP32B), mRNA	Q3SZC6	247	3e-79	Acidic leucine-rich nuclear phosphoprotein 32 family member B	.	.	.	.	pfam14580	LRR_9	Leucine-rich repeat.	GO:0043486|histone exchange;GO:0006913|nucleocytoplasmic transport;GO:0006334|nucleosome assembly;GO:0043281|regulation of cysteine-type endopeptidase activity involved in apoptotic process;	GO:0005737|cytoplasm;GO:0005783|endoplasmic reticulum;GO:0005634|nucleus;GO:0048471|perinuclear region of cytoplasm;	GO:0042393|histone binding;	K18647	ANP32B; acidic leucine-rich nuclear phosphoprotein 32 family member B
gene13288	0.1314920390697663	0.5445614977570684	0.33701797091214214	1.8271649884725714	2.3489232767629957	0.6536800405292522	CD38	protein_coding	chrNC_037551.1:6588327-6645294:-	gi|594061890|ref|XP_006055016.1|	1385	1e-176	PREDICTED: ADP-ribosyl cyclase 1 isoform X3 [Bubalus bubalis]	gi|594061889|ref|XM_006054954.1|	2377	0.0	PREDICTED: Bubalus bubalis CD38 molecule (CD38), transcript variant X3, mRNA	P28907	211	7e-59	ADP-ribosyl cyclase/cyclic ADP-ribose hydrolase 1	.	.	.	.	pfam02267	Rib_hydrolayse	ADP-ribosyl cyclase. ADP-ribosyl cyclase EC:3.2.2.5 (also know as cyclic ADP-ribose hydrolase or CD38) synthesizes cyclic-ADP ribose, a second messenger for glucose-induced insulin secretion.	GO:0097190|apoptotic signaling pathway;GO:0050853|B cell receptor signaling pathway;GO:0007565|female pregnancy;GO:0060292|long term synaptic depression;GO:0043066|negative regulation of apoptotic process;GO:0045779|negative regulation of bone resorption;GO:0045892|negative regulation of transcription, DNA-templated;GO:0030890|positive regulation of B cell proliferation;GO:0030307|positive regula…	GO:0009986|cell surface;GO:0070062|extracellular exosome;GO:0016021|integral component of membrane;GO:0016020|membrane;GO:0005634|nucleus;GO:0005886|plasma membrane;	GO:0050135|NAD(P)+ nucleosidase activity;GO:0003953|NAD+ nucleosidase activity;GO:0016849|phosphorus-oxygen lyase activity;GO:0016740|transferase activity;	K01242	CD38; ADP-ribosyl cyclase 1 [EC:3.2.2.6 2.4.99.20]
gene31175	0.0	0.0	0.028283420280526952	0.0	0.04885339150654496	0.0	CCL24	protein_coding	chrNC_037568.1:8494682-8497996:+	gi|594066412|ref|XP_006057178.1|	536	2e-63	PREDICTED: c-C motif chemokine 24 isoform X1 [Bubalus bubalis]	gi|594066411|ref|XM_006057116.1|	1369	0.0	PREDICTED: Bubalus bubalis chemokine (C-C motif) ligand 24 (CCL24), transcript variant X1, mRNA	O00175	137	3e-37	C-C motif chemokine 24	.	.	.	.	pfam00048	IL8	Small cytokines (intecrine/chemokine), interleukin-8 like. Includes a number of secreted growth factors and interferons involved in mitogenic, chemotactic, and inflammatory activity. Structure contains two highly conserved disulfide bonds.	GO:0007267|cell-cell signaling;GO:0071346|cellular response to interferon-gamma;GO:0071347|cellular response to interleukin-1;GO:0071356|cellular response to tumor necrosis factor;GO:0070098|chemokine-mediated signaling pathway;GO:0006935|chemotaxis;GO:0007010|cytoskeleton organization;GO:0048245|eosinophil chemotaxis;GO:0007186|G-protein coupled receptor signaling pathway;GO:0006955|immune respo…	GO:0005615|extracellular space;	GO:0048020|CCR chemokine receptor binding;GO:0008009|chemokine activity;	K05514	CCLX; C-C motif chemokine, other
gene5068	0.013151100604346317	0.0	0.0	0.0638766817186485	0.0411120866711705	0.11073619467740528	SRCIN1	protein_coding	chrNC_037547.1:24161115-24228756:+	gi|982957701|ref|XP_015314290.1|	5199	0.0	PREDICTED: SRC kinase signaling inhibitor 1 isoform X9 [Bos taurus]	gi|983001997|ref|XM_015468118.1|	4176	0.0	PREDICTED: Bos taurus SRC kinase signaling inhibitor 1 (SRCIN1), transcript variant X14, mRNA	Q9QXY2	1425	0.0	SRC kinase signaling inhibitor 1	.	.	.	.	pfam05403	Plasmodium_HRP	Plasmodium histidine-rich protein (HRPII/III). This family consists of several histidine-rich protein II and III sequence from Plasmodium falciparum.	GO:0006887|exocytosis;GO:0050709|negative regulation of protein secretion;GO:0061099|negative regulation of protein tyrosine kinase activity;GO:0061098|positive regulation of protein tyrosine kinase activity;GO:0030334|regulation of cell migration;GO:0061001|regulation of dendritic spine morphogenesis;GO:0034446|substrate adhesion-dependent cell spreading;	GO:0015629|actin cytoskeleton;GO:0030424|axon;GO:0030054|cell junction;GO:0005737|cytoplasm;GO:0030425|dendrite;GO:0030175|filopodium;GO:0030027|lamellipodium;GO:0043005|neuron projection;GO:0043025|neuronal cell body;GO:0014069|postsynaptic density;GO:0045211|postsynaptic membrane;GO:0045202|synapse;	GO:0019904|protein domain specific binding;GO:0019901|protein kinase binding;	.	.
gene8249	13.073406612110178	14.963055271734556	15.187501747951803	11.095465683505932	10.94821928253095	13.5452962957002	STAT2	protein_coding	chrNC_037548.1:63197550-63212979:-	gi|594104190|ref|XP_006075086.1|	3972	0.0	PREDICTED: signal transducer and activator of transcription 2 isoform X1 [Bubalus bubalis]	gi|594104189|ref|XM_006075024.1|	3782	0.0	PREDICTED: Bubalus bubalis signal transducer and activator of transcription 2, 113kDa (STAT2), transcript variant X1, mRNA	O02799	1243	0.0	Signal transducer and activator of transcription 2	.	.	.	.	pfam02864	STAT_bind	STAT protein, DNA binding domain. STAT proteins (Signal Transducers and Activators of Transcription) are a family of transcription factors that are specifically activated to regulate gene transcription when cells encounter cytokines and growth factors. This family represents the DNA binding domain of STAT, which has an ig-like fold. STAT proteins also include an SH2 domain pfam00017.	GO:0051607|defense response to virus;GO:0090140|regulation of mitochondrial fission;GO:0001932|regulation of protein phosphorylation;GO:0006351|transcription, DNA-templated;GO:0060337|type I interferon signaling pathway;	GO:0005737|cytoplasm;GO:0005634|nucleus;	GO:0003677|DNA binding;GO:0004871|signal transducer activity;GO:0003700|transcription factor activity, sequence-specific DNA binding;	K11221	STAT2; signal transducer and activator of transcription 2
gene8470	17.573815737587985	15.813357044587715	15.931419072500004	24.76696161734784	20.442583099720764	29.77034800110083	ZCRB1	protein_coding	chrNC_037548.1:81844939-81862309:-	gi|554580436|ref|XP_005881753.1|	842	2e-107	PREDICTED: LOW QUALITY PROTEIN: zinc finger CCHC-type and RNA-binding motif-containing protein 1 [Myotis brandtii]	gi|742205955|ref|XM_010860757.1|	1319	0.0	PREDICTED: Bison bison bison zinc finger CCHC-type and RNA binding motif 1 (ZCRB1), transcript variant X1, mRNA	Q56JZ7	327	3e-108	Zinc finger CCHC-type and RNA-binding motif-containing protein 1	all2777	56.6	7e-09	COG0724	pfam00076	RRM_1	RNA recognition motif. (a.k.a. RRM, RBD, or RNP domain). The RRM motif is probably diagnostic of an RNA binding protein. RRMs are found in a variety of RNA binding proteins, including various hnRNP proteins, proteins implicated in regulation of alternative splicing, and protein components of snRNPs. The motif also appears in a few single stranded DNA binding proteins. The RRM structure consists o…	GO:0000398|mRNA splicing, via spliceosome;	GO:0005654|nucleoplasm;GO:0005689|U12-type spliceosomal complex;	GO:0000166|nucleotide binding;GO:0044822|poly(A) RNA binding;GO:0003723|RNA binding;GO:0008270|zinc ion binding;	K13154	ZCRB1; U11/U12 small nuclear ribonucleoprotein 31 kDa protein
gene30461	9.822937612619507	9.270125150198298	10.214503960746713	11.912175337536548	12.594136640570817	11.697618323940908	MMS19	protein_coding	chrNC_037567.1:18473698-18509218:-	gi|594074877|ref|XP_006061224.1|	4855	0.0	PREDICTED: MMS19 nucleotide excision repair protein homolog [Bubalus bubalis]	gi|594074876|ref|XM_006061162.1|	3464	0.0	PREDICTED: Bubalus bubalis MMS19 nucleotide excision repair homolog (S. cerevisiae) (MMS19), mRNA	E1BP36	1862	0.0	MMS19 nucleotide excision repair protein homolog	.	.	.	.	pfam14500	MMS19_N	Dos2-interacting transcription regulator of RNA-Pol-II. This domain, along with the C-terminal part, pfam12460, is an essential component of a silencing complex in fission yeast that contains Dos2, Rik1, Mms19 and Cdc20 (the catalytic subunit of DNA polymerase-epsilon). This complex regulates RNA polymerase II (RNA Pol II) activity in heterochromatin and is required for DNA replication and hetero…	GO:0006974|cellular response to DNA damage stimulus;GO:0007059|chromosome segregation;GO:0006259|DNA metabolic process;GO:0006281|DNA repair;GO:0016226|iron-sulfur cluster assembly;GO:0006355|regulation of transcription, DNA-templated;GO:0006351|transcription, DNA-templated;	GO:0097361|CIA complex;GO:0005737|cytoplasm;GO:0005634|nucleus;GO:0005819|spindle;	.	K15075	MET18, MMS19; DNA repair/transcription protein MET18/MMS19
gene26441	0.026995108659889376	0.0	0.055836945844137086	0.05244756361329031	0.04822302516452503	0.02392703968751179	LOC102403597	pseudogene	chrNC_037562.1:44643224-44644618:-	gi|444731415|gb|ELW71769.1|	267	1e-24	60S ribosomal protein L30 [Tupaia chinensis]	gi|850489142|gb|CP011899.1|	1126	0.0	Ovis canadensis canadensis isolate 43U chromosome 14 sequence	P67884	55.5	3e-13	60S ribosomal protein L30	SPAC9G1.03c	44.3	3e-09	COG1911	pfam05093	CIAPIN1	Cytokine-induced anti-apoptosis inhibitor 1, Fe-S biogenesis. Anamorsin, subsequently named CIAPIN1 for cytokine-induced anti-apoptosis inhibitor 1, in humans is the homologue of yeast Dre2, a conserved soluble eukaryotic Fe-S cluster protein, that functions in cytosolic Fe-S protein biogenesis. It is found in both the cytoplasm and in the mitochondrial intermembrane space (IMS). CIAPIN1 is found…	GO:0006412|translation;	GO:0005840|ribosome;	GO:0003735|structural constituent of ribosome;	.	.
gene26440	20.68296974783516	21.57049446206705	21.310374103057	36.25131935566735	33.82223222520809	29.611592824535403	UBA2	protein_coding	chrNC_037562.1:44606611-44639006:+	gi|134085829|ref|NP_001076850.1|	3299	0.0	SUMO-activating enzyme subunit 2 [Bos taurus]	gi|594037264|ref|XM_006043209.1|	4801	0.0	PREDICTED: Bubalus bubalis ubiquitin-like modifier activating enzyme 2 (UBA2), mRNA	Q9UBT2	1248	0.0	SUMO-activating enzyme subunit 2	SPBC16H5.03c	350	3e-104	COG0476	pfam00899	ThiF	ThiF family. This family contains a repeated domain in ubiquitin activating enzyme E1 and members of the bacterial ThiF/MoeB/HesA family.	GO:0016925|protein sumoylation;	GO:0005829|cytosol;GO:0005654|nucleoplasm;GO:0031510|SUMO activating enzyme complex;	GO:0005524|ATP binding;GO:0008047|enzyme activator activity;GO:0046872|metal ion binding;GO:0046982|protein heterodimerization activity;GO:0019948|SUMO activating enzyme activity;	K10685	UBLE1B, SAE2, UBA2; ubiquitin-like 1-activating enzyme E1 B [EC:6.2.1.45]
gene26442	2.524487045661333	2.1817165535288545	2.8116704046743286	3.1924151671794516	3.8558813387949398	4.157382465022129	WTIP	protein_coding	chrNC_037562.1:44645740-44671915:+	gi|329663289|ref|NP_001192491.1|	1337	1e-173	Wilms tumor protein 1-interacting protein [Bos taurus]	gi|965809491|ref|XM_012120381.2|	2297	0.0	PREDICTED: Ovis aries musimon Wilms tumor 1 interacting protein (WTIP), transcript variant X2, mRNA	A6NIX2	459	8e-152	Wilms tumor protein 1-interacting protein	.	.	.	.	pfam00412	LIM	LIM domain. This family represents two copies of the LIM structural domain.	GO:0007010|cytoskeleton organization;GO:0035195|gene silencing by miRNA;GO:0035331|negative regulation of hippo signaling;GO:2000637|positive regulation of gene silencing by miRNA;GO:0022604|regulation of cell morphogenesis;GO:0006355|regulation of transcription, DNA-templated;GO:0001666|response to hypoxia;GO:0006351|transcription, DNA-templated;	GO:0005912|adherens junction;GO:0005911|cell-cell junction;GO:0000932|cytoplasmic mRNA processing body;GO:0005634|nucleus;GO:0005667|transcription factor complex;	GO:0003714|transcription corepressor activity;GO:0008270|zinc ion binding;	K16682	AJUBA, LIMD1, WTIP; LIM domain-containing protein
gene26444	0.717473808813523	0.5451704087299717	1.084483328968383	0.053613349712169016	0.03286327313361622	0.277200657640128	LOC102389188	pseudogene	chrNC_037562.1:44738686-44740732:+	gi|586470552|ref|XP_006865869.1|	570	3e-170	PREDICTED: tumor susceptibility gene 101 protein [Chrysochloris asiatica]	gi|594064222|ref|XM_006056068.1|	1277	0.0	PREDICTED: Bubalus bubalis tumor susceptibility 101 (TSG101), transcript variant X2, mRNA	Q61187	223	7e-167	Tumor susceptibility gene 101 protein	.	.	.	.	pfam05743	UEV	UEV domain. This family includes the eukaryotic tumor susceptibility gene 101 protein (TSG101). Altered transcripts of this gene have been detected in sporadic breast cancers and many other human malignancies. However, the involvement of this gene in neoplastic transformation and tumorigenesis is still elusive. TSG101 is required for normal cell function of embryonic and adult tissues but that th…	GO:0007050|cell cycle arrest;GO:0030154|cell differentiation;GO:0051301|cell division;GO:0008333|endosome to lysosome transport;GO:1990182|exosomal secretion;GO:0030216|keratinocyte differentiation;GO:0008285|negative regulation of cell proliferation;GO:0045892|negative regulation of transcription, DNA-templated;GO:1903543|positive regulation of exosomal secretion;GO:2000397|positive regulation o…	GO:0005737|cytoplasm;GO:0005769|early endosome;GO:0005768|endosome;GO:0000813|ESCRT I complex;GO:0070062|extracellular exosome;GO:0005770|late endosome;GO:0031902|late endosome membrane;GO:0005730|nucleolus;GO:0005634|nucleus;GO:0005886|plasma membrane;	GO:0048306|calcium-dependent protein binding;GO:0030374|ligand-dependent nuclear receptor transcription coactivator activity;GO:0042803|protein homodimerization activity;GO:0003714|transcription corepressor activity;GO:0043130|ubiquitin binding;GO:0031625|ubiquitin protein ligase binding;GO:0046790|virion binding;	K12183	TSG101, STP22, VPS23; ESCRT-I complex subunit TSG101
gene12226	8.128351979041094	9.412377192949053	8.841535077526498	19.377963012667145	16.348009634336815	22.122182618142727	DPH5	protein_coding	chrNC_037550.1:42052074-42091934:+	gi|594051083|ref|XP_006049881.1|	1513	0.0	PREDICTED: diphthine synthase isoform X1 [Bubalus bubalis]	gi|594051084|ref|XM_006049820.1|	1838	0.0	PREDICTED: Bubalus bubalis diphthamide biosynthesis 5 (DPH5), transcript variant X2, mRNA	Q5E982	585	0.0	Diphthine methyl ester synthase	SPCC576.14	344	1e-112	COG1798	pfam00590	TP_methylase	Tetrapyrrole (Corrin/Porphyrin) Methylases. This family uses S-AdoMet in the methylation of diverse substrates. This family includes a related group of bacterial proteins of unknown function. This family includes the methylase Dipthine synthase.	GO:0017183|peptidyl-diphthamide biosynthetic process from peptidyl-histidine;	.	GO:0004164|diphthine synthase activity;	K00586	DPH5; diphthine synthase [EC:2.1.1.98]
gene12227	18.26245713107058	19.204150943218625	17.01457580916594	15.728690520925493	14.938795955412303	13.60067228947942	SLC30A7	protein_coding	chrNC_037550.1:42108858-42203801:-	gi|139948426|ref|NP_001077229.1|	1638	0.0	zinc transporter 7 [Bos taurus]	gi|594051078|ref|XM_006049817.1|	2870	0.0	PREDICTED: Bubalus bubalis solute carrier family 30 (zinc transporter), member 7 (SLC30A7), transcript variant X1, mRNA	A4IFD7	635	0.0	Zinc transporter 7	SPAC17D4.03c	120	5e-27	COG1230	pfam01545	Cation_efflux	Cation efflux family. Members of this family are integral membrane proteins, that are found to increase tolerance to divalent metal ions such as cadmium, zinc, and cobalt. These proteins are thought to be efflux pumps that remove these ions from cells.	GO:0061088|regulation of sequestering of zinc ion;GO:0010043|response to zinc ion;GO:0032119|sequestering of zinc ion;	GO:0016023|cytoplasmic membrane-bounded vesicle;GO:0070062|extracellular exosome;GO:0005794|Golgi apparatus;GO:0016021|integral component of membrane;GO:0016020|membrane;GO:0048471|perinuclear region of cytoplasm;	GO:0005385|zinc ion transmembrane transporter activity;	K14692	SLC30A5_7, ZNT5_7, MTP, MSC2; solute carrier family 30 (zinc transporter), member 5/7
gene12224	0.8941900816276112	0.8720157348835925	0.8455092477891043	0.7135261527020097	1.02686580892234	0.7869017351775736	S1PR1	protein_coding	chrNC_037550.1:41826865-41833299:-	gi|61889066|ref|NP_001013603.2|	1880	0.0	sphingosine 1-phosphate receptor 1 [Bos taurus]	gi|612339961|gb|KJ635883.1|	4385	0.0	Bubalus bubalis clone BAC BBU_PL85.N12 genomic sequence	Q5E9P3	728	0.0	Sphingosine 1-phosphate receptor 1	.	.	.	.	pfam00001	7tm_1	7 transmembrane receptor (rhodopsin family). This family contains, amongst other G-protein-coupled receptors (GCPRs), members of the opsin family, which have been considered to be typical members of the rhodopsin superfamily. They share several motifs, mainly the seven transmembrane helices, GCPRs of the rhodopsin superfamily. All opsins bind a chromophore, such as 11-cis-retinal. The function of…	GO:0031532|actin cytoskeleton reorganization;GO:0007193|adenylate cyclase-inhibiting G-protein coupled receptor signaling pathway;GO:0001525|angiogenesis;GO:0001955|blood vessel maturation;GO:0007420|brain development;GO:0003245|cardiac muscle tissue growth involved in heart morphogenesis;GO:0016477|cell migration;GO:0006935|chemotaxis;GO:0061384|heart trabecula morphogenesis;GO:0030032|lamellipo…	GO:0005768|endosome;GO:0009897|external side of plasma membrane;GO:0016021|integral component of membrane;GO:0031226|intrinsic component of plasma membrane;GO:0045121|membrane raft;	GO:0038036|sphingosine-1-phosphate receptor activity;	K04288	S1PR1, EDG1; sphingosine 1-phosphate receptor 1
gene12882	0.6867911919882339	0.9377194502260924	0.8892089983448198	0.8097683312853862	0.8943884129167389	0.7620810440914586	SLFNL1	protein_coding	chrNC_037550.1:104652031-104661565:+	gi|440898079|gb|ELR49651.1|	1795	0.0	Schlafen-like protein 1, partial [Bos mutus]	gi|982979666|ref|XM_010827103.2|	5886	0.0	PREDICTED: Bos taurus schlafen like 1 (SLFNL1), mRNA	Q499Z3	488	1e-153	Schlafen-like protein 1	.	.	.	.	pfam04326	AAA_4	Divergent AAA domain. This family is related to the pfam00004 family, and presumably has the same function (ATP-binding).	.	.	GO:0005524|ATP binding;	.	.
gene12883	20.872766469390733	16.630637276372546	20.365536123151763	23.161652436856905	23.746088826086325	20.344129971063072	CTPS1	protein_coding	chrNC_037550.1:104663461-104698220:-	gi|742213855|ref|XP_010860988.1|	2958	0.0	PREDICTED: CTP synthase 1 isoform X1 [Bison bison bison]	gi|594049687|ref|XM_006049150.1|	3612	0.0	PREDICTED: Bubalus bubalis CTP synthase 1 (CTPS1), mRNA	P70698	1091	0.0	CTP synthase 1	SPAC10F6.03c	613	0.0	COG0504	pfam06418	CTP_synth_N	CTP synthase N-terminus. This family consists of the N-terminal region of the CTP synthase protein (EC:6.3.4.2). This family is found in conjunction with pfam00117 located in the C-terminal region of the protein. CTP synthase catalyses the synthesis of CTP from UTP by amination of the pyrimidine ring at the 4-position.	GO:0044210|'de novo' CTP biosynthetic process;GO:0042100|B cell proliferation;GO:0006241|CTP biosynthetic process;GO:0006541|glutamine metabolic process;GO:0042098|T cell proliferation;	GO:0016020|membrane;	GO:0005524|ATP binding;GO:0003883|CTP synthase activity;	K01937	pyrG, CTPS; CTP synthase [EC:6.3.4.2]
gene12880	6.046170438425646	4.661263922632497	5.09427995906788	6.192417519717414	6.288874911027128	6.5403848058877445	SCMH1	protein_coding	chrNC_037550.1:104429983-104651904:+	gi|742213831|ref|XP_010860982.1|	3077	0.0	PREDICTED: polycomb protein SCMH1 isoform X4 [Bison bison bison]	gi|742213834|ref|XM_010862681.1|	3455	0.0	PREDICTED: Bison bison bison sex comb on midleg homolog 1 (Drosophila) (SCMH1), transcript variant X6, mRNA	Q96GD3	1115	0.0	Polycomb protein SCMH1	.	.	.	.	pfam12140	DUF3588	Protein of unknown function (DUF3588). This family of proteins is found in eukaryotes. Proteins in this family are typically between 129 and 866 amino acids in length, and the family is found in association with pfam02820. The exact function of this family is not known.	GO:0009653|anatomical structure morphogenesis;GO:0009952|anterior/posterior pattern specification;GO:0006338|chromatin remodeling;GO:0016458|gene silencing;GO:0045892|negative regulation of transcription, DNA-templated;GO:0016925|protein sumoylation;GO:0007283|spermatogenesis;GO:0006351|transcription, DNA-templated;	GO:0010369|chromocenter;GO:0005654|nucleoplasm;GO:0005634|nucleus;	GO:0003677|DNA binding;GO:0003700|transcription factor activity, sequence-specific DNA binding;	K11461	SCMH1; polycomb protein SCMH1
gene12881	5.069369924304226	3.449064024736356	4.868283715785702	5.979778707159518	3.2341884665630967	5.776999678398279	LOC112585825	snRNA	chrNC_037550.1:104443833-104443936:+	gi|537152882|gb|ERE72362.1|	134	9e-09	membralin-like protein [Cricetulus griseus]	gi|850474981|gb|CP011886.1|	70	3e-27	Ovis canadensis canadensis isolate 43U chromosome 1 sequence	.	.	.	.	.	.	.	.	pfam01621	Fusion_gly_K	Cell fusion glycoprotein K. This protein is probably an integral membrane bound glycoprotein that is involved in viral fusion with the host cell.	.	.	.	.	.
gene12886	14.749051704598564	12.14848415580947	14.142685430617977	11.477677067747546	13.016059637079987	10.785044383284768	NFYC	protein_coding	chrNC_037550.1:104909778-104974680:-	gi|742213883|ref|XP_010860995.1|	1068	5e-136	PREDICTED: nuclear transcription factor Y subunit gamma isoform X1 [Bison bison bison]	gi|982920112|ref|XM_005204778.2|	1959	0.0	PREDICTED: Bos taurus nuclear transcription factor Y subunit gamma (NFYC), transcript variant X2, mRNA	Q5E9X1	412	1e-136	Nuclear transcription factor Y subunit gamma	YOR358w	130	9e-33	COG5208	pfam00808	CBFD_NFYB_HMF	Histone-like transcription factor (CBF/NF-Y) and archaeal histone. This family includes archaebacterial histones and histone like transcription factors from eukaryotes.	GO:0006351|transcription, DNA-templated;	GO:0016602|CCAAT-binding factor complex;	GO:0003677|DNA binding;GO:0003700|transcription factor activity, sequence-specific DNA binding;	K08066	NFYC; nuclear transcription factor Y, gamma
gene12229	13.773275536164933	16.72631688479143	12.873271049509887	18.919700216015578	16.127024601752346	16.64714259566385	EXTL2	protein_coding	chrNC_037550.1:42203946-42222587:+	gi|594051075|ref|XP_006049877.1|	1633	0.0	PREDICTED: exostosin-like 2 isoform X1 [Bubalus bubalis]	gi|982917049|ref|XM_005204167.3|	3312	0.0	PREDICTED: Bos taurus exostosin-like glycosyltransferase 2 (EXTL2), transcript variant X1, mRNA	Q9ES89	565	0.0	Exostosin-like 2	.	.	.	.	pfam09258	Glyco_transf_64	Glycosyl transferase family 64 domain. Members of this family catalyse the transfer reaction of N-acetylglucosamine and N-acetylgalactosamine from the respective UDP-sugars to the non-reducing end of [glucuronic acid]beta 1-3[galactose]beta 1-O-naphthalenemethanol, an acceptor substrate analog of the natural common linker of various glycosylaminoglycans. They are also required for the biosynthesi…	GO:0006024|glycosaminoglycan biosynthetic process;GO:0015012|heparan sulfate proteoglycan biosynthetic process;GO:0006044|N-acetylglucosamine metabolic process;GO:0019276|UDP-N-acetylgalactosamine metabolic process;	GO:0005783|endoplasmic reticulum;GO:0005789|endoplasmic reticulum membrane;GO:0070062|extracellular exosome;GO:0016021|integral component of membrane;	GO:0035248|alpha-1,4-N-acetylgalactosaminyltransferase activity;GO:0001888|glucuronyl-galactosyl-proteoglycan 4-alpha-N-acetylglucosaminyltransferase activity;GO:0046872|metal ion binding;	K02369	EXTL2; alpha-1,4-N-acetylglucosaminyltransferase EXTL2 [EC:2.4.1.223]
gene31177	21.19864879229635	18.15116110887833	20.37784072281972	20.196925105642975	22.135445248643123	21.258478644149516	HIP1	protein_coding	chrNC_037568.1:8548558-8685863:+	gi|594066408|ref|XP_006057176.1|	5165	0.0	PREDICTED: huntingtin-interacting protein 1 isoform X2 [Bubalus bubalis]	gi|594066407|ref|XM_006057114.1|	6610	0.0	PREDICTED: Bubalus bubalis huntingtin interacting protein 1 (HIP1), transcript variant X2, mRNA	O00291	1759	0.0	Huntingtin-interacting protein 1	.	.	.	.	pfam07651	ANTH	ANTH domain. AP180 is an endocytotic accessory proteins that has been implicated in the formation of clathrin-coated pits. The domain is involved in phosphatidylinositol 4,5-bisphosphate binding and is a universal adaptor for nucleation of clathrin coats.	GO:0006919|activation of cysteine-type endopeptidase activity involved in apoptotic process;GO:0006915|apoptotic process;GO:0097190|apoptotic signaling pathway;GO:0030154|cell differentiation;GO:0048268|clathrin coat assembly;GO:0072583|clathrin-mediated endocytosis;GO:0048260|positive regulation of receptor-mediated endocytosis;GO:0042981|regulation of apoptotic process;GO:0006355|regulation of …	GO:0030136|clathrin-coated vesicle;GO:0030665|clathrin-coated vesicle membrane;GO:0005737|cytoplasm;GO:0005856|cytoskeleton;GO:0005794|Golgi apparatus;GO:0043231|intracellular membrane-bounded organelle;GO:0016020|membrane;GO:0005634|nucleus;	GO:0030276|clathrin binding;GO:0035091|phosphatidylinositol binding;GO:0005200|structural constituent of cytoskeleton;	K04559	HIP1; huntingtin interacting protein 1
gene5064	2.347792526125055	2.220932935836364	2.8417347152007024	2.669237365947976	3.0573564240602535	3.5634127671444285	MLLT6	protein_coding	chrNC_037547.1:24050134-24072661:-	gi|528995924|ref|XP_005220710.1|	2678	0.0	PREDICTED: protein AF-17 isoform X1 [Bos taurus]	gi|983002012|ref|XM_015468123.1|	3668	0.0	PREDICTED: Bos taurus myeloid/lymphoid or mixed-lineage leukemia; translocated to, 6 (MLLT6), transcript variant X1, mRNA	P55198	988	0.0	Protein AF-17	YPR031w	136	2e-31	COG5141	pfam13832	zf-HC5HC2H_2	PHD-zinc-finger like domain.	GO:0006355|regulation of transcription, DNA-templated;	GO:0005634|nucleus;	GO:0008270|zinc ion binding;	.	.
gene31176	0.08955571124981138	0.0	0.0	0.0	0.19997360316442453	0.11906618441407472	CCL26	protein_coding	chrNC_037568.1:8520474-8525183:+	gi|594066410|ref|XP_006057177.1|	425	4e-49	PREDICTED: c-C motif chemokine 26 [Bubalus bubalis]	gi|594066409|ref|XM_006057115.1|	841	0.0	PREDICTED: Bubalus bubalis chemokine (C-C motif) ligand 26 (CCL26), mRNA	Q64H35	125	3e-34	C-C motif chemokine 26	.	.	.	.	pfam00048	IL8	Small cytokines (intecrine/chemokine), interleukin-8 like. Includes a number of secreted growth factors and interferons involved in mitogenic, chemotactic, and inflammatory activity. Structure contains two highly conserved disulfide bonds.	GO:0071346|cellular response to interferon-gamma;GO:0071347|cellular response to interleukin-1;GO:0071356|cellular response to tumor necrosis factor;GO:0070098|chemokine-mediated signaling pathway;GO:0007186|G-protein coupled receptor signaling pathway;GO:0006954|inflammatory response;GO:0048247|lymphocyte chemotaxis;GO:0002548|monocyte chemotaxis;GO:0030593|neutrophil chemotaxis;GO:0030838|posit…	GO:0005615|extracellular space;	GO:0048020|CCR chemokine receptor binding;GO:0008009|chemokine activity;	K05514	CCLX; C-C motif chemokine, other
gene6131	0.5158654326102148	0.545970560993274	0.5335105441956933	0.0	0.46076109660624937	0.9144717907966835	TRNAE-UUC	tRNA	chrNC_037547.1:74410006-74410078:+	.	.	.	.	gi|850477813|gb|CP011887.1|	61	2e-22	Ovis canadensis canadensis isolate 43U chromosome 2 sequence	.	.	.	.	.	.	.	.	pfam00221	Lyase_aromatic	Aromatic amino acid lyase. This family includes proteins with phenylalanine ammonia-lyase, EC:4.3.1.24, histidine ammonia-lyase, EC:4.3.1.3, and tyrosine aminomutase, EC:5.4.3.6, activities.	.	.	.	.	.
gene11289	0.028113607003020295	0.029754274693922365	0.014537614679464583	0.027310321478365058	0.0	0.0	GPA33	protein_coding	chrNC_037550.1:1652280-1709877:+	gi|594066805|ref|XP_006057363.1|	1557	0.0	PREDICTED: LOW QUALITY PROTEIN: cell surface A33 antigen [Bubalus bubalis]	gi|594066804|ref|XM_006057301.1|	2659	0.0	PREDICTED: Bubalus bubalis glycoprotein A33 (transmembrane) (GPA33), mRNA	Q99795	395	2e-128	Cell surface A33 antigen	.	.	.	.	pfam13927	Ig_3	Immunoglobulin domain. This family contains immunoglobulin-like domains.	GO:0016337|single organismal cell-cell adhesion;	GO:0009986|cell surface;GO:0005911|cell-cell junction;GO:0070062|extracellular exosome;GO:0005887|integral component of plasma membrane;	GO:0004872|receptor activity;	K06790	GPA33; cell surface A33 antigen
gene8475	0.0	2.169025902177361	0.26494061038289535	2.986300050634285	0.0	0.4541254471303258	LOC112584799	snoRNA	chrNC_037548.1:82678872-82679018:-	.	.	.	.	gi|850480667|gb|CP011888.1|	124	4e-57	Ovis canadensis canadensis isolate 43U chromosome 3 sequence	.	.	.	.	.	.	.	.	pfam02956	TT_ORF1	TT viral orf 1. TT virus (TTV), isolated initially from a Japanese patient with hepatitis of unknown aetiology, has since been found to infect both healthy and diseased individuals and numerous prevalence studies have raised questions about its role in unexplained hepatitis. ORF1 is a large 750 residue protein. The N-terminal half of this protein corresponds to the capsid protein.	.	.	.	.	.
gene11284	0.2723736318442897	0.2669156908150884	0.3755868497579111	0.24499180029647732	0.22525823769258108	0.21459343389710545	LOC112585511	pseudogene	chrNC_037550.1:1337249-1340981:-	gi|585638867|ref|XP_006879655.1|	338	2e-50	PREDICTED: 60S ribosomal protein L12-like [Elephantulus edwardii]	gi|850474981|gb|CP011886.1|	2704	0.0	Ovis canadensis canadensis isolate 43U chromosome 1 sequence	Q6QMZ7	147	3e-38	60S ribosomal protein L12	SPCC31H12.04c	127	5e-32	COG0080	pfam03946	Ribosomal_L11_N	Ribosomal protein L11, N-terminal domain. The N-terminal domain of Ribosomal protein L11 adopts an alpha/beta fold and is followed by the RNA binding C-terminal domain.	GO:0006412|translation;	GO:0005840|ribosome;	GO:0003723|RNA binding;GO:0003735|structural constituent of ribosome;	.	.
gene11287	5.441516424557318	4.042794450685124	4.733183019366769	1.006447415390203	1.689824787314307	0.6228471742579325	DUSP27	protein_coding	chrNC_037550.1:1596361-1649607:-	gi|594066807|ref|XP_006057364.1|	4787	0.0	PREDICTED: inactive dual specificity phosphatase 27 [Bubalus bubalis]	gi|594066806|ref|XM_006057302.1|	4123	0.0	PREDICTED: Bubalus bubalis dual specificity phosphatase 27 (putative) (DUSP27), mRNA	Q5VZP5	1470	0.0	Inactive dual specificity phosphatase 27	SPBC17A3.06	66.6	1e-10	COG2453	pfam00782	DSPc	Dual specificity phosphatase, catalytic domain. Ser/Thr and Tyr protein phosphatases. The enzyme's tertiary fold is highly similar to that of tyrosine-specific phosphatases, except for a "recognition" region.	.	.	GO:0008138|protein tyrosine/serine/threonine phosphatase activity;	K14165	K14165; atypical dual specificity phosphatase [EC:3.1.3.16 3.1.3.48]
gene11281	39.80558303367833	47.67181059688142	44.6338334554372	12.160139044846355	14.081089813253294	14.344742826843387	CREG1	protein_coding	chrNC_037550.1:1130607-1137643:+	gi|594063055|ref|XP_006055569.1|	985	1e-132	PREDICTED: protein CREG1 isoform X1 [Bubalus bubalis]	gi|594063056|ref|XM_006055508.1|	705	0.0	PREDICTED: Bubalus bubalis cellular repressor of E1A-stimulated genes 1 (CREG1), transcript variant X2, mRNA	O75629	320	5e-109	Protein CREG1	.	.	.	.	pfam13883	Pyrid_oxidase_2	Pyridoxamine 5'-phosphate oxidase.	GO:0008283|cell proliferation;GO:0007275|multicellular organismal development;GO:0040008|regulation of growth;GO:0006357|regulation of transcription from RNA polymerase II promoter;	GO:0070062|extracellular exosome;GO:0005615|extracellular space;GO:0005667|transcription factor complex;	GO:0010181|FMN binding;GO:0016491|oxidoreductase activity;GO:0003714|transcription corepressor activity;	.	.
gene11280	0.17242754844572197	0.2007391760428567	0.17832541083464112	0.5527526536029806	0.800846667910862	0.35151056244222334	LOC102412585	pseudogene	chrNC_037550.1:1035943-1038126:-	gi|594080531|ref|XP_006063900.1|	255	2e-22	PREDICTED: NADH dehydrogenase [ubiquinone] flavoprotein 3, mitochondrial-like isoform X2 [Bubalus bubalis]	gi|850474981|gb|CP011886.1|	1067	0.0	Ovis canadensis canadensis isolate 43U chromosome 1 sequence	P25712	102	7e-24	NADH dehydrogenase [ubiquinone] flavoprotein 3, mitochondrial	.	.	.	.	pfam01437	PSI	Plexin repeat. A cysteine rich repeat found in several different extracellular receptors. The function of the repeat is unknown. Three copies of the repeat are found Plexin. Two copies of the repeat are found in mahogany protein. A related C. elegans protein contains four copies of the repeat. The Met receptor contains a single copy of the repeat. The Pfam alignment shows 6 conserved cysteine res…	GO:0055114|oxidation-reduction process;	GO:0005747|mitochondrial respiratory chain complex I;	.	K03944	NDUFV3; NADH dehydrogenase (ubiquinone) flavoprotein 3
gene11283	2.4583384553765013	2.31854252711358	2.432219661111151	1.7573695842851471	1.9057789684780595	1.8340888394318189	POU2F1	protein_coding	chrNC_037550.1:1252451-1467922:-	gi|594063045|ref|XP_006055564.1|	1533	0.0	PREDICTED: POU domain, class 2, transcription factor 1 isoform X1 [Bubalus bubalis]	gi|594063044|ref|XM_006055502.1|	12865	0.0	PREDICTED: Bubalus bubalis POU class 2 homeobox 1 (POU2F1), transcript variant X1, mRNA	Q29076	549	8e-169	POU domain, class 2, transcription factor 1	.	.	.	.	pfam00157	Pou	Pou domain - N-terminal to homeobox domain.	GO:0045892|negative regulation of transcription, DNA-templated;GO:0006351|transcription, DNA-templated;	GO:0005634|nucleus;	GO:0043565|sequence-specific DNA binding;GO:0003700|transcription factor activity, sequence-specific DNA binding;	K09364	POU2F, OTF; POU domain transcription factor, class 2
gene11282	6.334693272378037	6.2598873707937	7.021911084479005	9.281537122986718	10.31573867773657	12.067033198537835	CD247	protein_coding	chrNC_037550.1:1166001-1249106:+	gi|595763209|ref|NP_001277898.1|	870	4e-114	CD247 molecule precursor [Bubalus bubalis]	gi|595763208|ref|NM_001290969.1|	1049	0.0	Bubalus bubalis CD247 molecule (CD247), mRNA	P29329	318	4e-107	T-cell surface glycoprotein CD3 zeta chain	.	.	.	.	pfam11628	TCR_zetazeta	T-cell surface glycoprotein CD3 zeta chain. The incorporation of the zetazeta signalling module requires one basic TCR alpha and two zetazeta aspartic acid TM residues. The structure of the zetazeta(TM) dimer consists of a left-handed coiled coil with polar contacts. Two aspartic acids are critical for zetazeta dimerization and assembly with TCR.	GO:0007166|cell surface receptor signaling pathway;GO:0050852|T cell receptor signaling pathway;	GO:0042105|alpha-beta T cell receptor complex;GO:0005737|cytoplasm;GO:0016021|integral component of membrane;GO:0005886|plasma membrane;GO:0042101|T cell receptor complex;	GO:0042802|identical protein binding;GO:0004888|transmembrane signaling receptor activity;	K06453	CD3Z; CD3Z antigen, zeta polypeptide
gene27312	0.1030907081023265	0.15002202366063616	0.11550165539904483	0.18359937576045168	0.11509830062366672	0.29315877358664066	SHISA7	protein_coding	chrNC_037562.1:62021811-62041421:+	gi|982955124|ref|XP_015313877.1|	1878	0.0	PREDICTED: protein shisa-7 isoform X1 [Bos taurus]	gi|983000780|ref|XM_015467796.1|	5666	0.0	PREDICTED: Bos taurus shisa family member 7 (SHISA7), transcript variant X1, mRNA	A6NL88	643	0.0	Protein shisa-7	.	.	.	.	pfam13908	Shisa	Wnt and FGF inhibitory regulator. Shisa is a transcription factor-type molecule that physically interacts with immature forms of the Wnt receptor Frizzled and the FGF receptor within the endoplasmic reticulum to inhibit their post-translational maturation and trafficking to the cell surface.	GO:0048172|regulation of short-term neuronal synaptic plasticity;	GO:0032281|AMPA glutamate receptor complex;GO:0045202|synapse;	.	.	.
gene27313	5.266021440531591	5.5409353763244225	4.464572383257131	23.168711226171	26.47091230128781	22.00791602867319	UBE2S	protein_coding	chrNC_037562.1:62050628-62054693:+	gi|345829|pir||B42856	896	5e-116	ubiquitin carrier protein E2 - human	gi|594080915|ref|XM_006064025.1|	1210	0.0	PREDICTED: Bubalus bubalis ubiquitin-conjugating enzyme E2S (UBE2S), mRNA	Q16763	322	3e-107	Ubiquitin-conjugating enzyme E2 S	SPAC11E3.04c	127	5e-34	COG5078	pfam00179	UQ_con	Ubiquitin-conjugating enzyme. Proteins destined for proteasome-mediated degradation may be ubiquitinated. Ubiquitination follows conjugation of ubiquitin to a conserved cysteine residue of UBC homologues. TSG101 is one of several UBC homologues that lacks this active site cysteine.	GO:0031145|anaphase-promoting complex-dependent proteasomal ubiquitin-dependent protein catabolic process;GO:0051301|cell division;GO:0006464|cellular protein modification process;GO:0010458|exit from mitosis;GO:0010994|free ubiquitin chain polymerization;GO:1904668|positive regulation of ubiquitin protein ligase activity;GO:0070979|protein K11-linked ubiquitination;GO:0044314|protein K27-linked …	GO:0005680|anaphase-promoting complex;GO:0005737|cytoplasm;	GO:0005524|ATP binding;GO:0061631|ubiquitin conjugating enzyme activity;GO:0061630|ubiquitin protein ligase activity;GO:0031625|ubiquitin protein ligase binding;GO:0004842|ubiquitin-protein transferase activity;	K10583	UBE2S, E2EPF; ubiquitin-conjugating enzyme E2 S [EC:2.3.2.23]
gene27310	0.27336074753590067	0.19673329448102586	0.36187010198639363	0.21244004425243898	0.400423333955431	0.5136601856260697	ZNF628	protein_coding	chrNC_037562.1:61988404-61992394:-	gi|803321661|ref|XP_012019047.1|	2641	0.0	PREDICTED: zinc finger protein 628 [Ovis aries musimon]	gi|982955058|ref|XM_010815491.2|	3114	0.0	PREDICTED: Bos taurus zinc finger protein 628 (ZNF628), transcript variant X1, mRNA	Q5EBL2	561	4e-179	Zinc finger protein 628	.	.	.	.	pfam13465	zf-H2C2_2	Zinc-finger double domain.	GO:0006355|regulation of transcription, DNA-templated;GO:0006351|transcription, DNA-templated;	GO:0005634|nucleus;	GO:0003677|DNA binding;GO:0046872|metal ion binding;GO:0003700|transcription factor activity, sequence-specific DNA binding;	.	.
gene27311	1.5740405037609788	1.9173556057595027	1.412877292909415	1.5002154039858357	2.3608555557182984	3.579998398670928	ISOC2	protein_coding	chrNC_037562.1:62015328-62021727:+	gi|594080914|ref|XP_006064086.1|	1044	3e-139	PREDICTED: isochorismatase domain-containing protein 2, mitochondrial [Bubalus bubalis]	gi|594080913|ref|XM_006064024.1|	1185	0.0	PREDICTED: Bubalus bubalis isochorismatase domain containing 2 (ISOC2), mRNA	Q32KX0	395	2e-136	Isochorismatase domain-containing protein 2	.	.	.	.	pfam00857	Isochorismatase	Isochorismatase family. This family are hydrolase enzymes.	GO:0008152|metabolic process;	GO:0005737|cytoplasm;GO:0005634|nucleus;	GO:0003824|catalytic activity;	.	.
gene27316	0.0	0.05285921876990584	0.0	0.0	0.08921899218105094	0.04426819676933547	TMEM190	protein_coding	chrNC_037562.1:62068974-62070277:-	gi|329663270|ref|NP_001192488.1|	847	4e-112	transmembrane protein 190 precursor [Bos taurus]	gi|965904323|ref|XM_012163642.2|	672	0.0	PREDICTED: Ovis aries musimon transmembrane protein 190 (TMEM190), transcript variant X2, mRNA	E1BJD3	330	1e-113	Transmembrane protein 190	.	.	.	.	pfam15431	TMEM190	Transmembrane protein 190.	GO:0002244|hematopoietic progenitor cell differentiation;	GO:0002079|inner acrosomal membrane;GO:0016021|integral component of membrane;GO:0005634|nucleus;	.	.	.
gene27317	0.0941454414513642	0.03321320912709084	0.032455224771904684	0.15242573175112498	0.3363556005225621	0.16689110182039474	IL11	protein_coding	chrNC_037562.1:62074653-62078499:+	gi|803321638|ref|XP_012019035.1|	613	3e-74	PREDICTED: interleukin-11 [Ovis aries musimon]	gi|965904322|ref|XM_012163645.2|	1094	0.0	PREDICTED: Ovis aries musimon interleukin-11 (LOC105612729), mRNA	P20809	219	1e-67	Interleukin-11	.	.	.	.	pfam07400	IL11	Interleukin 11. This family contains interleukin 11 (approximately 200 residues long). This is a secreted protein that stimulates megakaryocytopoiesis, resulting in increased production of platelets, as well as activating osteoclasts, inhibiting epithelial cell proliferation and apoptosis, and inhibiting macrophage mediator production. These functions may be particularly important in mediating th…	GO:0030183|B cell differentiation;GO:0007267|cell-cell signaling;GO:0045444|fat cell differentiation;GO:0030219|megakaryocyte differentiation;GO:0046888|negative regulation of hormone secretion;GO:0008284|positive regulation of cell proliferation;GO:0043410|positive regulation of MAPK cascade;GO:0033138|positive regulation of peptidyl-serine phosphorylation;GO:0050731|positive regulation of pepti…	GO:0005737|cytoplasm;GO:0005576|extracellular region;GO:0005615|extracellular space;	GO:0005125|cytokine activity;GO:0008083|growth factor activity;GO:0005142|interleukin-11 receptor binding;	K05417	IL11; interleukin 11
gene27314	87.37156212742458	98.84980106666485	98.0187367653926	105.50834797797381	135.05497740494337	164.90672591460344	RPL28	protein_coding	chrNC_037562.1:62060757-62063449:-	gi|466075457|ref|XP_004283339.1|	622	8e-79	PREDICTED: 60S ribosomal protein L28 isoform X1 [Orcinus orca]	gi|594080908|ref|XM_006064022.1|	621	0.0	PREDICTED: Bubalus bubalis ribosomal protein L28 (RPL28), transcript variant X2, mRNA	Q3T0L7	240	2e-79	60S ribosomal protein L28	.	.	.	.	pfam01778	Ribosomal_L28e	Ribosomal L28e protein family.	GO:1903955|positive regulation of protein targeting to mitochondrion;GO:1903146|regulation of mitophagy;GO:0006412|translation;	GO:0044297|cell body;GO:0036464|cytoplasmic ribonucleoprotein granule;GO:0022625|cytosolic large ribosomal subunit;GO:0030425|dendrite;GO:0070062|extracellular exosome;GO:0016020|membrane;	GO:0044822|poly(A) RNA binding;GO:0003735|structural constituent of ribosome;	K02903	RP-L28e, RPL28; large subunit ribosomal protein L28e
gene27315	0.31486769716175317	0.1332971603762843	0.5861478721347333	0.15293551680714879	0.478097425491936	0.30699032107430474	TMEM238	protein_coding	chrNC_037562.1:62064528-62068172:+	gi|803321628|ref|XP_012019030.1|	303	2e-29	PREDICTED: transmembrane protein 238 [Ovis aries musimon]	gi|983000785|ref|XM_015467798.1|	1089	0.0	PREDICTED: Bos taurus transmembrane protein 238 (TMEM238), transcript variant X2, mRNA	A9JSM3	117	2e-29	Transmembrane protein 238	.	.	.	.	pfam15125	TMEM238	TMEM238 protein family. The function of this family of transmembrane proteins, TMEM238; has not, as yet, been determined. Members of this family are as yet uncharacterized. This family of proteins is found in eukaryotes. Proteins in this family are typically between 61 and 153 amino acids in length.	.	GO:0016021|integral component of membrane;	.	.	.
gene27318	0.0	0.02131898954400054	0.0	0.0	0.04497935283799974	0.04463522380861052	FAM71E2	protein_coding	chrNC_037562.1:62079560-62087037:+	gi|594080975|ref|XP_006064116.1|	4029	0.0	PREDICTED: putative protein FAM71E2 [Bubalus bubalis]	gi|965904313|ref|XM_015090081.1|	2548	0.0	PREDICTED: Ovis aries musimon family with sequence similarity 71 member E2 (FAM71E2), transcript variant X2, mRNA	Q8N5Q1	667	0.0	Protein FAM71E2	.	.	.	.	pfam12480	DUF3699	Protein of unknown function (DUF3699). This domain family is found in eukaryotes, and is approximately 80 amino acids in length.	.	GO:0005634|nucleus;	.	.	.
gene27319	0.0	0.0	0.0	0.0	0.0645596162231405	0.0	LOC102391576	protein_coding	chrNC_037562.1:62086836-62088097:+	gi|60592990|ref|NP_001012702.1|	459	7e-56	cytochrome c oxidase subunit 6B2 [Bos taurus]	gi|81674672|gb|BC109911.1|	497	0.0	Bos taurus cytochrome c oxidase subunit VIb testes-specific isoform, mRNA (cDNA clone MGC:133523 IMAGE:8048208), complete cds	Q6YFP9	181	2e-57	Cytochrome c oxidase subunit 6B2	.	.	.	.	pfam02297	COX6B	Cytochrome oxidase c subunit VIb. Cytochrome c oxidase, a 13 sub-unit complex, EC:1.9.3.1 is the terminal oxidase in the mitochondrial electron transport chain. This family is composed of the potentially heme-binding subunit IVb of the oxidase.	.	GO:0030061|mitochondrial crista;GO:0005758|mitochondrial intermembrane space;	GO:0004129|cytochrome-c oxidase activity;	K02267	COX6B; cytochrome c oxidase subunit 6b
gene11757	0.0	0.0672105412352597	0.01641916936184048	0.0	0.05672101189250625	0.0	ANXA9	protein_coding	chrNC_037550.1:19489094-19499113:-	gi|594068540|ref|XP_006058195.1|	1800	0.0	PREDICTED: annexin A9 isoform X1 [Bubalus bubalis]	gi|594068545|ref|XM_006058136.1|	1013	0.0	PREDICTED: Bubalus bubalis annexin A9 (ANXA9), transcript variant X4, mRNA	Q3ZC08	635	0.0	Annexin A9	.	.	.	.	pfam00191	Annexin	Annexin. This family of annexins also includes giardin that has been shown to function as an annexin.	.	.	GO:0005509|calcium ion binding;GO:0005544|calcium-dependent phospholipid binding;	K17090	ANXA9; annexin A9
gene11756	4.962951271457178	4.648450826882103	5.9362314277538495	5.99177529106738	6.31640411928685	7.77185509950975	MINDY1	protein_coding	chrNC_037550.1:19478946-19488258:+	gi|594068554|ref|XP_006058202.1|	2144	0.0	PREDICTED: protein FAM63A [Bubalus bubalis]	gi|594068553|ref|XM_006058140.1|	2375	0.0	PREDICTED: Bubalus bubalis family with sequence similarity 63, member A (FAM63A), mRNA	Q2KJ22	819	0.0	Ubiquitin carboxyl-terminal hydrolase MINDY-1	.	.	.	.	pfam04424	DUF544	Protein of unknown function (DUF544). Eukaryotic protein of unknown function.	.	.	GO:1990380|Lys48-specific deubiquitinase activity;GO:0004843|ubiquitin-specific protease activity;	.	.
gene11755	4.36669721128861	4.252585314786588	4.051171053136165	4.571658000779173	5.653723857748302	6.374792878303993	PRUNE1	protein_coding	chrNC_037550.1:19459070-19478601:-	gi|594068552|ref|XP_006058201.1|	2302	0.0	PREDICTED: protein prune homolog isoform X3 [Bubalus bubalis]	gi|594068551|ref|XM_006058139.1|	3882	0.0	PREDICTED: Bubalus bubalis prune exopolyphosphatase (PRUNE), transcript variant X3, mRNA	Q5E9Y6	833	0.0	Protein prune homolog	YHR201c	105	7e-23	COG1227	pfam02833	DHHA2	DHHA2 domain. This domain is often found adjacent to the DHH domain pfam01368 and is called DHHA2 for DHH associated domain. This domain is diagnostic of DHH subfamily 2 members. The domain is about 120 residues long and contains a conserved DXK motif at its amino terminus.	.	GO:0005737|cytoplasm;GO:0005925|focal adhesion;GO:0005634|nucleus;	GO:0004427|inorganic diphosphatase activity;GO:0046872|metal ion binding;	K01514	PRUNE, PPX1; exopolyphosphatase [EC:3.6.1.11]
gene11754	0.17057050288118325	0.38110778464905437	0.372410228887482	0.22092909282498235	0.3385562159260816	0.31916768340085555	BNIPL	protein_coding	chrNC_037550.1:19450329-19458808:-	gi|594068556|ref|XP_006058203.1|	1710	0.0	PREDICTED: bcl-2/adenovirus E1B 19 kDa-interacting protein 2-like protein [Bubalus bubalis]	gi|742112959|ref|XM_010838673.1|	1831	0.0	PREDICTED: Bison bison bison BCL2/adenovirus E1B 19kD interacting protein like (BNIPL), transcript variant X2, mRNA	Q7Z465	578	0.0	Bcl-2/adenovirus E1B 19 kDa-interacting protein 2-like protein	.	.	.	.	pfam12496	BNIP2	Bcl2-/adenovirus E1B nineteen kDa-interacting protein 2. This domain family is found in eukaryotes, and is typically between 119 and 133 amino acids in length. There is a conserved HGGY sequence motif. This family is Bcl2-/adenovirus E1B nineteen kDa-interacting protein 2. It interacts with pro- and anti- apoptotic molecules in the cell.	GO:0006915|apoptotic process;GO:0008285|negative regulation of cell proliferation;GO:0040009|regulation of growth rate;	GO:0005829|cytosol;GO:0005634|nucleus;	GO:0042802|identical protein binding;	K18448	BNIP2; BCL2/adenovirus E1B 19 kDa protein-interacting protein 2
gene11753	0.05088942781154822	0.10771851608786218	0.07894514133706543	0.12358843114956079	0.0	0.02255285159735064	C6H1orf56	protein_coding	chrNC_037550.1:19447814-19450192:-	gi|942052523|ref|XP_014333475.1|	1264	8e-169	PREDICTED: protein MENT [Bos mutus]	gi|965911050|ref|XM_012171182.2|	1268	0.0	PREDICTED: Ovis aries musimon BCL2/adenovirus E1B 19kD interacting protein like (BNIPL), transcript variant X2, mRNA	Q9BUN1	310	8e-100	Protein MENT	.	.	.	.	pfam15322	PMSI1	Protein missing in infertile sperm 1, putative. This family of proteins is found in eukaryotes. Proteins in this family are typically between 249 and 341 amino acids in length.	.	GO:0005737|cytoplasm;GO:0005576|extracellular region;GO:0005654|nucleoplasm;	.	.	.
gene11752	13.4067016653139	12.695507438028956	13.506013975417007	11.57890712916012	14.33074596634035	13.595683301943946	CDC42SE1	protein_coding	chrNC_037550.1:19439116-19447321:+	gi|521033218|gb|EPQ15003.1|	497	7e-55	CDC42 small effector protein 1 [Myotis brandtii]	gi|594068576|ref|XM_006058151.1|	2877	0.0	PREDICTED: Bubalus bubalis CDC42 small effector 1 (CDC42SE1), transcript variant X2, mRNA	Q9NRR8	169	1e-47	CDC42 small effector protein 1	.	.	.	.	pfam15479	DUF4639	Domain of unknown function (DUF4639). This family of proteins is found in eukaryotes. Proteins in this family are typically between 161 and 601 amino acids in length.	GO:0006909|phagocytosis;GO:0008360|regulation of cell shape;GO:0007165|signal transduction;	GO:0005737|cytoplasm;GO:0005856|cytoskeleton;GO:0005886|plasma membrane;	GO:0005095|GTPase inhibitor activity;GO:0005198|structural molecule activity;	.	.
gene11751	39.35482312580043	24.098281411703127	30.007573148558293	21.641169514831613	22.171138016815306	25.66298039745541	MLLT11	protein_coding	chrNC_037550.1:19433748-19443465:-	gi|594068569|ref|XP_006058209.1|	389	6e-41	PREDICTED: protein AF1q isoform X1 [Bubalus bubalis]	gi|594068568|ref|XM_006058147.1|	2474	0.0	PREDICTED: Bubalus bubalis myeloid/lymphoid or mixed-lineage leukemia (trithorax homolog, Drosophila); translocated to, 11 (MLLT11), transcript variant X1, mRNA	Q0VCT1	153	7e-42	Protein AF1q	.	.	.	.	pfam15017	AF1Q	Drug resistance and apoptosis regulator. AF1q is an oncogenic factor involved in leukaemia development, thyroid tumorigenesis, and breast cancer metastasis. AF1q plays a critical role in the regulation of apoptosis and drug resistance. Initially identified as a mixed-lineage leukaemia fusion partner (MLL11) in infant acute myelomonocytic leukemia carrying t(1;11)(q21;q23) translocation. It is loc…	GO:0097191|extrinsic apoptotic signaling pathway;GO:0097193|intrinsic apoptotic signaling pathway;GO:0043065|positive regulation of apoptotic process;GO:0051901|positive regulation of mitochondrial depolarization;GO:0090200|positive regulation of release of cytochrome c from mitochondria;GO:0045893|positive regulation of transcription, DNA-templated;	GO:0005737|cytoplasm;GO:0005622|intracellular;GO:0005815|microtubule organizing center;GO:0005634|nucleus;	.	.	.
gene30785	5.629721694101763	4.083497964663843	5.080593175110578	5.482797983841646	4.56715945862858	6.477319853551028	ZRANB1	protein_coding	chrNC_037567.1:43945212-44017550:+	gi|594115575|ref|XP_006080486.1|	3835	0.0	PREDICTED: ubiquitin thioesterase ZRANB1 isoform X1 [Bubalus bubalis]	gi|742199292|ref|XM_010859166.1|	3885	0.0	PREDICTED: Bison bison bison zinc finger, RAN-binding domain containing 1 (ZRANB1), mRNA	A6QP16	1416	0.0	Ubiquitin thioesterase ZRANB1	.	.	.	.	pfam02338	OTU	OTU-like cysteine protease. This family is comprised of a group of predicted cysteine proteases, homologous to the Ovarian tumor (OTU) gene in Drosophila. Members include proteins from eukaryotes, viruses and pathogenic bacterium. The conserved cysteine and histidine, and possibly the aspartate, represent the catalytic residues in this putative group of proteases.	GO:0016477|cell migration;GO:0007010|cytoskeleton organization;GO:0030177|positive regulation of Wnt signaling pathway;GO:0071947|protein deubiquitination involved in ubiquitin-dependent protein catabolic process;GO:0035523|protein K29-linked deubiquitination;GO:1990168|protein K33-linked deubiquitination;GO:0070536|protein K63-linked deubiquitination;GO:0022604|regulation of cell morphogenesis;G…	GO:0005737|cytoplasm;GO:0005654|nucleoplasm;GO:0005634|nucleus;	GO:0070530|K63-linked polyubiquitin binding;GO:0004843|ubiquitin-specific protease activity;GO:0008270|zinc ion binding;	K11862	ZRANB1, TRABID; ubiquitin thioesterase ZRANB1 [EC:3.4.19.12]
gene11759	10.624869492526694	10.187485629577905	11.64355691126658	11.99415594107213	12.072815342311115	12.390836334465028	SETDB1	protein_coding	chrNC_037550.1:19514660-19547852:-	gi|742112964|ref|XP_010836976.1|	6154	0.0	PREDICTED: histone-lysine N-methyltransferase SETDB1 isoform X1 [Bison bison bison]	gi|742112963|ref|XM_010838674.1|	4290	0.0	PREDICTED: Bison bison bison SET domain, bifurcated 1 (SETDB1), transcript variant X1, mRNA	Q15047	2281	0.0	Histone-lysine N-methyltransferase SETDB1	SPBC428.08c	78.2	9e-14	COG2940	pfam05033	Pre-SET	Pre-SET motif. This protein motif is a zinc binding motif. It contains 9 conserved cysteines that coordinate three zinc ions. It is thought that this region plays a structural role in stabilizing SET domains.	GO:0090309|positive regulation of methylation-dependent chromatin silencing;GO:0007265|Ras protein signal transduction;GO:0045471|response to ethanol;GO:0033273|response to vitamin;GO:0006351|transcription, DNA-templated;	GO:0005694|chromosome;GO:0005737|cytoplasm;GO:0043231|intracellular membrane-bounded organelle;GO:0005654|nucleoplasm;GO:0005634|nucleus;GO:0005886|plasma membrane;	GO:0003682|chromatin binding;GO:0003677|DNA binding;GO:0018024|histone-lysine N-methyltransferase activity;GO:1990841|promoter-specific chromatin binding;GO:0008270|zinc ion binding;	K11421	SETDB1; histone-lysine N-methyltransferase SETDB1 [EC:2.1.1.43]
gene11758	34.69437037125515	35.92036703626563	37.08019777547251	38.47493165527759	40.55385979701796	35.634245096283955	CERS2	protein_coding	chrNC_037550.1:19505434-19514416:+	gi|556750682|ref|XP_005970756.1|	1724	0.0	PREDICTED: ceramide synthase 2 [Pantholops hodgsonii]	gi|594068537|ref|XM_006058132.1|	5337	0.0	PREDICTED: Bubalus bubalis ceramide synthase 2 (CERS2), transcript variant X2, mRNA	Q3ZBF8	667	0.0	Ceramide synthase 2	ECU08g1350	85.1	1e-16	COG5058	pfam03798	TRAM_LAG1_CLN8	TLC domain.	GO:0046513|ceramide biosynthetic process;	GO:0005783|endoplasmic reticulum;GO:0005789|endoplasmic reticulum membrane;GO:0016021|integral component of membrane;GO:0031965|nuclear membrane;	GO:0003677|DNA binding;GO:0050291|sphingosine N-acyltransferase activity;	K04710	CERS; ceramide synthetase [EC:2.3.1.24]
gene30462	1.5433678926453147	2.6134984231153444	2.553853752543319	2.0989772896876224	1.1028052476149575	3.0095116721710524	LOC112581681	snoRNA	chrNC_037567.1:18479762-18479883:-	.	.	.	.	gi|820703301|tpe|LN847594.1|	82	7e-34	TPA: Homo sapiens SNORA28 gene for small nucleolar RNA SNORA28	.	.	.	.	.	.	.	.	pfam13089	PP_kinase_N	Polyphosphate kinase N-terminal domain. Polyphosphate kinase (Ppk) catalyses the formation of polyphosphate from ATP, with chain lengths of up to a thousand or more orthophosphate molecules.	.	.	.	.	.
gene2419	15.118713021294953	15.481944367735661	15.1065655506827	16.820343490180765	19.008091128058716	32.30089388573665	PPP1R11	protein_coding	chrNC_037546.1:23910994-23914094:+	gi|395831882|ref|XP_003789012.1|	346	2e-35	PREDICTED: protein phosphatase 1 regulatory subunit 11 [Otolemur garnettii]	gi|594075844|ref|XM_006061627.1|	1596	0.0	PREDICTED: Bubalus bubalis protein phosphatase 1, regulatory (inhibitor) subunit 11 (PPP1R11), transcript variant X1, mRNA	Q7YR30	135	5e-36	Protein phosphatase 1 regulatory subunit 11	.	.	.	.	pfam07491	PPI_Ypi1	Protein phosphatase inhibitor. These proteins include Ypi1, , a novel Saccharomyces cerevisiae type 1 protein phosphatase inhibitor and ppp1r11/hcgv, annotated as having protein phosphatase inhibitor activity.	GO:0032515|negative regulation of phosphoprotein phosphatase activity;	GO:0005634|nucleus;GO:0000164|protein phosphatase type 1 complex;	GO:0004865|protein serine/threonine phosphatase inhibitor activity;	K17553	PPP1R11; protein phosphatase 1 regulatory subunit 11
gene2418	3.5911996914081183	2.4757352735154323	2.9984879579292514	3.552599732152204	4.7966721684319875	5.54843558108049	ZNRD1	protein_coding	chrNC_037546.1:23903405-23907204:+	gi|594075849|ref|XP_006061691.1|	651	1e-81	PREDICTED: DNA-directed RNA polymerase I subunit RPA12 isoform X1 [Bubalus bubalis]	gi|742158246|ref|XM_010848184.1|	965	0.0	PREDICTED: Bison bison bison zinc ribbon domain containing 1 (ZNRD1), mRNA	Q1RMP0	253	2e-82	DNA-directed RNA polymerase I subunit RPA12	YJR063w	68.9	2e-13	COG1594	pfam01096	TFIIS_C	Transcription factor S-II (TFIIS).	GO:0006363|termination of RNA polymerase I transcription;	GO:0005736|DNA-directed RNA polymerase I complex;	GO:0003899|DNA-directed RNA polymerase activity;GO:0003676|nucleic acid binding;GO:0008270|zinc ion binding;	K03000	RPA12, ZNRD1; DNA-directed RNA polymerase I subunit RPA12
gene2417	0.0	0.0	0.0	0.08409695544889653	0.0	0.019182885266712038	MOG	protein_coding	chrNC_037546.1:23870127-23880939:+	gi|594075857|ref|XP_006061695.1|	1054	9e-138	PREDICTED: myelin-oligodendrocyte glycoprotein isoform X1 [Bubalus bubalis]	gi|594075856|ref|XM_006061633.1|	1650	0.0	PREDICTED: Bubalus bubalis myelin oligodendrocyte glycoprotein (MOG), transcript variant X1, mRNA	P55803	402	4e-136	Myelin-oligodendrocyte glycoprotein	.	.	.	.	pfam07679	I-set	Immunoglobulin I-set domain.	GO:0007155|cell adhesion;	GO:0016021|integral component of membrane;	.	.	.
gene2416	6.596820213404476	5.5202321065393285	6.21821965164391	8.270977083116051	8.534608255854573	10.917361498490703	ZFP57	protein_coding	chrNC_037546.1:23861533-23887657:-	gi|594075853|ref|XP_006061693.1|	2939	0.0	PREDICTED: zinc finger protein 57 homolog isoform X1 [Bubalus bubalis]	gi|965993348|ref|XM_012101024.2|	2574	0.0	PREDICTED: Ovis aries ZFP57 zinc finger protein (ZFP57), transcript variant X1, mRNA	Q9NU63	425	4e-131	Zinc finger protein 57 homolog	.	.	.	.	pfam01352	KRAB	KRAB box. The KRAB domain (or Kruppel-associated box) is present in about a third of zinc finger proteins containing C2H2 fingers. The KRAB domain is found to be involved in protein-protein interactions. The KRAB domain is generally encoded by two exons. The regions coded by the two exons are known as KRAB-A and KRAB-B. The A box plays an important role in repression by binding to corepressors, w…	GO:0043045|DNA methylation involved in embryo development;GO:0000122|negative regulation of transcription from RNA polymerase II promoter;GO:0006349|regulation of gene expression by genetic imprinting;GO:0006351|transcription, DNA-templated;	GO:0005720|nuclear heterochromatin;	GO:0003677|DNA binding;GO:0046872|metal ion binding;	K09228	KRAB; KRAB domain-containing zinc finger protein
gene2415	6.771288787337011	7.147909068244811	6.993840481203186	6.926701780623349	8.496910494708127	6.980000024960915	GABBR1	protein_coding	chrNC_037546.1:23820390-23849341:-	gi|803323030|ref|XP_012019732.1|	4181	0.0	PREDICTED: gamma-aminobutyric acid type B receptor subunit 1 isoform X2 [Ovis aries musimon]	gi|253970396|ref|NM_001163275.1|	2400	0.0	Bos taurus gamma-aminobutyric acid (GABA) B receptor, 1 (GABBR1), transcript variant 1, mRNA	Q9UBS5	1587	0.0	Gamma-aminobutyric acid type B receptor subunit 1	PAE3353	60.1	3e-08	COG0683	pfam01094	ANF_receptor	Receptor family ligand binding region. This family includes extracellular ligand binding domains of a wide range of receptors. This family also includes the bacterial amino acid binding proteins of known structure.	GO:0007193|adenylate cyclase-inhibiting G-protein coupled receptor signaling pathway;GO:0007214|gamma-aminobutyric acid signaling pathway;GO:0007194|negative regulation of adenylate cyclase activity;	GO:0030054|cell junction;GO:0005737|cytoplasm;GO:0030425|dendrite;GO:0005576|extracellular region;GO:0038039|G-protein coupled receptor heterodimeric complex;GO:0005887|integral component of plasma membrane;GO:0005886|plasma membrane;GO:0045211|postsynaptic membrane;GO:0042734|presynaptic membrane;	GO:0004965|G-protein coupled GABA receptor activity;	K04615	GABBR; gamma-aminobutyric acid type B receptor
gene2414	0.05921096946626679	0.06266643231526572	0.0	0.17255743217108488	0.158658302133284	0.052481478559872556	LOC112578736	pseudogene	chrNC_037546.1:23811399-23819425:-	gi|942103059|ref|XP_014339133.1|	385	2e-42	PREDICTED: LOW QUALITY PROTEIN: putative olfactory receptor 2I1 [Bos mutus]	gi|942103058|ref|XM_014483647.1|	245	1e-123	PREDICTED: Bos mutus putative olfactory receptor 2I1 (LOC102280387), mRNA	Q8NGU4	98.6	9e-29	Putative olfactory receptor 2I1	.	.	.	.	pfam00001	7tm_1	7 transmembrane receptor (rhodopsin family). This family contains, amongst other G-protein-coupled receptors (GCPRs), members of the opsin family, which have been considered to be typical members of the rhodopsin superfamily. They share several motifs, mainly the seven transmembrane helices, GCPRs of the rhodopsin superfamily. All opsins bind a chromophore, such as 11-cis-retinal. The function of…	GO:0007186|G-protein coupled receptor signaling pathway;GO:0007608|sensory perception of smell;	GO:0016021|integral component of membrane;GO:0005886|plasma membrane;	GO:0004930|G-protein coupled receptor activity;GO:0004984|olfactory receptor activity;	.	.
gene15506	0.0	0.0	0.047008171063712266	0.044154708051019904	0.08119628256428776	0.16115012849283739	LOC112586832	pseudogene	chrNC_037553.1:34106962-34108618:-	gi|744602356|ref|XP_010990993.1|	1746	0.0	PREDICTED: elongation factor 1-alpha 1 [Camelus dromedarius]	gi|742169389|ref|XM_010851265.1|	1610	0.0	PREDICTED: Bison bison bison elongation factor 1-alpha 1 (LOC104996877), mRNA	P68105	676	0.0	Elongation factor 1-alpha 1	SPCC794.09c	563	0.0	COG5256	pfam00009	GTP_EFTU	Elongation factor Tu GTP binding domain. This domain contains a P-loop motif, also found in several other families such as pfam00071, pfam00025 and pfam00063. Elongation factor Tu consists of three structural domains, this plus two C-terminal beta barrel domains.	GO:0071364|cellular response to epidermal growth factor stimulus;	GO:0005737|cytoplasm;GO:0005829|cytosol;GO:0005730|nucleolus;GO:0005634|nucleus;	GO:0005525|GTP binding;GO:0003924|GTPase activity;GO:0019001|guanyl nucleotide binding;GO:0003746|translation elongation factor activity;	K03231	EEF1A; elongation factor 1-alpha
gene15507	0.0	0.020661405366775017	0.0	0.0	0.0	0.0	LOC102405334	protein_coding	chrNC_037553.1:35012532-35081351:-	gi|594088647|ref|XP_006067768.1|	3184	0.0	PREDICTED: neuroepithelial cell-transforming gene 1 protein-like [Bubalus bubalis]	gi|594088646|ref|XM_006067706.1|	1879	0.0	PREDICTED: Bubalus bubalis neuroepithelial cell-transforming gene 1 protein-like (LOC102405334), mRNA	Q9Z206	556	0.0	Neuroepithelial cell-transforming gene 1 protein	SPCC645.07	97.8	4e-20	COG5422	pfam00621	RhoGEF	RhoGEF domain. Guanine nucleotide exchange factor for Rho/Rac/Cdc42-like GTPases Also called Dbl-homologous (DH) domain. It appears that pfam00169 domains invariably occur C-terminal to RhoGEF/DH domains.	GO:0070301|cellular response to hydrogen peroxide;GO:0071479|cellular response to ionizing radiation;GO:0035556|intracellular signal transduction;GO:0051451|myoblast migration;GO:0043065|positive regulation of apoptotic process;GO:0043547|positive regulation of GTPase activity;GO:1900026|positive regulation of substrate adhesion-dependent cell spreading;GO:0035023|regulation of Rho protein signal…	GO:0005737|cytoplasm;GO:0005634|nucleus;GO:0005886|plasma membrane;	GO:0017049|GTP-Rho binding;GO:0005089|Rho guanyl-nucleotide exchange factor activity;	.	.
gene15509	25.864413398730765	20.76728103299892	24.500166960965	33.17744867735084	23.94705634155197	29.410021611555972	MAT2B	protein_coding	chrNC_037553.1:35595234-35614434:-	gi|528753410|gb|EPY73069.1|	1726	0.0	hypothetical protein CB1_047321005 [Camelus ferus]	gi|982932587|ref|XM_005209700.3|	1154	0.0	PREDICTED: Bos taurus methionine adenosyltransferase II, beta (MAT2B), transcript variant X1, mRNA	Q29RI9	651	0.0	Methionine adenosyltransferase 2 subunit beta	alr3336	130	2e-33	COG1091	pfam04321	RmlD_sub_bind	RmlD substrate binding domain. L-rhamnose is a saccharide required for the virulence of some bacteria. Its precursor, dTDP-L-rhamnose, is synthesized by four different enzymes the final one of which is RmlD. #=GF CC The RmlD substrate binding domain is responsible for binding a sugar nucleotide.	GO:0006730|one-carbon metabolic process;GO:0006556|S-adenosylmethionine biosynthetic process;	GO:0070062|extracellular exosome;GO:0048269|methionine adenosyltransferase complex;GO:0005739|mitochondrion;GO:0005634|nucleus;	GO:0048270|methionine adenosyltransferase regulator activity;	K00789	metK; S-adenosylmethionine synthetase [EC:2.5.1.6]
gene10159	27.147015699524516	30.3220457151589	29.429125345710798	52.20633045347246	63.85550797865203	39.26902765070706	PARP1	protein_coding	chrNC_037549.1:51763189-51804841:+	gi|594043240|ref|XP_006046140.1|	4969	0.0	PREDICTED: poly [ADP-ribose] polymerase 1 isoform X1 [Bubalus bubalis]	gi|594043239|ref|XM_006046078.1|	3625	0.0	PREDICTED: Bubalus bubalis poly (ADP-ribose) polymerase 1 (PARP1), transcript variant X1, mRNA	P18493	1878	0.0	Poly [ADP-ribose] polymerase 1	.	.	.	.	pfam00644	PARP	Poly(ADP-ribose) polymerase catalytic domain. Poly(ADP-ribose) polymerase catalyses the covalent attachment of ADP-ribose units from NAD+ to itself and to a limited number of other DNA binding proteins, which decreases their affinity for DNA. Poly(ADP-ribose) polymerase is a regulatory component induced by DNA damage. The carboxyl-terminal region is the most highly conserved region of the protein…	GO:0006974|cellular response to DNA damage stimulus;GO:0051103|DNA ligation involved in DNA repair;GO:0006302|double-strand break repair;GO:0006273|lagging strand elongation;GO:0010613|positive regulation of cardiac muscle hypertrophy;GO:0006471|protein ADP-ribosylation;GO:0006355|regulation of transcription, DNA-templated;GO:0006351|transcription, DNA-templated;	GO:0005737|cytoplasm;GO:0005635|nuclear envelope;GO:0005730|nucleolus;	GO:0003677|DNA binding;GO:0003910|DNA ligase (ATP) activity;GO:0051287|NAD binding;GO:0003950|NAD+ ADP-ribosyltransferase activity;GO:0008270|zinc ion binding;	K10798	PARP; poly [ADP-ribose] polymerase [EC:2.4.2.30]
gene10156	1.9996551634184827	2.1036792553629553	1.9813682531655639	1.5005089523099615	1.9411300952255965	1.9103591941285247	ITPKB	protein_coding	chrNC_037549.1:51429262-51534245:+	gi|594043252|ref|XP_006046146.1|	4226	0.0	PREDICTED: inositol-trisphosphate 3-kinase B [Bubalus bubalis]	gi|594043251|ref|XM_006046084.1|	5896	0.0	PREDICTED: Bubalus bubalis inositol-trisphosphate 3-kinase B (ITPKB), mRNA	P27987	1173	0.0	Inositol-trisphosphate 3-kinase B	.	.	.	.	pfam03770	IPK	Inositol polyphosphate kinase. ArgRIII has has been demonstrated to be an inositol polyphosphate kinase.	GO:0007166|cell surface receptor signaling pathway;GO:0071277|cellular response to calcium ion;GO:0035726|common myeloid progenitor cell proliferation;GO:0043647|inositol phosphate metabolic process;GO:0032957|inositol trisphosphate metabolic process;GO:0000165|MAPK cascade;GO:0002262|myeloid cell homeostasis;GO:0045638|negative regulation of myeloid cell differentiation;GO:0033030|negative regul…	GO:0005829|cytosol;GO:0016020|membrane;GO:0005634|nucleus;	GO:0005524|ATP binding;GO:0008440|inositol-1,4,5-trisphosphate 3-kinase activity;	K00911	ITPK; 1D-myo-inositol-triphosphate 3-kinase [EC:2.7.1.127]
gene10157	0.026400324092520754	0.023949434723590787	0.04680573226994766	0.010991139395173759	0.003368608918603526	0.026742690326753287	STUM	protein_coding	chrNC_037549.1:51555496-51622205:-	gi|507538593|ref|XP_004653314.1|	502	3e-54	PREDICTED: protein stum homolog [Jaculus jaculus]	gi|965805290|ref|XM_012118478.2|	6037	0.0	PREDICTED: Ovis aries musimon chromosome 12 open reading frame, human C1orf95 (C12H1orf95), transcript variant X4, mRNA	Q69YW2	190	3e-53	Protein stum homolog	.	.	.	.	pfam03251	Tymo_45kd_70kd	Tymovirus 45/70Kd protein. Tymoviruses are single stranded RNA viruses. This family includes a protein of unknown function that has been named based on its molecular weight. Tymoviruses such as the ononis yellow mosaic tymovirus encode only three proteins. Of these two are overlapping this protein overlaps a larger ORF that is thought to be the polymerase.	.	GO:0016021|integral component of membrane;	.	.	.
gene10154	1.8369842234412528	1.4013302045386442	1.6284154589387714	0.16222694288368067	0.28766554368416775	0.285464665768176	COQ8A	protein_coding	chrNC_037549.1:51223060-51268719:-	gi|594077578|ref|XP_006062505.1|	3196	0.0	PREDICTED: chaperone activity of bc1 complex-like, mitochondrial isoform X1 [Bubalus bubalis]	gi|402693031|ref|NM_001046419.2|	2561	0.0	Bos taurus aarF domain containing kinase 3 (ADCK3), mRNA	Q29RI0	1212	0.0	Atypical kinase COQ8A, mitochondrial	SPBC2D10.18	376	2e-116	COG0661	pfam03109	ABC1	ABC1 family. This family includes ABC1 from yeast and AarF from Escherichia coli. These proteins have a nuclear or mitochondrial subcellular location in eukaryotes. The exact molecular functions of these proteins is not clear, however yeast ABC1 suppresses a cytochrome b mRNA translation defect and is essential for the electron transfer in the bc 1 complex and Escherichia coli AarF is required fo…	GO:0016310|phosphorylation;GO:0006744|ubiquinone biosynthetic process;	GO:0016021|integral component of membrane;GO:0005739|mitochondrion;	GO:0043531|ADP binding;GO:0005524|ATP binding;GO:0016301|kinase activity;	K08869	ADCK, ABC1; aarF domain-containing kinase
gene10155	4.794005728846686	4.689905409403279	4.256690284154333	2.895322944820364	3.732589369283038	4.86416276662457	PSEN2	protein_coding	chrNC_037549.1:51301779-51328229:-	gi|440907981|gb|ELR58054.1|	1961	0.0	Presenilin-2, partial [Bos mutus]	gi|594077591|ref|XM_006062450.1|	2054	0.0	PREDICTED: Bubalus bubalis presenilin 2 (Alzheimer disease 4) (PSEN2), transcript variant X5, mRNA	Q9XT96	746	0.0	Presenilin-2	.	.	.	.	pfam01080	Presenilin	Presenilin. Mutations in presenilin-1 are a major cause of early onset Alzheimer's disease. It has been found that presenilin-1 binds to beta-catenin in-vivo. This family also contains SPE proteins from C.elegans.	GO:0042987|amyloid precursor protein catabolic process;GO:0050435|beta-amyloid metabolic process;GO:0006816|calcium ion transport;GO:0035556|intracellular signal transduction;GO:0006509|membrane protein ectodomain proteolysis;GO:0043066|negative regulation of apoptotic process;GO:0007220|Notch receptor processing;GO:0007219|Notch signaling pathway;GO:0043085|positive regulation of catalytic activ…	GO:0016324|apical plasma membrane;GO:0005938|cell cortex;GO:0005813|centrosome;GO:0005789|endoplasmic reticulum membrane;GO:0000139|Golgi membrane;GO:0005887|integral component of plasma membrane;GO:0000776|kinetochore;GO:0043025|neuronal cell body;GO:0005637|nuclear inner membrane;GO:0005634|nucleus;GO:0048471|perinuclear region of cytoplasm;GO:0030018|Z disc;	GO:0004190|aspartic-type endopeptidase activity;GO:0004175|endopeptidase activity;	K04522	PSEN2, PS2; presenilin 2 [EC:3.4.23.-]
gene10153	38.9332917746238	37.407368641433365	37.91437197442157	34.27566517609633	28.379059738718773	31.17778801746192	CDC42BPA	protein_coding	chrNC_037549.1:50926049-51222133:+	gi|594077544|ref|XP_006062488.1|	9096	0.0	PREDICTED: serine/threonine-protein kinase MRCK alpha isoform X1 [Bubalus bubalis]	gi|594077543|ref|XM_006062426.1|	10616	0.0	PREDICTED: Bubalus bubalis CDC42 binding protein kinase alpha (DMPK-like) (CDC42BPA), transcript variant X1, mRNA	Q5VT25	3180	0.0	Serine/threonine-protein kinase MRCK alpha	.	.	.	.	pfam00780	CNH	CNH domain. Domain found in NIK1-like kinase, mouse citron and yeast ROM1, ROM2. Unpublished observations.	GO:0031532|actin cytoskeleton reorganization;GO:0031032|actomyosin structure organization;GO:0016477|cell migration;GO:0035556|intracellular signal transduction;GO:0006468|protein phosphorylation;	GO:0042641|actomyosin;GO:0031252|cell leading edge;GO:0005911|cell-cell junction;GO:0005737|cytoplasm;GO:0070062|extracellular exosome;	GO:0005524|ATP binding;GO:0042802|identical protein binding;GO:0000287|magnesium ion binding;GO:0004674|protein serine/threonine kinase activity;	K16307	CDC42BP; serine/threonine-protein kinase MRCK [EC:2.7.11.1]
gene10151	17.06512465679604	17.763755922329697	18.370632821507083	23.766632121248975	20.651146769568083	17.528374961224415	AHCTF1	protein_coding	chrNC_037549.1:50675065-50770851:-	gi|594077535|ref|XP_006062484.1|	11619	0.0	PREDICTED: protein ELYS isoform X1 [Bubalus bubalis]	gi|594077540|ref|XM_006062425.1|	8804	0.0	PREDICTED: Bubalus bubalis AT hook containing transcription factor 1 (AHCTF1), transcript variant X4, mRNA	Q8WYP5	3574	0.0	Protein ELYS	.	.	.	.	pfam13934	ELYS	Nuclear pore complex assembly. ELYS (embryonic large molecule derived from yolk sac) is conserved from fungi such Aspergillus nidulans and Schizosaccharomyces pombe to human. It is important for the assembly of the nuclear pore complex.	GO:0000910|cytokinesis;GO:0051028|mRNA transport;GO:0051292|nuclear pore complex assembly;GO:0015031|protein transport;GO:0007062|sister chromatid cohesion;	GO:0000777|condensed chromosome kinetochore;GO:0005829|cytosol;GO:0070062|extracellular exosome;GO:0016363|nuclear matrix;GO:0031965|nuclear membrane;GO:0034399|nuclear periphery;GO:0005643|nuclear pore;GO:0005654|nucleoplasm;GO:0005634|nucleus;	GO:0003677|DNA binding;GO:0003700|transcription factor activity, sequence-specific DNA binding;	.	.
gene1940	0.0	0.0	0.0	0.0	0.0	0.03476897954591557	LOC102412228	protein_coding	chrNC_037546.1:17561002-17573750:+	gi|742149121|ref|XP_010843876.1|	1169	3e-158	PREDICTED: chorionic somatomammotropin hormone 2-like [Bison bison bison]	gi|742149120|ref|XM_010845574.1|	777	0.0	PREDICTED: Bison bison bison chorionic somatomammotropin hormone 2-like (LOC104992625), mRNA	P19159	359	9e-123	Chorionic somatomammotropin hormone 2	.	.	.	.	pfam00103	Hormone_1	Somatotropin hormone family.	.	GO:0005576|extracellular region;	GO:0046872|metal ion binding;	.	.
gene1944	0.0	0.04186538965599686	0.0	0.038426655063308814	0.03533147064312627	0.0	LOC112579588	protein_coding	chrNC_037546.1:17616855-17628430:+	gi|130293|sp|P19159.1|CSH2_BOVIN	1123	6e-152	RecName: Full=Chorionic somatomammotropin hormone 2; AltName: Full=BPLP-II; AltName: Full=Placental lactogen II; Flags: Precursor	gi|982964420|ref|XM_005223788.3|	825	0.0	PREDICTED: Bos taurus prolactin-related protein 2 (PRP2), transcript variant X1, mRNA	P19159	437	2e-153	Chorionic somatomammotropin hormone 2	.	.	.	.	pfam00103	Hormone_1	Somatotropin hormone family.	.	GO:0005576|extracellular region;	GO:0046872|metal ion binding;	.	.
gene7037	1.0367780127977309	0.94311911241432	0.9659029351911563	1.5814819949604775	1.7066507148243764	2.073322903161218	WDR31	protein_coding	chrNC_037547.1:165229978-165258893:-	gi|594075035|ref|XP_006061302.1|	1970	0.0	PREDICTED: WD repeat-containing protein 31 isoform X1 [Bubalus bubalis]	gi|594075034|ref|XM_006061240.1|	3403	0.0	PREDICTED: Bubalus bubalis WD repeat domain 31 (WDR31), transcript variant X1, mRNA	Q8NA23	669	0.0	WD repeat-containing protein 31	.	.	.	.	pfam00400	WD40	WD domain, G-beta repeat.	GO:0007049|cell cycle;GO:0051301|cell division;	GO:0005737|cytoplasm;GO:0016020|membrane;GO:0005634|nucleus;	GO:0005524|ATP binding;GO:0004693|cyclin-dependent protein serine/threonine kinase activity;	.	.
gene20028	0.0	0.7449691766824112	2.1839029753057355	0.3418894917782242	1.2574041141030359	0.9358379541330546	LOC112578304	snRNA	chrNC_037556.1:49676844-49676950:+	gi|444516109|gb|ELV11053.1|	166	2e-12	Ankyrin repeat and death domain-containing protein 1B [Tupaia chinensis]	gi|937347434|ref|NG_043436.1|	93	4e-40	Homo sapiens RNA, U6 small nuclear 41, pseudogene (RNU6-41P) on chromosome 1	.	.	.	.	.	.	.	.	pfam06937	EURL	EURL protein. This family consists of several animal EURL proteins. EURL is preferentially expressed in chick retinal precursor cells as well as in the anterior epithelial cells of the lens at early stages of development. EURL transcripts are found primarily in the peripheral dorsal retina, i.e., the most undifferentiated part of the dorsal retina. EURL transcripts are also detected in the lens a…	.	.	.	.	.
gene10480	0.16589505101561974	0.42138344619392776	0.28594911693308084	0.5049522038627576	0.454401104964401	1.1665222388620837	GAS2	protein_coding	chrNC_037549.1:97671260-97810009:-	gi|594044008|ref|XP_006046508.1|	1386	3e-179	PREDICTED: growth arrest-specific protein 2 isoform X4 [Bubalus bubalis]	gi|982971294|ref|XM_005226732.3|	3033	0.0	PREDICTED: Bos taurus growth arrest specific 2 (GAS2), transcript variant X1, mRNA	P11862	530	9e-178	Growth arrest-specific protein 2	.	.	.	.	pfam02187	GAS2	Growth-Arrest-Specific Protein 2 Domain.	GO:0006915|apoptotic process;GO:0007050|cell cycle arrest;GO:0008360|regulation of cell shape;	GO:0005737|cytoplasm;GO:0005856|cytoskeleton;GO:0016020|membrane;	.	.	.
gene10482	0.3294456901393633	0.5364179132235397	0.5503847000349918	0.34465037596485865	0.36215946220464285	0.7637008697030175	FANCF	protein_coding	chrNC_037549.1:97847788-97849273:+	gi|594043999|ref|XP_006046504.1|	1702	0.0	PREDICTED: Fanconi anemia group F protein [Bubalus bubalis]	gi|594043998|ref|XM_006046442.1|	1486	0.0	PREDICTED: Bubalus bubalis Fanconi anemia, complementation group F (FANCF), mRNA	Q9NPI8	486	9e-168	Fanconi anemia group F protein	.	.	.	.	pfam11107	FANCF	Fanconi anemia group F protein (FANCF). FANCF regulates its own expression by methylation at both mRNA and protein levels. Methylation-induced inactivation of FANCF has an important role on the occurrence of ovarian cancers by disrupting the FA-BRCA pathway.	GO:0036297|interstrand cross-link repair;GO:0001541|ovarian follicle development;GO:0007283|spermatogenesis;	GO:0043240|Fanconi anaemia nuclear complex;GO:0005654|nucleoplasm;	GO:0061630|ubiquitin protein ligase activity;	K10893	FANCF; fanconi anemia group F protein
gene10484	0.0	0.0	0.0	0.0	0.058700802883518685	0.0	LOC112585262	pseudogene	chrNC_037549.1:98140224-98142186:-	gi|795147349|ref|XP_011793864.1|	319	5e-35	PREDICTED: LOW QUALITY PROTEIN: 40S ribosomal protein SA-like [Colobus angolensis palliatus]	gi|850493339|gb|CP011906.1|	410	0.0	Ovis canadensis canadensis isolate 43U chromosome 21 sequence	P08865	128	2e-32	40S ribosomal protein SA	SPBC685.06	84.0	1e-17	COG0052	pfam05296	TAS2R	Mammalian taste receptor protein (TAS2R). This family consists of several forms of mammalian taste receptor proteins (TAS2Rs). TAS2Rs are G protein-coupled receptors expressed in subsets of taste receptor cells of the tongue and palate epithelia and are organized in the genome in clusters. The proteins are genetically linked to loci that influence bitter perception in mice and humans.	GO:0007155|cell adhesion;GO:0000447|endonucleolytic cleavage in ITS1 to separate SSU-rRNA from 5.8S rRNA and LSU-rRNA from tricistronic rRNA transcript (SSU-rRNA, 5.8S rRNA, LSU-rRNA);GO:0000461|endonucleolytic cleavage to generate mature 3'-end of SSU-rRNA from (SSU-rRNA, 5.8S rRNA, LSU-rRNA);GO:0000184|nuclear-transcribed mRNA catabolic process, nonsense-mediated decay;GO:0000028|ribosomal smal…	GO:0030686|90S preribosome;GO:0005737|cytoplasm;GO:0005829|cytosol;GO:0022627|cytosolic small ribosomal subunit;GO:0070062|extracellular exosome;GO:0016020|membrane;GO:0005654|nucleoplasm;GO:0005634|nucleus;GO:0005886|plasma membrane;	GO:0005055|laminin receptor activity;GO:0044822|poly(A) RNA binding;GO:0043022|ribosome binding;GO:0003735|structural constituent of ribosome;GO:0001618|virus receptor activity;	K02998	RP-SAe, RPSA; small subunit ribosomal protein SAe
gene10485	1.1304939689189657	0.776515585158227	0.8826788765003102	3.1418488803094706	2.3805684649310557	2.972851436005441	ANO5	protein_coding	chrNC_037549.1:98168250-98256381:-	gi|803190367|ref|XP_011957151.1|	5054	0.0	PREDICTED: anoctamin-5 isoform X1 [Ovis aries]	gi|965855574|ref|XM_012142334.2|	3506	0.0	PREDICTED: Ovis aries musimon anoctamin 5 (ANO5), transcript variant X1, mRNA	Q75V66	1484	0.0	Anoctamin-5	.	.	.	.	pfam04547	Anoctamin	Calcium-activated chloride channel. The family carries eight putative transmembrane domains, and, although it has no similarity to other known channel proteins, it is clearly a calcium-activated ionic channel. It is expressed in various secretory epithelia, the retina and sensory neurons, and mediates receptor-activated chloride currents in diverse physiological processes.	GO:0006821|chloride transport;GO:0034220|ion transmembrane transport;	GO:0005789|endoplasmic reticulum membrane;GO:0016021|integral component of membrane;GO:0005622|intracellular;GO:0005886|plasma membrane;GO:0031982|vesicle;	GO:0005229|intracellular calcium activated chloride channel activity;	K19480	ANO5, GDD1, TMEM16E; anoctamin-5
gene10486	1.6716329924779834	1.0443117543043359	1.3086138718141591	8.514039023829792	8.782157633865909	5.340103689567501	NELL1	protein_coding	chrNC_037549.1:98898809-99946359:-	gi|742196235|ref|XP_010856711.1|	4195	0.0	PREDICTED: protein kinase C-binding protein NELL1 [Bison bison bison]	gi|965995452|ref|XM_004019441.3|	2953	0.0	PREDICTED: Ovis aries neural EGFL like 1 (NELL1), transcript variant X1, mRNA	Q92832	1568	0.0	Protein kinase C-binding protein NELL1	.	.	.	.	pfam00093	VWC	von Willebrand factor type C domain. The high cutoff was used to prevent overlap with pfam00094.	GO:0030154|cell differentiation;GO:2000599|negative regulation of cyclin catabolic process;GO:0033689|negative regulation of osteoblast proliferation;GO:0007399|nervous system development;GO:0030501|positive regulation of bone mineralization;GO:0045669|positive regulation of osteoblast differentiation;GO:0010468|regulation of gene expression;	GO:0005737|cytoplasm;GO:0005576|extracellular region;GO:0005635|nuclear envelope;GO:0048471|perinuclear region of cytoplasm;	GO:0005509|calcium ion binding;	.	.
gene10489	0.2551860949310937	0.42440886783891485	0.4901273053646787	1.381127637164114	1.3350028675145251	0.1938715606819687	LOC112585156	pseudogene	chrNC_037549.1:99535977-99537009:-	gi|440911230|gb|ELR60928.1|	316	7e-31	hypothetical protein M91_16901, partial [Bos mutus]	gi|850493339|gb|CP011906.1|	541	0.0	Ovis canadensis canadensis isolate 43U chromosome 21 sequence	O00370	91.7	9e-19	LINE-1 retrotransposable element ORF2 protein	.	.	.	.	pfam14283	DUF4366	Domain of unknown function (DUF4366). This family of proteins is found in bacteria and eukaryotes. Proteins in this family are typically between 227 and 387 amino acids in length.	GO:0006310|DNA recombination;GO:0090305|nucleic acid phosphodiester bond hydrolysis;GO:0032199|reverse transcription involved in RNA-mediated transposition;GO:0032197|transposition, RNA-mediated;	.	GO:0046872|metal ion binding;GO:0003964|RNA-directed DNA polymerase activity;GO:0009036|Type II site-specific deoxyribonuclease activity;	.	.
gene21257	7.439732735261785	7.364416387506021	8.192068356139101	6.015546601125164	6.723203171398103	5.760215832731811	ALG5	protein_coding	chrNC_037557.1:66003042-66029922:-	gi|594067310|ref|XP_006057607.1|	1723	0.0	PREDICTED: dolichyl-phosphate beta-glucosyltransferase isoform X2 [Bubalus bubalis]	gi|982940388|ref|XM_005213572.2|	1257	0.0	PREDICTED: Bos taurus ALG5, dolichyl-phosphate beta-glucosyltransferase (ALG5), transcript variant X1, mRNA	Q9Y673	597	0.0	Dolichyl-phosphate beta-glucosyltransferase	YPL227c	222	4e-67	COG0463	pfam00535	Glycos_transf_2	Glycosyl transferase family 2. Diverse family, transferring sugar from UDP-glucose, UDP-N-acetyl- galactosamine, GDP-mannose or CDP-abequose, to a range of substrates including cellulose, dolichol phosphate and teichoic acids.	GO:0007368|determination of left/right symmetry;GO:0019348|dolichol metabolic process;GO:0006506|GPI anchor biosynthetic process;GO:0006486|protein glycosylation;GO:0006487|protein N-linked glycosylation;GO:0018279|protein N-linked glycosylation via asparagine;GO:0035269|protein O-linked mannosylation;	GO:0005789|endoplasmic reticulum membrane;GO:0016021|integral component of membrane;GO:0016020|membrane;	GO:0004582|dolichyl-phosphate beta-D-mannosyltransferase activity;GO:0004581|dolichyl-phosphate beta-glucosyltransferase activity;GO:0004169|dolichyl-phosphate-mannose-protein mannosyltransferase activity;GO:0004576|oligosaccharyl transferase activity;	K00729	ALG5; dolichyl-phosphate beta-glucosyltransferase [EC:2.4.1.117]
gene21251	34.495497955207796	37.12011959506895	37.51002774714669	28.64536981947925	25.64994391064383	31.940665785814442	SPART	protein_coding	chrNC_037557.1:65523886-65561435:-	gi|594067282|ref|XP_006057593.1|	3276	0.0	PREDICTED: spartin isoform X1 [Bubalus bubalis]	gi|594067283|ref|XM_006057532.1|	3396	0.0	PREDICTED: Bubalus bubalis spastic paraplegia 20 (Troyer syndrome) (SPG20), transcript variant X2, mRNA	A0JNJ3	1249	0.0	Spartin	.	.	.	.	pfam06911	Senescence	Senescence-associated protein. This family contains a number of plant senescence-associated proteins of approximately 450 residues in length. In Hemerocallis, petals have a genetically based program that leads to senescence and cell death approximately 24 hours after the flower opens, and it is believed that senescence proteins produced around that time have a role in this program. This family ex…	GO:0009838|abscission;GO:0060612|adipose tissue development;GO:0051301|cell division;GO:0034389|lipid particle organization;GO:0030514|negative regulation of BMP signaling pathway;GO:0048698|negative regulation of collateral sprouting in absence of injury;GO:0050905|neuromuscular process;GO:0051881|regulation of mitochondrial membrane potential;	GO:0005811|lipid particle;GO:0030496|midbody;GO:0005741|mitochondrial outer membrane;GO:0005886|plasma membrane;GO:0045202|synapse;	.	K19366	SPG20; spartin
gene21253	0.023819213523431804	0.13865096789297882	0.11085276013174274	0.0	0.03191229606475921	0.010556046920961085	SERTM1	protein_coding	chrNC_037557.1:65804591-65828897:+	gi|729042241|ref|NP_001289870.1|	356	8e-36	serine-rich and transmembrane domain-containing protein 1 [Bos taurus]	gi|594067297|ref|XM_006057539.1|	2978	0.0	PREDICTED: Bubalus bubalis serine-rich and transmembrane domain containing 1 (SERTM1), transcript variant X2, mRNA	A2A2V5	137	8e-36	Serine-rich and transmembrane domain-containing protein 1	.	.	.	.	pfam03025	Papilloma_E5	Papillomavirus E5. The E5 protein from papillomaviruses is about 80 amino acids long. The proteins are contain three regions that are predicted to be transmembrane alpha helices. The function of this protein is unknown.	.	GO:0016021|integral component of membrane;	.	.	.
gene21252	0.3627955354580508	0.23038064134398267	0.3376844195920718	0.38767238133234094	0.3240420043569962	0.30548467577914257	CCNA1	protein_coding	chrNC_037557.1:65615908-65628250:+	gi|594067286|ref|XP_006057595.1|	2253	0.0	PREDICTED: cyclin-A1 isoform X1 [Bubalus bubalis]	gi|594067287|ref|XM_006057534.1|	1695	0.0	PREDICTED: Bubalus bubalis cyclin A1 (CCNA1), transcript variant X2, mRNA	Q6AY13	778	0.0	Cyclin-A1	SPBC582.03	171	2e-45	COG5024	pfam00134	Cyclin_N	Cyclin, N-terminal domain. Cyclins regulate cyclin dependent kinases (CDKs). Human cyclin-O is a Uracil-DNA glycosylase that is related to other cyclins. Cyclins contain two domains of similar all-alpha fold, of which this family corresponds with the N-terminal domain.	GO:0051301|cell division;GO:0007067|mitotic nuclear division;	GO:0015630|microtubule cytoskeleton;GO:0005634|nucleus;	.	K06627	CCNA; cyclin A
gene6718	0.0	0.0	0.0	0.0	0.0	0.018751809193302778	AQP3	protein_coding	chrNC_037547.1:137781987-137787942:-	gi|119331228|ref|NP_001073262.1|	1530	0.0	aquaporin-3 [Bos taurus]	gi|594086499|ref|XM_006066697.1|	1774	0.0	PREDICTED: Bubalus bubalis aquaporin 3 (Gill blood group) (AQP3), mRNA	Q08DE6	593	0.0	Aquaporin-3	DR1929	185	2e-52	COG0580	pfam00230	MIP	Major intrinsic protein. MIP (Major Intrinsic Protein) family proteins exhibit essentially two distinct types of channel properties: (1) specific water transport by the aquaporins, and (2) small neutral solutes transport, such as glycerol by the glycerol facilitators.	GO:0034219|carbohydrate transmembrane transport;GO:0009992|cellular water homeostasis;GO:0034220|ion transmembrane transport;GO:0042476|odontogenesis;GO:0002684|positive regulation of immune system process;GO:0070295|renal water absorption;GO:0032526|response to retinoic acid;GO:0071918|urea transmembrane transport;	GO:0016323|basolateral plasma membrane;GO:0005911|cell-cell junction;GO:0005737|cytoplasm;GO:0005887|integral component of plasma membrane;GO:0005634|nucleus;	GO:0015254|glycerol channel activity;GO:0015204|urea transmembrane transporter activity;GO:0015250|water channel activity;	K09876	AQP3; aquaporin-3
gene6719	3.3325105909075137	2.724237508860161	3.312978161846023	2.139904423469832	2.6378005097762527	3.025281168631968	NOL6	protein_coding	chrNC_037547.1:137797180-137809370:-	gi|594086496|ref|XP_006066757.1|	5637	0.0	PREDICTED: nucleolar protein 6 isoform X1 [Bubalus bubalis]	gi|594086495|ref|XM_006066695.1|	4611	0.0	PREDICTED: Bubalus bubalis nucleolar protein 6 (RNA-associated) (NOL6), transcript variant X1, mRNA	Q9H6R4	1968	0.0	Nucleolar protein 6	.	.	.	.	pfam03813	Nrap	Nrap protein. Members of this family are nucleolar RNA-associated proteins (Nrap) which are highly conserved from yeast (Saccharomyces cerevisiae) to human. In the mouse, Nrap is ubiquitously expressed and is specifically localized in the nucleolus. Nrap is a large nucleolar protein (of more than 1000 amino acids). Nrap appears to be associated with ribosome biogenesis by interacting with pre-rRN…	GO:0006364|rRNA processing;GO:0006409|tRNA export from nucleus;	GO:0000794|condensed nuclear chromosome;GO:0032545|CURI complex;GO:0005739|mitochondrion;GO:0005730|nucleolus;GO:0005654|nucleoplasm;GO:0005634|nucleus;GO:0032040|small-subunit processome;GO:0034456|UTP-C complex;	GO:0044822|poly(A) RNA binding;	K14544	UTP22, NOL6; U3 small nucleolar RNA-associated protein 22
gene32641	0.015081368274147248	0.0957689650440745	0.09358334735991737	0.08790270473432918	0.06735194243543494	0.10693863152288009	CITED1	protein_coding	chrNC_037569.1:63820380-63825740:-	gi|440898937|gb|ELR50332.1|	815	7e-103	Cbp/p300-interacting transactivator 1, partial [Bos mutus]	gi|594093533|ref|XM_006070024.1|	1546	0.0	PREDICTED: Bubalus bubalis Cbp/p300-interacting transactivator, with Glu/Asp-rich carboxy-terminal domain, 1 (CITED1), transcript variant X5, mRNA	Q9BDI3	274	1e-87	Cbp/p300-interacting transactivator 1	.	.	.	.	pfam04487	CITED	CITED. CITED, CBP/p300-interacting transactivator with ED-rich tail, are characterized by a conserved 32-amino acid sequence at the C-terminus. CITED proteins do not bind DNA directly and are thought to function as transcriptional co-activators.	GO:0006915|apoptotic process;GO:0007420|brain development;GO:0001658|branching involved in ureteric bud morphogenesis;GO:0060711|labyrinthine layer development;GO:0042438|melanin biosynthetic process;GO:0030318|melanocyte differentiation;GO:0043524|negative regulation of neuron apoptotic process;GO:0045668|negative regulation of osteoblast differentiation;GO:0045892|negative regulation of transcr…	GO:0005829|cytosol;GO:0005634|nucleus;	GO:0003682|chromatin binding;GO:0042803|protein homodimerization activity;GO:0001105|RNA polymerase II transcription coactivator activity;GO:0003713|transcription coactivator activity;GO:0044212|transcription regulatory region DNA binding;	.	.
gene6713	15.537777613220824	14.327427581445486	15.299461115452534	17.771390441842094	19.165413309577733	22.255583003720336	BAG1	protein_coding	chrNC_037547.1:137607777-137620658:-	gi|440899838|gb|ELR51087.1|	1053	3e-131	BAG family molecular chaperone regulator 1, partial [Bos mutus]	gi|742119079|ref|XM_010840127.1|	2819	0.0	PREDICTED: Bison bison bison BCL2-associated athanogene (BAG1), transcript variant X1, mRNA	Q99933	346	7e-108	BAG family molecular chaperone regulator 1	.	.	.	.	pfam02179	BAG	BAG domain. Domain present in Hsp70 regulators.	GO:0006915|apoptotic process;GO:0007166|cell surface receptor signaling pathway;GO:0070389|chaperone cofactor-dependent protein refolding;GO:0043066|negative regulation of apoptotic process;GO:1900034|regulation of cellular response to heat;	GO:0005737|cytoplasm;GO:0005829|cytosol;GO:0005634|nucleus;	GO:0000774|adenyl-nucleotide exchange factor activity;GO:0005057|receptor signaling protein activity;	K09555	BAG1; BCL2-associated athanogene 1
gene6714	36.03474988696738	37.32084983185472	41.58856081725623	45.39809214784036	42.26432916813536	59.821319323889895	CHMP5	protein_coding	chrNC_037547.1:137620619-137634631:+	gi|640833971|ref|XP_008072674.1|	873	1e-111	PREDICTED: charged multivesicular body protein 5 isoform X1 [Tarsius syrichta]	gi|594086509|ref|XM_006066702.1|	1380	0.0	PREDICTED: Bubalus bubalis charged multivesicular body protein 5 (CHMP5), mRNA	Q5RBR3	334	4e-111	Charged multivesicular body protein 5	.	.	.	.	pfam03357	Snf7	Snf7. This family of proteins are involved in protein sorting and transport from the endosome to the vacuole/lysosome in eukaryotic cells. Vacuoles/lysosomes play an important role in the degradation of both lipids and cellular proteins. In order to perform this degradative function, vacuoles/lysosomes contain numerous hydrolases which have been transported in the form of inactive precursors via …	GO:0000920|cell separation after cytokinesis;GO:0008333|endosome to lysosome transport;GO:0007040|lysosome organization;GO:0007080|mitotic metaphase plate congression;GO:0071985|multivesicular body sorting pathway;GO:0006997|nucleus organization;GO:0015031|protein transport;GO:0010824|regulation of centrosome duplication;GO:1901673|regulation of mitotic spindle assembly;GO:0001919|regulation of r…	GO:0005829|cytosol;GO:0010008|endosome membrane;GO:0070062|extracellular exosome;GO:0005634|nucleus;	.	K12198	CHMP5, VPS60; charged multivesicular body protein 5
gene16777	7.796063190403524	7.503129325805267	7.732673408124505	18.291087810134997	21.358173423012566	16.911362254681645	DDX39A	protein_coding	chrNC_037553.1:99755950-99764516:-	gi|594086183|ref|XP_006066604.1|	2323	0.0	PREDICTED: ATP-dependent RNA helicase DDX39A isoform X3 [Bubalus bubalis]	gi|594086182|ref|XM_006066542.1|	1652	0.0	PREDICTED: Bubalus bubalis DEAD (Asp-Glu-Ala-Asp) box polypeptide 39A (DDX39A), transcript variant X3, mRNA	Q8VDW0	793	0.0	ATP-dependent RNA helicase DDX39A	SPAC17G6.14c	581	0.0	COG0513	pfam00270	DEAD	DEAD/DEAH box helicase. Members of this family include the DEAD and DEAH box helicases. Helicases are involved in unwinding nucleic acids. The DEAD box helicases are involved in various aspects of RNA metabolizm, including nuclear transcription, pre mRNA splicing, ribosome biogenesis, nucleocytoplasmic transport, translation, RNA decay and organellar gene expression.	GO:0006974|cellular response to DNA damage stimulus;GO:0006406|mRNA export from nucleus;GO:0000398|mRNA splicing, via spliceosome;GO:0010468|regulation of gene expression;GO:0010501|RNA secondary structure unwinding;	GO:0005737|cytoplasm;GO:0016020|membrane;GO:0005634|nucleus;GO:0005681|spliceosomal complex;	GO:0005524|ATP binding;GO:0004004|ATP-dependent RNA helicase activity;GO:0016887|ATPase activity;GO:0044822|poly(A) RNA binding;	K13182	DDX39; ATP-dependent RNA helicase DDX39 [EC:3.6.4.13]
gene6716	0.011757157845939958	0.0	0.0	0.0	0.0	0.0	AQP7	protein_coding	chrNC_037547.1:137722453-137741847:-	gi|594086502|ref|XP_006066760.1|	1586	0.0	PREDICTED: aquaporin-7 isoform X1 [Bubalus bubalis]	gi|742119057|ref|XM_010840122.1|	2832	0.0	PREDICTED: Bison bison bison aquaporin 7 (AQP7), transcript variant X3, mRNA	O14520	428	7e-139	Aquaporin-7	DR1929	140	2e-35	COG0580	pfam00230	MIP	Major intrinsic protein. MIP (Major Intrinsic Protein) family proteins exhibit essentially two distinct types of channel properties: (1) specific water transport by the aquaporins, and (2) small neutral solutes transport, such as glycerol by the glycerol facilitators.	GO:0009992|cellular water homeostasis;GO:0007588|excretion;GO:0006091|generation of precursor metabolites and energy;GO:0015793|glycerol transport;GO:0034220|ion transmembrane transport;GO:0071918|urea transmembrane transport;GO:0006833|water transport;	GO:0005911|cell-cell junction;GO:0005737|cytoplasm;GO:0005887|integral component of plasma membrane;GO:0005886|plasma membrane;	GO:0015254|glycerol channel activity;GO:0015204|urea transmembrane transporter activity;GO:0015250|water channel activity;	K08771	AQP7; aquaporin-7
gene14983	0.051166000788784895	0.0	0.0	0.0	0.0	0.0	LOC112586403	protein_coding	chrNC_037552.1:104882505-104883240:+	gi|635057472|ref|XP_007962933.1|	743	1e-96	PREDICTED: insulin-induced gene 2 protein isoform X2 [Chlorocebus sabaeus]	gi|594086387|ref|XM_006066641.1|	691	0.0	PREDICTED: Bubalus bubalis insulin induced gene 2 (INSIG2), transcript variant X2, mRNA	Q6PQZ3	291	1e-97	Insulin-induced gene 2 protein	.	.	.	.	pfam07281	INSIG	Insulin-induced protein (INSIG). This family contains a number of eukaryotic Insulin-induced proteins (INSIG-1 and INSIG-2) approximately 200 residues long. INSIG-1 and INSIG-2 are found in the endoplasmic reticulum and bind the sterol-sensing domain of SREBP cleavage-activating protein (SCAP), preventing it from escorting SREBPs to the Golgi. Their combined action permits feedback regulation of …	GO:0008203|cholesterol metabolic process;	GO:0005789|endoplasmic reticulum membrane;GO:0016021|integral component of membrane;	.	.	.
gene7035	0.18032646407284444	0.03180834074422107	0.06216483595576316	0.11678268354435752	0.10737608955229436	0.07991593064025286	LOC102401629	pseudogene	chrNC_037547.1:165220886-165222138:-	gi|528763265|gb|EPY82924.1|	202	4e-50	arf-GAP with GTPase, ANK repeat and PH domain-containing protein 2 [Camelus ferus]	gi|850477813|gb|CP011887.1|	838	0.0	Ovis canadensis canadensis isolate 43U chromosome 2 sequence	B2MVY4	85.1	5e-41	Cyclin-dependent kinase 4	.	.	.	.	pfam00069	Pkinase	Protein kinase domain.	GO:0007049|cell cycle;GO:0051301|cell division;	GO:0005737|cytoplasm;GO:0016020|membrane;GO:0005634|nucleus;	GO:0005524|ATP binding;GO:0004693|cyclin-dependent protein serine/threonine kinase activity;	K02089	CDK4; cyclin-dependent kinase 4 [EC:2.7.11.22]
gene25208	15.56133038699323	14.425246699585518	15.672732736626227	12.6798540980581	12.993091342766713	14.713334879843188	GIT2	protein_coding	chrNC_037561.1:9679725-9722181:-	gi|594057627|ref|XP_006052989.1|	3838	0.0	PREDICTED: ARF GTPase-activating protein GIT2 isoform X2 [Bubalus bubalis]	gi|594057626|ref|XM_006052927.1|	5402	0.0	PREDICTED: Bubalus bubalis G protein-coupled receptor kinase interacting ArfGAP 2 (GIT2), transcript variant X2, mRNA	Q14161	1418	0.0	ARF GTPase-activating protein GIT2	SPBC17G9.08c_2	62.8	1e-09	COG5347	pfam12205	GIT1_C	G protein-coupled receptor kinase-interacting protein 1 C term. This domain family is found in eukaryotes, and is approximately 120 amino acids in length. The family is found in association with pfam01412, pfam00023, pfam08518. GIT1 plays an important role in cell adhesion, motility, cytoskeletal remodeling and membrane trafficking. To perform this function, it localizes p21-activated kinase (PAK…	GO:0048266|behavioral response to pain;GO:0008277|regulation of G-protein coupled receptor protein signaling pathway;	GO:0005925|focal adhesion;GO:0005654|nucleoplasm;	GO:0005096|GTPase activator activity;GO:0046872|metal ion binding;	K12487	GIT2; G protein-coupled receptor kinase interactor 2
gene25209	9.238728918071963	9.421030002588468	9.863598625997126	9.012186012361218	8.854180428184097	7.232374686204878	ANKRD13A	protein_coding	chrNC_037561.1:9726189-9760922:+	gi|594057649|ref|XP_006053000.1|	2827	0.0	PREDICTED: ankyrin repeat domain-containing protein 13A isoform X1 [Bubalus bubalis]	gi|594057648|ref|XM_006052938.1|	3777	0.0	PREDICTED: Bubalus bubalis ankyrin repeat domain 13A (ANKRD13A), transcript variant X1, mRNA	Q8IZ07	1030	0.0	Ankyrin repeat domain-containing protein 13A	.	.	.	.	pfam11904	GPCR_chapero_1	GPCR-chaperone. This domain, and the associated ANK family repeat pfam00023 domain, together act as a chaperone for biogenesis and folding of the DP receptor for prostaglandin D2.	.	GO:0005737|cytoplasm;GO:0005770|late endosome;GO:0005886|plasma membrane;	.	.	.
gene25202	0.13799017766383864	0.13213421184743868	0.12911867471635433	0.07021530829226487	0.0762977282637115	0.1689004345765642	FAM222A	protein_coding	chrNC_037561.1:9505701-9566678:+	gi|926712697|ref|XP_013826139.1|	1233	6e-155	PREDICTED: protein FAM222A, partial [Capra hircus]	gi|965793554|ref|XM_012112427.2|	2782	0.0	PREDICTED: Ovis aries musimon protein FAM222A (LOC105606610), mRNA	Q5U5X8	297	1e-87	Protein FAM222A	.	.	.	.	pfam15258	FAM222A	Protein family of FAM222A. This protein family, FAM222A are a domain of unknown function. This family of proteins is found in eukaryotes and are typically between 411 and 562 amino acids in length. In humans, the gene encoding this protein domain lies in the position, chromosome 12 open reading frame 34.	GO:0006695|cholesterol biosynthetic process;GO:0019287|isopentenyl diphosphate biosynthetic process, mevalonate pathway;	GO:0005777|peroxisome;	GO:0005524|ATP binding;GO:0004496|mevalonate kinase activity;	.	.
gene25200	4.988303241079745	6.357603090372238	4.504978960876321	5.323525556681082	7.561725720703121	6.632053113385089	MMAB	protein_coding	chrNC_037561.1:9387254-9397786:-	gi|594040651|ref|XP_006044885.1|	1079	1e-144	PREDICTED: cob(I)yrinic acid a,c-diamide adenosyltransferase, mitochondrial [Bubalus bubalis]	gi|594040650|ref|XM_006044823.1|	1060	0.0	PREDICTED: Bubalus bubalis methylmalonic aciduria (cobalamin deficiency) cblB type (MMAB), mRNA	Q58D49	417	4e-145	Cob(I)yrinic acid a,c-diamide adenosyltransferase, mitochondrial	lin1172	111	7e-28	COG2096	pfam01923	Cob_adeno_trans	Cobalamin adenosyltransferase. Cobalamin adenosyltransferase This family contains the gene products of PduO and EutT which are both cobalamin adenosyltransferases. PduO is a protein with ATP:cob(I)alamin adenosyltransferase activity. The main role of this protein is the conversion of inactive cobalamins to AdoCbl for 1,2-propanediol degradation.The EutT enzyme appears to be an adenosyl transferas…	GO:0009236|cobalamin biosynthetic process;	GO:0005739|mitochondrion;	GO:0005524|ATP binding;GO:0008817|cob(I)yrinic acid a,c-diamide adenosyltransferase activity;	K00798	MMAB, pduO; cob(I)alamin adenosyltransferase [EC:2.5.1.17]
gene25201	2.0661318413756944	2.3104841131889278	2.39886443966252	3.067449508531956	4.735441166777272	2.6433062710683637	MVK	protein_coding	chrNC_037561.1:9397964-9416668:+	gi|803214900|ref|XP_011967823.1|	2048	0.0	PREDICTED: mevalonate kinase isoform X2 [Ovis aries musimon]	gi|594040648|ref|XM_006044822.1|	1885	0.0	PREDICTED: Bubalus bubalis mevalonate kinase (MVK), mRNA	Q5E9T8	742	0.0	Mevalonate kinase	SPAC13G6.11c	181	1e-49	COG1577	pfam00288	GHMP_kinases_N	GHMP kinases N terminal domain. This family includes homoserine kinases, galactokinases and mevalonate kinases.	GO:0006695|cholesterol biosynthetic process;GO:0019287|isopentenyl diphosphate biosynthetic process, mevalonate pathway;	GO:0005777|peroxisome;	GO:0005524|ATP binding;GO:0004496|mevalonate kinase activity;	K00869	E2.7.1.36, MVK, mvaK1; mevalonate kinase [EC:2.7.1.36]
gene25206	6.367219201806218	5.838755235080937	5.885915691117861	13.408521811019632	15.61998793393716	22.690232025146894	GLTP	protein_coding	chrNC_037561.1:9627400-9649882:-	gi|594057617|ref|XP_006052984.1|	1120	6e-148	PREDICTED: glycolipid transfer protein isoform X1 [Bubalus bubalis]	gi|594057616|ref|XM_006052922.1|	1700	0.0	PREDICTED: Bubalus bubalis glycolipid transfer protein (GLTP), transcript variant X1, mRNA	P68266	433	1e-148	Glycolipid transfer protein	.	.	.	.	pfam08718	GLTP	Glycolipid transfer protein (GLTP). GLTP is a cytosolic protein that catalyses the intermembrane transfer of glycolipids.	GO:0046836|glycolipid transport;	GO:0005737|cytoplasm;	GO:0051861|glycolipid binding;GO:0017089|glycolipid transporter activity;GO:0008289|lipid binding;	.	.
gene25204	0.19159591239148147	0.28388802510054745	0.29722413935094594	0.07444858940782498	0.17112978912366422	0.35662306163605084	TRPV4	protein_coding	chrNC_037561.1:9577686-9616413:-	gi|594057613|ref|XP_006052982.1|	4111	0.0	PREDICTED: transient receptor potential cation channel subfamily V member 4 isoform X1 [Bubalus bubalis]	gi|594057614|ref|XM_006052921.1|	3407	0.0	PREDICTED: Bubalus bubalis transient receptor potential cation channel, subfamily V, member 4 (TRPV4), transcript variant X2, mRNA	Q9HBA0	1563	0.0	Transient receptor potential cation channel subfamily V member 4	.	.	.	.	pfam00520	Ion_trans	Ion transport protein. This family contains Sodium, Potassium, Calcium ion channels. This family is 6 transmembrane helices in which the last two helices flank a loop which determines ion selectivity. In some sub-families (e.g. Na channels) the domain is repeated four times, whereas in others (e.g. K channels) the protein forms as a tetramer in the membrane. A bacterial structure of the protein i…	GO:0031532|actin cytoskeleton reorganization;GO:0007015|actin filament organization;GO:0097497|blood vessel endothelial cell delamination;GO:0070509|calcium ion import;GO:0070588|calcium ion transmembrane transport;GO:0006816|calcium ion transport;GO:0006884|cell volume homeostasis;GO:0007043|cell-cell junction assembly;GO:0006874|cellular calcium ion homeostasis;GO:0071476|cellular hypotonic res…	GO:0005912|adherens junction;GO:0016324|apical plasma membrane;GO:0009986|cell surface;GO:0005929|cilium;GO:0030864|cortical actin cytoskeleton;GO:0005881|cytoplasmic microtubule;GO:0031410|cytoplasmic vesicle;GO:0030175|filopodium;GO:0005925|focal adhesion;GO:0030426|growth cone;GO:0016021|integral component of membrane;GO:0005887|integral component of plasma membrane;GO:0030027|lamellipodium;GO…	GO:0003779|actin binding;GO:0051015|actin filament binding;GO:0043014|alpha-tubulin binding;GO:0005524|ATP binding;GO:0048487|beta-tubulin binding;GO:0005262|calcium channel activity;GO:0005516|calmodulin binding;GO:0005261|cation channel activity;GO:0008017|microtubule binding;GO:0005034|osmosensor activity;GO:0019901|protein kinase binding;GO:0005080|protein kinase C binding;GO:0042169|SH2 doma…	K04973	TRPV4; transient receptor potential cation channel subfamily V member 4
gene11323	60.11887099808288	69.55594190435009	66.04239277484777	82.20008587058952	72.88986765278811	79.40288671325203	DDR2	protein_coding	chrNC_037550.1:6496036-6683995:-	gi|594106276|ref|XP_006076068.1|	4418	0.0	PREDICTED: discoidin domain-containing receptor 2 isoform X2 [Bubalus bubalis]	gi|594106275|ref|XM_006076006.1|	9039	0.0	PREDICTED: Bubalus bubalis discoidin domain receptor tyrosine kinase 2 (DDR2), transcript variant X2, mRNA	Q16832	1650	0.0	Discoidin domain-containing receptor 2	.	.	.	.	pfam07714	Pkinase_Tyr	Protein tyrosine kinase.	GO:0031214|biomineral tissue development;GO:0007155|cell adhesion;GO:0035988|chondrocyte proliferation;GO:0030199|collagen fibril organization;GO:0038063|collagen-activated tyrosine kinase receptor signaling pathway;GO:0003416|endochondral bone growth;GO:0030198|extracellular matrix organization;GO:0001503|ossification;GO:0018108|peptidyl-tyrosine phosphorylation;GO:0090091|positive regulation of…	GO:0016324|apical plasma membrane;GO:0070062|extracellular exosome;GO:0005925|focal adhesion;GO:0005887|integral component of plasma membrane;GO:0005886|plasma membrane;	GO:0005524|ATP binding;GO:0005518|collagen binding;GO:0038062|protein tyrosine kinase collagen receptor activity;GO:0004714|transmembrane receptor protein tyrosine kinase activity;	K05125	DDR2, TKT; discoidin domain receptor family member 2 [EC:2.7.10.1]
gene17904	35.15076573872824	34.74740230774297	35.024090253226476	82.83891329076121	77.95807395382477	58.33201682020372	CD109	protein_coding	chrNC_037554.1:91045362-91184895:-	gi|358413708|ref|XP_003582638.1|	7300	0.0	PREDICTED: CD109 antigen isoform X2 [Bos taurus]	gi|982987318|ref|XM_003582590.4|	4508	0.0	PREDICTED: Bos taurus CD109 molecule (CD109), transcript variant X2, mRNA	Q6YHK3	2498	0.0	CD109 antigen	TM0984	72.0	1e-11	COG2373	pfam07678	A2M_comp	A-macroglobulin complement component. This family includes the complement components region of the alpha-2-macroglobulin family.	GO:0001942|hair follicle development;GO:0010839|negative regulation of keratinocyte proliferation;GO:0001933|negative regulation of protein phosphorylation;GO:0030512|negative regulation of transforming growth factor beta receptor signaling pathway;GO:0061045|negative regulation of wound healing;GO:0072675|osteoclast fusion;GO:0045616|regulation of keratinocyte differentiation;	GO:0031225|anchored component of membrane;GO:0009986|cell surface;GO:0005615|extracellular space;GO:0005886|plasma membrane;	GO:0004867|serine-type endopeptidase inhibitor activity;GO:0050431|transforming growth factor beta binding;	K06530	CD109; CD109 antigen
gene17905	14.968569546642355	16.91598087643056	15.620482315161514	14.249869795116718	13.291958552854647	13.164568822065522	SLC17A5	protein_coding	chrNC_037554.1:91224888-91300290:+	gi|528960193|ref|XP_005210701.1|	2209	0.0	PREDICTED: sialin isoform X2 [Bos taurus]	gi|742169385|ref|XM_010851264.1|	3233	0.0	PREDICTED: Bison bison bison solute carrier family 17 (acidic sugar transporter), member 5 (SLC17A5), mRNA	Q9MZD1	819	0.0	Sialin	.	.	.	.	pfam07690	MFS_1	Major Facilitator Superfamily.	.	GO:0016021|integral component of membrane;GO:0005765|lysosomal membrane;	GO:0015293|symporter activity;	K12301	SLC17A5; MFS transporter, ACS family, solute carrier family 17 (sodium-dependent inorganic phosphate cotransporter), member 5
gene17906	0.0	0.0	0.3709168545360535	0.34840167257399995	0.0	0.0	LOC112587687	snRNA	chrNC_037554.1:91257296-91257400:-	gi|444516109|gb|ELV11053.1|	128	2e-07	Ankyrin repeat and death domain-containing protein 1B [Tupaia chinensis]	gi|850485237|gb|CP011893.1|	87	9e-37	Ovis canadensis canadensis isolate 43U chromosome 8 sequence	.	.	.	.	.	.	.	.	pfam05868	Rotavirus_VP7	Rotavirus major outer capsid protein VP7. This family consists of several Rotavirus major outer capsid protein VP7 sequences. The rotavirus capsid is composed of three concentric protein layers. Proteins VP4 and VP7 comprise the outer layer. VP4 forms spikes and is the viral attachment protein. VP7 is a glycoprotein and the major constituent of the outer protein layer.	.	.	.	.	.
gene21929	24.60472335042531	24.642647872287206	26.142750517781817	22.643712557251025	26.094162131323934	30.600528022914194	NSFL1C	protein_coding	chrNC_037558.1:23850268-23871089:-	gi|795559012|ref|XP_011907727.1|	1896	0.0	PREDICTED: NSFL1 cofactor p47 isoform X1 [Cercocebus atys]	gi|594049333|ref|XM_006048987.1|	1345	0.0	PREDICTED: Bubalus bubalis NSFL1 (p97) cofactor (p47) (NSFL1C), transcript variant X1, mRNA	Q3SZC4	726	0.0	NSFL1 cofactor p47	.	.	.	.	pfam08059	SEP	SEP domain. The SEP domain is named after Saccharomyces cerevisiae Shp1, Drosophila melanogaster eyes closed gene (eyc), and vertebrate p47. In p47, the SEP domain has been shown to bind to and inhibit the cysteine protease cathepsin L. Most SEP domains are succeeded closely by a UBX domain.	GO:0007030|Golgi organization;GO:0061025|membrane fusion;GO:0031468|nuclear envelope reassembly;GO:0043161|proteasome-mediated ubiquitin-dependent protein catabolic process;	GO:0005694|chromosome;GO:0005829|cytosol;GO:0005795|Golgi stack;GO:0045111|intermediate filament cytoskeleton;GO:0005654|nucleoplasm;GO:0005634|nucleus;GO:0005886|plasma membrane;	GO:0008289|lipid binding;GO:0043130|ubiquitin binding;	K14012	SHP1, UBX1, NSFL1C; UBX domain-containing protein 1
gene21928	72.6915084598688	62.69026676816887	57.99573445139067	75.83210860849682	89.56382610207949	84.97863597123886	FKBP1A	protein_coding	chrNC_037558.1:23809114-23837516:-	gi|73586576|gb|AAI02339.1|	626	3e-73	FKBP1A protein [Bos taurus]	gi|742132424|ref|XM_010841791.1|	1511	0.0	PREDICTED: Bison bison bison FK506 binding protein 1A, 12kDa (FKBP1A), mRNA	P18203	225	1e-67	Peptidyl-prolyl cis-trans isomerase FKBP1A	SPBC839.17c	138	7e-37	COG0545	pfam00254	FKBP_C	FKBP-type peptidyl-prolyl cis-trans isomerase.	GO:1990000|amyloid fibril formation;GO:0061077|chaperone-mediated protein folding;GO:0019221|cytokine-mediated signaling pathway;GO:0043206|extracellular fibril organization;GO:0003007|heart morphogenesis;GO:0060347|heart trabecula formation;GO:0006936|muscle contraction;GO:0032513|negative regulation of protein phosphatase type 2B activity;GO:0001933|negative regulation of protein phosphorylatio…	GO:0005737|cytoplasm;GO:0005829|cytosol;GO:0005789|endoplasmic reticulum membrane;GO:0070062|extracellular exosome;GO:0031012|extracellular matrix;GO:0016020|membrane;GO:0033017|sarcoplasmic reticulum membrane;GO:0030018|Z disc;	GO:0048185|activin binding;GO:0019855|calcium channel inhibitor activity;GO:0008144|drug binding;GO:0005528|FK506 binding;GO:0044325|ion channel binding;GO:0003755|peptidyl-prolyl cis-trans isomerase activity;GO:0042803|protein homodimerization activity;GO:0004871|signal transducer activity;GO:0046332|SMAD binding;	K09568	FKBP1; FK506-binding protein 1 [EC:5.2.1.8]
gene21926	0.0543184084203214	0.00821262125541088	0.0	0.0	0.020792639636671877	0.0068778529495320305	SDCBP2	protein_coding	chrNC_037558.1:23762850-23783741:-	gi|594049328|ref|XP_006049046.1|	1388	3e-176	PREDICTED: syntenin-2 isoform X1 [Bubalus bubalis]	gi|850488330|gb|CP011898.1|	2331	0.0	Ovis canadensis canadensis isolate 43U chromosome 13 sequence	Q9H190	461	1e-148	Syntenin-2	.	.	.	.	pfam00595	PDZ	PDZ domain (Also known as DHR or GLGF). PDZ domains are found in diverse signaling proteins.	GO:0035556|intracellular signal transduction;GO:0046907|intracellular transport;GO:0007399|nervous system development;	GO:0005737|cytoplasm;GO:0070062|extracellular exosome;GO:0005886|plasma membrane;	GO:0008022|protein C-terminus binding;GO:0046982|protein heterodimerization activity;GO:0042803|protein homodimerization activity;	.	.
gene21922	0.4098229615778853	0.4578362564072981	0.6357613558704424	0.2764674699234431	0.27453449861273205	0.3531552940576672	RAD21L1	protein_coding	chrNC_037558.1:23667616-23707922:+	gi|594049308|ref|XP_006049036.1|	2589	0.0	PREDICTED: double-strand-break repair protein rad21-like protein 1 isoform X1 [Bubalus bubalis]	gi|982993512|ref|XM_005194432.3|	3016	0.0	PREDICTED: Bos taurus RAD21 cohesin complex component like 1 (RAD21L1), transcript variant X2, mRNA	D2HSB3	801	0.0	Double-strand-break repair protein rad21-like protein 1	.	.	.	.	pfam04825	Rad21_Rec8_N	N terminus of Rad21 / Rec8 like protein. This family represents a conserved N-terminal region found in eukaryotic cohesins of the Rad21, Rec8 and Scc1 families. Members of this family mediate sister chromatid cohesion during mitosis and meiosis, as part of the cohesin complex. Cohesion is necessary for homologous recombination (including double-strand break repair) and correct chromatid segregati…	GO:0007059|chromosome segregation;GO:0051321|meiotic cell cycle;	GO:0005694|chromosome;GO:0030893|meiotic cohesin complex;GO:0000228|nuclear chromosome;GO:0005634|nucleus;	.	.	.
gene21920	0.04308011702301353	0.04559420765935006	0.038188857388088526	0.029892282742498767	0.005496904731533944	0.02727424445504081	C14H20orf202	protein_coding	chrNC_037558.1:23636972-23645067:+	gi|594049305|ref|XP_006049035.1|	499	1e-54	PREDICTED: uncharacterized protein C20orf202 homolog [Bubalus bubalis]	gi|50872232|gb|AC149779.3|	4523	0.0	Bos taurus BAC CH240-5F6 (Children's Hospital Oakland Research Institute Bovine BAC Library (male)) complete sequence	A1L168	161	1e-43	Uncharacterized protein C20orf202	.	.	.	.	pfam04579	Keratin_matx	Keratin, high-sulphur matrix protein. Family of Keratin, high-sulfur matrix proteins. The keratin products of mammalian epidermal derivatives such as wool and hair consist of microfibrils embedded in a rigid matrix of other proteins. The matrix proteins include the high-sulphur and high-tyrosine keratins, having molecular weights of 6-20 kDa, whereas microfibrils contain the larger, low-sulphur k…	.	GO:0016021|integral component of membrane;	.	.	.
gene7502	0.3174556508370553	0.6509648996458267	0.7181872710326642	0.3662072375053371	0.5848121610771626	0.45723589539834175	ACRBP	protein_coding	chrNC_037548.1:16384169-16392016:-	gi|594084649|ref|XP_006065879.1|	2226	0.0	PREDICTED: acrosin-binding protein [Bubalus bubalis]	gi|594084648|ref|XM_006065817.1|	1845	0.0	PREDICTED: Bubalus bubalis acrosin binding protein (ACRBP), mRNA	Q29016	780	0.0	Acrosin-binding protein (Fragment)	.	.	.	.	pfam07222	PBP_sp32	Proacrosin binding protein sp32. This family consists of several mammalian specific proacrosin binding protein sp32 sequences. sp32 is a sperm specific protein which is known to bind with with 55- and 53-kDa proacrosins and the 49-kDa acrosin intermediate. The exact function of sp32 is unclear, it is thought however that the binding of sp32 to proacrosin may be involved in packaging the acrosin z…	GO:0048240|sperm capacitation;	GO:0002080|acrosomal membrane;GO:0001669|acrosomal vesicle;GO:0005576|extracellular region;GO:0005634|nucleus;	.	.	.
gene7500	0.0	0.0	0.0	0.0	0.24373594240765367	0.0	LOC112584826	guide_RNA	chrNC_037548.1:16338387-16338524:-	.	.	.	.	gi|850480667|gb|CP011888.1|	135	3e-63	Ovis canadensis canadensis isolate 43U chromosome 3 sequence	.	.	.	.	.	.	.	.	pfam09214	Prd1-P2	Bacteriophage Prd1, adsorption protein P2. Members of this family form a set of bacteriophage adsorption proteins, composed mainly of beta-strands whose complicated topology forms an elongated seahorse-shaped molecule with a distinct head, containing a pseudo-beta propeller structure with approximate 6-fold symmetry, and tail. They are required for the attachment of the phage to the host conjugat…	.	.	.	.	.
gene7049	3.2455448501835034	3.2486728389033326	3.3347151868833076	4.54456079634874	5.106015098603859	5.282232854401351	ZNF618	protein_coding	chrNC_037547.1:165753798-165958710:+	gi|742098067|ref|XP_010833494.1|	4918	0.0	PREDICTED: zinc finger protein 618 [Bison bison bison]	gi|742098066|ref|XM_010835192.1|	8457	0.0	PREDICTED: Bison bison bison zinc finger protein 618 (ZNF618), mRNA	Q5T7W0	1741	0.0	Zinc finger protein 618	.	.	.	.	pfam13912	zf-C2H2_6	C2H2-type zinc finger.	GO:0006355|regulation of transcription, DNA-templated;GO:0006351|transcription, DNA-templated;	GO:0005634|nucleus;	GO:0003677|DNA binding;GO:0046872|metal ion binding;	.	.
gene19338	2.826006270442346	3.292339054832041	2.990638513013206	3.7454699878810467	3.7764183188397022	5.378573031326276	MTX3	protein_coding	chrNC_037555.1:91702323-91712109:+	gi|594059841|ref|XP_006054042.1|	1600	0.0	PREDICTED: metaxin-3 isoform X3 [Bubalus bubalis]	gi|965944639|ref|XM_012180714.2|	1526	0.0	PREDICTED: Ovis aries metaxin 3 (MTX3), transcript variant X2, mRNA	Q5HYI7	486	8e-168	Metaxin-3	.	.	.	.	pfam11801	Tom37_C	Tom37 C-terminal domain. The TOM37 protein is one of the outer membrane proteins that make up the TOM complex for guiding cytosolic mitochondrial beta-barrel proteins from the cytosol across the outer mitochondrial membrane into the intramembrane space. In conjunction with TOM70 it guides peptides without an MTS into TOM40, the protein that forms the passage through the outer membrane. It has hom…	GO:0006626|protein targeting to mitochondrion;	GO:0005741|mitochondrial outer membrane;	.	K17776	MTX; metaxin
gene19335	11.644683231987381	11.782821617985766	10.746763169504861	4.09367528167056	4.158038328755734	4.228247986347919	SERINC5	protein_coding	chrNC_037555.1:91442208-91550929:+	gi|556768077|ref|XP_005979264.1|	2307	0.0	PREDICTED: uncharacterized protein LOC102327815 [Pantholops hodgsonii]	gi|594059850|ref|XM_006053984.1|	5857	0.0	PREDICTED: Bubalus bubalis serine incorporator 5 (SERINC5), mRNA	Q4R6L9	743	0.0	Serine incorporator 5	.	.	.	.	pfam03348	Serinc	Serine incorporator (Serinc). This is a family of eukaryotic membrane proteins which incorporate serine into membranes and facilitate the synthesis of the serine-derived lipids phosphatidylserine and sphingolipid. Members of this family contain 11 transmembrane domains and form intracellular complexes with key enzymes involved in serine and sphingolipid biosynthesis.	GO:0051607|defense response to virus;GO:0009597|detection of virus;GO:0045087|innate immune response;GO:0042552|myelination;GO:0006658|phosphatidylserine metabolic process;GO:0008654|phospholipid biosynthetic process;GO:0006665|sphingolipid metabolic process;	GO:0016021|integral component of membrane;GO:0005886|plasma membrane;	GO:0015194|L-serine transmembrane transporter activity;	.	.
gene19334	5.62355555066512	5.314979797709874	5.777813082967054	7.514434509543559	6.733692165661986	7.607230529667813	GNPNAT1	protein_coding	chrNC_037555.1:91247099-91261119:-	gi|55728906|emb|CAH91191.1|	974	1e-120	hypothetical protein [Pongo abelii]	gi|594059858|ref|XM_006053988.1|	2916	0.0	PREDICTED: Bubalus bubalis glucosamine-phosphate N-acetyltransferase 1 (GNPNAT1), transcript variant X2, mRNA	Q5RAL9	337	2e-107	Glucosamine 6-phosphate N-acetyltransferase	ECU07g1760	97.1	3e-21	COG0454	pfam00583	Acetyltransf_1	Acetyltransferase (GNAT) family. This family contains proteins with N-acetyltransferase functions such as Elp3-related proteins.	GO:0006048|UDP-N-acetylglucosamine biosynthetic process;	GO:0005793|endoplasmic reticulum-Golgi intermediate compartment;GO:0010008|endosome membrane;GO:0000139|Golgi membrane;GO:0005770|late endosome;	GO:0004343|glucosamine 6-phosphate N-acetyltransferase activity;	K00621	GNPNAT1, GNA1; glucosamine-phosphate N-acetyltransferase [EC:2.3.1.4]
gene19331	23.251778007611456	26.405982519080546	24.162898759816446	28.062045520405327	22.484821858520128	26.282453993320836	ERO1A	protein_coding	chrNC_037555.1:91105944-91156569:-	gi|926701508|ref|XP_013822193.1|	2495	0.0	PREDICTED: ERO1-like protein alpha [Capra hircus]	gi|926701507|ref|XM_013966739.1|	1885	0.0	PREDICTED: Capra hircus endoplasmic reticulum oxidoreductase alpha (ERO1A), mRNA	A5PJN2	963	0.0	ERO1-like protein alpha	SPCC1450.14c	219	2e-61	COG5061	pfam04137	ERO1	Endoplasmic Reticulum Oxidoreductin 1 (ERO1). Members of this family are required for the formation of disulphide bonds in the ER.	GO:0019471|4-hydroxyproline metabolic process;GO:0050873|brown fat cell differentiation;GO:0045454|cell redox homeostasis;GO:0006464|cellular protein modification process;GO:0051085|chaperone mediated protein folding requiring cofactor;GO:0030968|endoplasmic reticulum unfolded protein response;GO:0030198|extracellular matrix organization;GO:0070059|intrinsic apoptotic signaling pathway in respons…	GO:0005789|endoplasmic reticulum membrane;	GO:0016671|oxidoreductase activity, acting on a sulfur group of donors, disulfide as acceptor;GO:0003756|protein disulfide isomerase activity;GO:0015035|protein disulfide oxidoreductase activity;	K10950	ERO1L; ERO1-like protein alpha [EC:1.8.4.-]
gene19333	5.404105435396544	4.902412179140559	4.846234278217185	5.877565284400948	5.243779803140777	6.691557407911893	STYX	protein_coding	chrNC_037555.1:91195590-91246555:+	gi|602679420|ref|XP_007446021.1|	1274	7e-161	PREDICTED: serine/threonine/tyrosine-interacting protein [Lipotes vexillifer]	gi|594059852|ref|XM_006053985.1|	4178	0.0	PREDICTED: Bubalus bubalis serine/threonine/tyrosine interacting protein (STYX), transcript variant X1, mRNA	Q60969	456	2e-148	Serine/threonine/tyrosine-interacting protein	SPBC17A3.06	82.0	1e-15	COG2453	pfam00782	DSPc	Dual specificity phosphatase, catalytic domain. Ser/Thr and Tyr protein phosphatases. The enzyme's tertiary fold is highly similar to that of tyrosine-specific phosphatases, except for a "recognition" region.	GO:0045204|MAPK export from nucleus;GO:0070372|regulation of ERK1 and ERK2 cascade;GO:0007283|spermatogenesis;	GO:0005737|cytoplasm;GO:0005829|cytosol;GO:0005634|nucleus;	GO:0008138|protein tyrosine/serine/threonine phosphatase activity;	K18042	STYX; serine/threonine/tyrosine-interacting protein
gene19332	50.28067823594815	49.47088114338666	50.22531726791697	61.248200649390334	63.02694437807431	58.09183321841645	PSMC6	protein_coding	chrNC_037555.1:91168709-91193665:+	gi|395838570|ref|XP_003792186.1|	1674	0.0	PREDICTED: 26S protease regulatory subunit 10B [Otolemur garnettii]	gi|803325258|ref|XM_012165407.1|	1033	0.0	PREDICTED: Ovis aries musimon proteasome 26S subunit, ATPase 6 (PSMC6), transcript variant X1, mRNA	P62334	630	0.0	26S protease regulatory subunit 10B	YOR259c	459	2e-155	COG1222	pfam00004	AAA	ATPase family associated with various cellular activities (AAA). AAA family proteins often perform chaperone-like functions that assist in the assembly, operation, or disassembly of protein complexes.	GO:0030433|ER-associated ubiquitin-dependent protein catabolic process;GO:0090261|positive regulation of inclusion body assembly;GO:0045899|positive regulation of RNA polymerase II transcriptional preinitiation complex assembly;	GO:0031597|cytosolic proteasome complex;GO:0070062|extracellular exosome;GO:0016234|inclusion body;GO:0016020|membrane;GO:0031595|nuclear proteasome complex;GO:0005634|nucleus;GO:0022624|proteasome accessory complex;GO:0000502|proteasome complex;GO:0008540|proteasome regulatory particle, base subcomplex;	GO:0005524|ATP binding;GO:0036402|proteasome-activating ATPase activity;GO:0017025|TBP-class protein binding;	K03064	PSMC6, RPT4; 26S proteasome regulatory subunit T4
gene32645	0.10402811210095492	0.06605942146824696	0.10758638045935254	0.06063344025459115	0.018583182349312822	0.07376402290404187	LOC112582319	pseudogene	chrNC_037569.1:64155462-64157271:-	gi|354475928|ref|XP_003500178.1|	400	1e-42	PREDICTED: 60S ribosomal protein L31 isoform X1 [Cricetulus griseus]	gi|850496270|gb|CP011912.1|	1381	0.0	Ovis canadensis canadensis isolate 43U chromosome X sequence	P62902	153	3e-42	60S ribosomal protein L31	YLR406c	92.4	5e-21	COG2097	pfam01198	Ribosomal_L31e	Ribosomal protein L31e.	GO:0002181|cytoplasmic translation;	GO:0022625|cytosolic large ribosomal subunit;GO:0005730|nucleolus;GO:0005654|nucleoplasm;	GO:0003735|structural constituent of ribosome;	K02910	RP-L31e, RPL31; large subunit ribosomal protein L31e
gene7504	8.869547832534879	8.324036975325376	9.349757147683777	9.633444658232278	8.857491409901748	15.230470586106398	ING4	protein_coding	chrNC_037548.1:16392954-16400537:-	gi|612052087|ref|XP_007503719.1|	1166	4e-153	PREDICTED: inhibitor of growth protein 4 isoform X3 [Monodelphis domestica]	gi|942080617|ref|XR_001351745.1|	1457	0.0	PREDICTED: Bos mutus inhibitor of growth protein 4 pseudogene (LOC106701265), misc_RNA	Q8C0D7	436	7e-149	Inhibitor of growth protein 4	YNL097c	88.2	3e-18	COG5034	pfam12998	ING	Inhibitor of growth proteins N-terminal histone-binding. Histones undergo numerous post-translational modifications, including acetylation and methylation, at residues which are then probable docking sites for various chromatin remodelling complexes. Inhibitor of growth proteins (INGs) specifically bind to residues that have been thus modified. INGs carry a well-characterized C-terminal PHD-type …	GO:0006915|apoptotic process;GO:0007050|cell cycle arrest;GO:0006978|DNA damage response, signal transduction by p53 class mediator resulting in transcription of p21 class mediator;GO:0006260|DNA replication;GO:0043966|histone H3 acetylation;GO:0043983|histone H4-K12 acetylation;GO:0043981|histone H4-K5 acetylation;GO:0043982|histone H4-K8 acetylation;GO:0008285|negative regulation of cell prolif…	GO:0000123|histone acetyltransferase complex;GO:0005634|nucleus;	GO:0035064|methylated histone binding;GO:0003713|transcription coactivator activity;GO:0008270|zinc ion binding;	K11346	ING4; inhibitor of growth protein 4
gene7505	6.021602651255767	6.52988849554022	6.380864855524285	7.037456662989209	7.993099879576752	9.147192493378585	ZNF384	protein_coding	chrNC_037548.1:16402728-16422610:-	gi|926692879|ref|XP_013819718.1|	2628	0.0	PREDICTED: zinc finger protein 384 [Capra hircus]	gi|982926999|ref|XM_005207140.2|	2623	0.0	PREDICTED: Bos taurus zinc finger protein 384 (ZNF384), transcript variant X4, mRNA	Q8TF68	873	0.0	Zinc finger protein 384	.	.	.	.	pfam13465	zf-H2C2_2	Zinc-finger double domain.	GO:0006355|regulation of transcription, DNA-templated;GO:0006351|transcription, DNA-templated;	GO:0005634|nucleus;	GO:0003677|DNA binding;GO:0046872|metal ion binding;	.	.
gene14677	9.717183704971388	7.8949904580122094	9.812700452322181	12.363567607545637	13.822432584463238	10.207761570943344	HUS1	protein_coding	chrNC_037552.1:74337533-74350225:+	gi|942043684|ref|XP_005891924.2|	1425	0.0	PREDICTED: checkpoint protein HUS1 [Bos mutus]	gi|594104614|ref|XM_006075225.1|	1144	0.0	PREDICTED: Bubalus bubalis HUS1 checkpoint homolog (S. pombe) (HUS1), mRNA	O60921	505	1e-178	Checkpoint protein HUS1	.	.	.	.	pfam04005	Hus1	Hus1-like protein. Hus1, Rad1, and Rad9 are three evolutionarily conserved proteins required for checkpoint control in fission yeast. These proteins are known to form a stable complex in vivo. Hus1-Rad1-Rad9 complex may form a PCNA-like ring structure, and could function as a sliding clamp during checkpoint control.	GO:0006974|cellular response to DNA damage stimulus;GO:0071479|cellular response to ionizing radiation;GO:0000077|DNA damage checkpoint;GO:0006281|DNA repair;GO:0006260|DNA replication;GO:0000724|double-strand break repair via homologous recombination;GO:0009790|embryo development;GO:0031573|intra-S DNA damage checkpoint;GO:0044778|meiotic DNA integrity checkpoint;GO:0033314|mitotic DNA replicati…	GO:0030896|checkpoint clamp complex;GO:0005829|cytosol;GO:0005730|nucleolus;GO:0005654|nucleoplasm;GO:0005634|nucleus;GO:0035861|site of double-strand break;	.	K10903	HUS1; HUS1 checkpoint protein
gene14676	7.160638449372828	7.3040913292204	6.559806023812937	13.350168963117598	12.203579785908634	13.665976875759018	GTPBP10	protein_coding	chrNC_037552.1:74294258-74323398:+	gi|926690324|ref|XP_013818833.1|	1956	0.0	PREDICTED: GTP-binding protein 10 isoform X1 [Capra hircus]	gi|594104616|ref|XM_006075226.1|	1551	0.0	PREDICTED: Bubalus bubalis GTP-binding protein 10 (putative) (GTPBP10), transcript variant X1, mRNA	Q3MHG6	714	0.0	GTP-binding protein 10	aq_2069	188	6e-53	COG0536	pfam01926	MMR_HSR1	50S ribosome-binding GTPase. The full-length GTPase protein is required for the complete activity of the protein of interacting with the 50S ribosome and binding of both adenine and guanine nucleotides, with a preference for guanine nucleotide.	GO:0042254|ribosome biogenesis;	GO:0005739|mitochondrion;GO:0005730|nucleolus;	GO:0005525|GTP binding;GO:0003924|GTPase activity;GO:0000287|magnesium ion binding;GO:0044822|poly(A) RNA binding;	.	.
gene14674	2.3605517151370456	2.6772253782170186	2.1806350826176892	1.609352975785629	1.4055996365291525	1.552855501756856	CFAP69	protein_coding	chrNC_037552.1:74197936-74278673:+	gi|594104621|ref|XP_006075290.1|	4323	0.0	PREDICTED: uncharacterized protein C7orf63 homolog isoform X1 [Bubalus bubalis]	gi|803063422|ref|XM_012176948.1|	4771	0.0	PREDICTED: Ovis aries cilia and flagella associated protein 69 (CFAP69), transcript variant X6, mRNA	B0CM26	1495	0.0	Cilia- and flagella-associated protein 69	.	.	.	.	pfam06664	MIG-14_Wnt-bd	Wnt-binding factor required for Wnt secretion. MIG-14 is a Wnt-binding factor. Newly synthesized EGL-20/Wnt binds to MIG-14 in the Golgi, targetting the Wnt to the cell membrane for secretion. AP-2-mediated endocytosis and retromer retrieval at the sorting endosome would recycle MIG-14 to the Golgi, where it can bind to EGL-20/Wnt for next cycle of secretion.	GO:0015677|copper ion import;GO:0006897|endocytosis;GO:0097461|ferric iron import into cell;GO:0006893|Golgi to plasma membrane transport;GO:0055072|iron ion homeostasis;GO:0045055|regulated secretory pathway;GO:0009725|response to hormone;	GO:0005829|cytosol;GO:0005769|early endosome;GO:0010008|endosome membrane;GO:0030173|integral component of Golgi membrane;GO:0005887|integral component of plasma membrane;GO:0043231|intracellular membrane-bounded organelle;GO:0005886|plasma membrane;GO:0030140|trans-Golgi network transport vesicle;	GO:0008823|cupric reductase activity;GO:0052851|ferric-chelate reductase (NADPH) activity;GO:0046872|metal ion binding;GO:0005215|transporter activity;	.	.
gene14673	14.741756681394358	17.574946083054606	14.573899298119594	22.029048534277024	18.742430601325324	15.233928912760828	STEAP2	protein_coding	chrNC_037552.1:74160407-74185904:+	gi|594104639|ref|XP_006081037.1|	2539	0.0	PREDICTED: LOW QUALITY PROTEIN: STEAP family member 2, metalloreductase [Bubalus bubalis]	gi|594104638|ref|XM_006080975.1|	2195	0.0	PREDICTED: Bubalus bubalis STEAP family member 2, metalloreductase (STEAP2), mRNA	Q8NFT2	944	0.0	Metalloreductase STEAP2	RSp1147	70.5	1e-12	COG2085	pfam03807	F420_oxidored	NADP oxidoreductase coenzyme F420-dependent.	GO:0015677|copper ion import;GO:0006897|endocytosis;GO:0097461|ferric iron import into cell;GO:0006893|Golgi to plasma membrane transport;GO:0055072|iron ion homeostasis;GO:0045055|regulated secretory pathway;GO:0009725|response to hormone;	GO:0005829|cytosol;GO:0005769|early endosome;GO:0010008|endosome membrane;GO:0030173|integral component of Golgi membrane;GO:0005887|integral component of plasma membrane;GO:0043231|intracellular membrane-bounded organelle;GO:0005886|plasma membrane;GO:0030140|trans-Golgi network transport vesicle;	GO:0008823|cupric reductase activity;GO:0052851|ferric-chelate reductase (NADPH) activity;GO:0046872|metal ion binding;GO:0005215|transporter activity;	K14738	STEAP2; metalloreductase STEAP2 [EC:1.16.1.-]
gene14672	31.26021513467056	29.609749180068164	30.210929049972673	40.75287075432462	36.29231814878315	35.21874816358852	STEAP1	protein_coding	chrNC_037552.1:74112597-74125577:+	gi|594104641|ref|XP_006075297.1|	1617	0.0	PREDICTED: metalloreductase STEAP1 isoform X1 [Bubalus bubalis]	gi|594104640|ref|XM_006075235.1|	1329	0.0	PREDICTED: Bubalus bubalis six transmembrane epithelial antigen of the prostate 1 (STEAP1), transcript variant X1, mRNA	Q9GL50	592	0.0	Metalloreductase STEAP1	.	.	.	.	pfam01794	Ferric_reduct	Ferric reductase like transmembrane component. This family includes a common region in the transmembrane proteins mammalian cytochrome B-245 heavy chain (gp91-phox), ferric reductase transmembrane component in yeast and respiratory burst oxidase from mouse-ear cress. This may be a family of flavocytochromes capable of moving electrons across the plasma membrane. The Frp1 protein from S. pombe is …	GO:0006811|ion transport;GO:0055072|iron ion homeostasis;	GO:0005768|endosome;GO:0010008|endosome membrane;GO:0005887|integral component of plasma membrane;	GO:0046872|metal ion binding;GO:0016491|oxidoreductase activity;	K14737	STEAP1; metalloreductase STEAP1 [EC:1.16.1.-]
gene8914	18.661078579588445	16.092212605745353	14.353524836981936	26.64973023197489	23.699242598960634	17.662375689787474	PHLDA1	protein_coding	chrNC_037548.1:114479158-114494625:+	gi|594048670|ref|XP_006048724.1|	1042	9e-124	PREDICTED: LOW QUALITY PROTEIN: pleckstrin homology-like domain family A member 1 [Bubalus bubalis]	gi|742092502|ref|XM_010833855.1|	4830	0.0	PREDICTED: Bison bison bison pleckstrin homology-like domain, family A, member 1 (PHLDA1), mRNA	Q8WV24	371	5e-113	Pleckstrin homology-like domain family A member 1	.	.	.	.	pfam12286	DUF3622	Protein of unknown function (DUF3622). This family of proteins is found in bacteria. Proteins in this family are typically between 72 and 107 amino acids in length. There is a conserved VSK sequence motif.	GO:0006915|apoptotic process;GO:0045210|FasL biosynthetic process;GO:0000086|G2/M transition of mitotic cell cycle;	GO:0016023|cytoplasmic membrane-bounded vesicle;GO:0005829|cytosol;GO:0005730|nucleolus;	.	.	.
gene7508	11.12712100536281	11.169043777251785	9.210007737631948	7.571826910586857	11.592196458520943	14.375280746771463	COPS7A	protein_coding	chrNC_037548.1:16458640-16464941:+	gi|594084675|ref|XP_006065892.1|	1382	0.0	PREDICTED: COP9 signalosome complex subunit 7a isoform X1 [Bubalus bubalis]	gi|594084678|ref|XM_006065832.1|	1777	0.0	PREDICTED: Bubalus bubalis COP9 signalosome subunit 7A (COPS7A), transcript variant X3, mRNA	Q5R762	505	8e-175	COP9 signalosome complex subunit 7a	.	.	.	.	pfam01399	PCI	PCI domain. This domain has also been called the PINT motif (Proteasome, Int-6, Nip-1 and TRIP-15).	GO:0010388|cullin deneddylation;	GO:0008180|COP9 signalosome;GO:0005737|cytoplasm;GO:0005654|nucleoplasm;	.	K12180	COPS7, CSN7; COP9 signalosome complex subunit 7
gene14678	0.7038911510382371	0.3724845883412056	1.0919514876528678	0.0	0.31435102852575897	0.0	LOC112586723	snRNA	chrNC_037552.1:74395212-74395318:-	gi|537152882|gb|ERE72362.1|	168	1e-13	membralin-like protein [Cricetulus griseus]	gi|937347434|ref|NG_043436.1|	101	2e-44	Homo sapiens RNA, U6 small nuclear 41, pseudogene (RNU6-41P) on chromosome 1	.	.	.	.	.	.	.	.	pfam04408	HA2	Helicase associated domain (HA2). This presumed domain is about 90 amino acid residues in length. It is found is a diverse set of RNA helicases. Its function is unknown, however it seems likely to be involved in nucleic acid binding.	.	.	.	.	.
gene22693	6.09347537164238	5.622050498598952	4.745770615653346	6.581561397465793	5.925204618476921	6.292494523382653	TRIQK	protein_coding	chrNC_037559.1:10786747-10890121:-	gi|594062379|ref|XP_006055246.1|	492	3e-53	PREDICTED: triple QxxK/R motif-containing protein isoform X2 [Bubalus bubalis]	gi|594062378|ref|XM_006055184.1|	4289	0.0	PREDICTED: Bubalus bubalis triple QxxK/R motif containing (TRIQK), transcript variant X2, mRNA	Q5RDR6	79.0	2e-15	Triple QxxK/R motif-containing protein	.	.	.	.	pfam15168	TRIQK	Triple QxxK/R motif-containing protein family. TRIQK member-proteins share a characteristic triple repeat of the sequence QXXK/R, as well as a hydrophobic C-terminal region. Xenopus and mouse triqk genes are broadly expressed throughout embryogenesis, and mtriqk is also generally expressed in mouse adult tissues. TRIQK proteins are localized to the endoplasmic reticulum membrane. This family is f…	.	GO:0005789|endoplasmic reticulum membrane;GO:0016021|integral component of membrane;	.	.	.
gene18326	0.0	0.022945222194881404	0.0	0.0	0.0	0.019216016329348846	SLC35F4	protein_coding	chrNC_037555.1:33459221-33500578:+	gi|594063434|ref|XP_006055748.1|	2208	0.0	PREDICTED: LOW QUALITY PROTEIN: solute carrier family 35 member F4 [Bubalus bubalis]	gi|982989778|ref|XM_015465147.1|	1483	0.0	PREDICTED: Bos taurus solute carrier family 35 member F4 (SLC35F4), mRNA	A4IF30	820	0.0	Solute carrier family 35 member F4	.	.	.	.	pfam06027	DUF914	Eukaryotic protein of unknown function (DUF914). This family consists of several hypothetical proteins of unknown function. Some of the sequences in this family are annotated as being putative membrane proteins.	GO:0006810|transport;	GO:0016021|integral component of membrane;	.	K15288	SLC35F3_4; solute carrier family 35, member F3/4
gene8635	0.010950327589574201	0.0	0.0	0.0	0.0	0.0	LOC112584598	pseudogene	chrNC_037548.1:91240972-91244410:+	gi|28189725|dbj|BAC56477.1|	826	2e-99	similar to ribosomal protein L17 [Bos taurus]	gi|850480667|gb|CP011888.1|	2656	0.0	Ovis canadensis canadensis isolate 43U chromosome 3 sequence	P24049	307	4e-95	60S ribosomal protein L17	YKL180w	169	2e-46	COG0091	pfam00237	Ribosomal_L22	Ribosomal protein L22p/L17e. This family includes L22 from prokaryotes and chloroplasts and L17 from eukaryotes.	GO:0034198|cellular response to amino acid starvation;GO:1900087|positive regulation of G1/S transition of mitotic cell cycle;GO:0006412|translation;	GO:0031672|A band;GO:0022625|cytosolic large ribosomal subunit;GO:0005634|nucleus;GO:0005844|polysome;	GO:0070180|large ribosomal subunit rRNA binding;GO:0003735|structural constituent of ribosome;	K02880	RP-L17e, RPL17; large subunit ribosomal protein L17e
gene8590	93.11840027189477	87.28548237927778	83.1234460609697	93.11826521523271	110.9480291694363	96.16059731868374	LOC102414462	protein_coding	chrNC_037548.1:89635484-89639715:-	gi|634839832|ref|XP_007936041.1|	2263	0.0	PREDICTED: tubulin alpha-1A chain isoform X2 [Orycteropus afer afer]	gi|594090941|ref|XM_006068803.1|	1630	0.0	PREDICTED: Bubalus bubalis tubulin alpha-1A chain-like (LOC102415619), mRNA	P68370	874	0.0	Tubulin alpha-1A chain	SPBC800.05c	709	0.0	COG5023	pfam03953	Tubulin_C	Tubulin C-terminal domain. This family includes the tubulin alpha, beta and gamma chains. Members of this family are involved in polymer formation. Tubulins are GTPases. FtsZ can polymerize into tubes, sheets, and rings in vitro and is ubiquitous in eubacteria and archaea. Tubulin is the major component of microtubules. (The FtsZ GTPases have been split into their won family).	GO:0007017|microtubule-based process;	GO:0005881|cytoplasmic microtubule;GO:0036464|cytoplasmic ribonucleoprotein granule;GO:0070062|extracellular exosome;GO:0005874|microtubule;GO:0043209|myelin sheath;GO:0005634|nucleus;GO:0055037|recycling endosome;	GO:0005525|GTP binding;GO:0003924|GTPase activity;GO:0019904|protein domain specific binding;GO:0046982|protein heterodimerization activity;GO:0005200|structural constituent of cytoskeleton;	K07374	TUBA; tubulin alpha
gene23120	0.04553588461976503	0.04819329014813664	0.14128030130454272	0.22117397593875449	0.0406717775722566	0.040360605035161964	LOC102389577	pseudogene	chrNC_037559.1:63487550-63488376:-	gi|594084881|ref|XP_006065991.1|	1320	0.0	PREDICTED: proteasome subunit alpha type-6-like [Bubalus bubalis]	gi|594084880|ref|XM_006065929.1|	801	0.0	PREDICTED: Bubalus bubalis proteasome subunit alpha type-6-like (LOC102389577), mRNA	P60901	494	9e-177	Proteasome subunit alpha type-6	.	.	.	.	pfam00227	Proteasome	Proteasome subunit. The proteasome is a multisubunit structure that degrades proteins. Protein degradation is an essential component of regulation because proteins can become misfolded, damaged, or unnecessary. Proteasomes and their homologues vary greatly in complexity: from HslV (heat shock locus v), which is encoded by 1 gene in bacteria, to the eukaryotic 20S proteasome, which is encoded by m…	GO:0051092|positive regulation of NF-kappaB transcription factor activity;GO:0051603|proteolysis involved in cellular protein catabolic process;GO:0006511|ubiquitin-dependent protein catabolic process;	GO:0000932|cytoplasmic mRNA processing body;GO:0030016|myofibril;GO:0016363|nuclear matrix;GO:0005634|nucleus;GO:0005844|polysome;GO:0005839|proteasome core complex;GO:0019773|proteasome core complex, alpha-subunit complex;GO:0030017|sarcomere;	GO:0003723|RNA binding;GO:0004298|threonine-type endopeptidase activity;	K02730	PSMA6; 20S proteasome subunit alpha 1 [EC:3.4.25.1]
gene23125	17.56640999981403	29.313841211874863	27.503648886350373	4.5754697530957165	4.868391779441606	1.8904478790274801	HAS2	protein_coding	chrNC_037559.1:64289861-64322094:-	gi|426235494|ref|XP_004011715.1|	2826	0.0	PREDICTED: hyaluronan synthase 2 [Ovis aries]	gi|594046235|ref|XM_006047511.1|	4122	0.0	PREDICTED: Bubalus bubalis hyaluronan synthase 2-like (LOC102406104), mRNA	O97711	1089	0.0	Hyaluronan synthase 2	SPy2200	136	1e-32	COG1215	pfam03142	Chitin_synth_2	Chitin synthase. Members of this family are fungal chitin synthase EC:2.4.1.16 enzymes. They catalyse chitin synthesis as follows: UDP-N-acetyl-D-glucosamine + {(1,4)-(N-acetyl-beta-D-glucosaminyl)}(N) <=> UDP + {(1,4)-(N-acetyl-beta-D-glucosaminyl)}(N+1).	GO:0036302|atrioventricular canal development;GO:0007155|cell adhesion;GO:0090500|endocardial cushion to mesenchymal transition;GO:0085029|extracellular matrix assembly;GO:0045226|extracellular polysaccharide biosynthetic process;GO:0030213|hyaluronan biosynthetic process;GO:0035810|positive regulation of urine volume;GO:0070295|renal water absorption;GO:0001570|vasculogenesis;	GO:0005887|integral component of plasma membrane;	GO:0050501|hyaluronan synthase activity;	K00752	E2.4.1.212, hasA; hyaluronan synthase [EC:2.4.1.212]
gene23124	0.0	0.01745002230845403	0.01705178184163118	0.0	0.0	0.0	LOC102403835	protein_coding	chrNC_037559.1:64231118-64258195:-	gi|742114113|ref|XP_010837235.1|	2744	0.0	PREDICTED: hyaluronan synthase 2-like [Bison bison bison]	gi|742114112|ref|XM_010838933.1|	1593	0.0	PREDICTED: Bison bison bison hyaluronan synthase 2-like (LOC104987850), mRNA	O97711	954	0.0	Hyaluronan synthase 2	SPy2200	134	6e-33	COG1215	pfam03142	Chitin_synth_2	Chitin synthase. Members of this family are fungal chitin synthase EC:2.4.1.16 enzymes. They catalyse chitin synthesis as follows: UDP-N-acetyl-D-glucosamine + {(1,4)-(N-acetyl-beta-D-glucosaminyl)}(N) <=> UDP + {(1,4)-(N-acetyl-beta-D-glucosaminyl)}(N+1).	GO:0036302|atrioventricular canal development;GO:0007155|cell adhesion;GO:0090500|endocardial cushion to mesenchymal transition;GO:0085029|extracellular matrix assembly;GO:0045226|extracellular polysaccharide biosynthetic process;GO:0030213|hyaluronan biosynthetic process;GO:0035810|positive regulation of urine volume;GO:0070295|renal water absorption;GO:0001570|vasculogenesis;	GO:0005887|integral component of plasma membrane;	GO:0050501|hyaluronan synthase activity;	K00752	E2.4.1.212, hasA; hyaluronan synthase [EC:2.4.1.212]
gene4668	0.24643659948358512	0.22557255579771635	0.17220671085198805	0.5887828053492341	0.6246434038710473	0.6552851893195548	B3GNTL1	protein_coding	chrNC_037547.1:13543592-13672177:-	gi|594037936|ref|XP_006043593.1|	1849	0.0	PREDICTED: UDP-GlcNAc:betaGal beta-1,3-N-acetylglucosaminyltransferase-like protein 1 isoform X1 [Bubalus bubalis]	gi|594037943|ref|XR_326265.1|	1595	0.0	PREDICTED: Bubalus bubalis UDP-GlcNAc:betaGal beta-1,3-N-acetylglucosaminyltransferase-like 1 (B3GNTL1), transcript variant X5, misc_RNA	Q67FW5	639	0.0	UDP-GlcNAc:betaGal beta-1,3-N-acetylglucosaminyltransferase-like protein 1	.	.	.	.	pfam00535	Glycos_transf_2	Glycosyl transferase family 2. Diverse family, transferring sugar from UDP-glucose, UDP-N-acetyl- galactosamine, GDP-mannose or CDP-abequose, to a range of substrates including cellulose, dolichol phosphate and teichoic acids.	.	.	GO:0016757|transferase activity, transferring glycosyl groups;	.	.
gene4669	0.7909870964025252	1.126344460754503	0.8924102285954314	3.5206065519602974	4.996842795618737	3.1612750239799805	METRNL	protein_coding	chrNC_037547.1:13694637-13709905:+	gi|942032813|ref|XP_014334440.1|	1359	2e-170	PREDICTED: meteorin-like protein [Bos mutus]	gi|850486717|gb|CP011896.1|	1662	0.0	Ovis canadensis canadensis isolate 43U chromosome 11 sequence	Q641Q3	434	8e-138	Meteorin-like protein	.	.	.	.	pfam05956	APC_basic	APC basic domain. This region of the APC family of proteins is known as the basic domain. It contains a high proportion of positively charged amino acids and interacts with microtubules.	GO:0050873|brown fat cell differentiation;GO:0045444|fat cell differentiation;GO:0050728|negative regulation of inflammatory response;GO:0090336|positive regulation of brown fat cell differentiation;GO:2000507|positive regulation of energy homeostasis;GO:0009409|response to cold;GO:0014850|response to muscle activity;	GO:0070062|extracellular exosome;GO:0005615|extracellular space;	GO:0005179|hormone activity;	.	.
gene4662	1.290661662793716	1.1015989760229135	1.0549293624035352	0.08088927721452735	0.09296727488185795	0.2583167966263711	RAB40B	protein_coding	chrNC_037547.1:13352144-13378325:-	gi|594058531|ref|XP_006053429.1|	1746	0.0	PREDICTED: ras-related protein Rab-40B isoform X1 [Bubalus bubalis]	gi|594058530|ref|XM_006053367.1|	1757	0.0	PREDICTED: Bubalus bubalis RAB40B, member RAS oncogene family (RAB40B), transcript variant X1, mRNA	Q12829	513	1e-178	Ras-related protein Rab-40B	.	.	.	.	pfam00071	Ras	Ras family. Includes sub-families Ras, Rab, Rac, Ral, Ran, Rap Ypt1 and more. Shares P-loop motif with GTP_EFTU, arf and myosin_head. See pfam00009 pfam00025, pfam00063. As regards Rab GTPases, these are important regulators of vesicle formation, motility and fusion. They share a fold in common with all Ras GTPases: this is a six-stranded beta-sheet surrounded by five alpha-helices.	GO:0016567|protein ubiquitination;GO:0007264|small GTPase mediated signal transduction;	GO:0005635|nuclear envelope;GO:0048471|perinuclear region of cytoplasm;GO:0005886|plasma membrane;	GO:0005525|GTP binding;	K07928	RAB40; Ras-related protein Rab-40
gene1629	67.31580666659468	58.32304915226806	61.82079158893707	72.26889822549013	68.08102250832489	72.1248414758194	RUNX1	protein_coding	chrNC_037545.1:191509573-191784466:-	gi|982912459|ref|XP_015329438.1|	1086	0.0	PREDICTED: runt-related transcription factor 1 isoform X2 [Bos taurus]	gi|594097736|ref|XM_006071986.1|	4636	0.0	PREDICTED: Bubalus bubalis runt-related transcription factor 1 (RUNX1), transcript variant X2, mRNA	Q01196	421	0.0	Runt-related transcription factor 1	.	.	.	.	pfam00853	Runt	Runt domain.	GO:0002062|chondrocyte differentiation;GO:0071425|hematopoietic stem cell proliferation;GO:0030097|hemopoiesis;GO:0030099|myeloid cell differentiation;GO:0030853|negative regulation of granulocyte differentiation;GO:0001503|ossification;GO:0048935|peripheral nervous system neuron development;GO:0045766|positive regulation of angiogenesis;GO:0030854|positive regulation of granulocyte differentiati…	GO:0005737|cytoplasm;GO:0043231|intracellular membrane-bounded organelle;GO:0005654|nucleoplasm;GO:0005634|nucleus;	GO:0005524|ATP binding;GO:0005509|calcium ion binding;GO:0001047|core promoter binding;GO:0003677|DNA binding;GO:0046982|protein heterodimerization activity;GO:0042803|protein homodimerization activity;GO:0000975|regulatory region DNA binding;GO:0000977|RNA polymerase II regulatory region sequence-specific DNA binding;GO:0003700|transcription factor activity, sequence-specific DNA binding;GO:0008…	K08367	RUNX1, AML1; runt-related transcription factor 1
gene4660	14.135209637915484	13.145714026139432	14.371505965970135	33.69979802707735	32.31045591362497	28.87080912209236	WDR45B	protein_coding	chrNC_037547.1:13317895-13344143:-	gi|533188611|ref|XP_005407245.1|	1709	0.0	PREDICTED: WD repeat domain phosphoinositide-interacting protein 3 [Chinchilla lanigera]	gi|742188125|ref|XM_010856392.1|	4114	0.0	PREDICTED: Bison bison bison WD repeat domain 45B (WDR45B), mRNA	Q5MNZ6	659	0.0	WD repeat domain phosphoinositide-interacting protein 3	.	.	.	.	pfam15485	DUF4643	Domain of unknown function (DUF4643). This family of proteins is found in eukaryotes. Proteins in this family are typically between 254 and 462 amino acids in length.	GO:0000045|autophagosome assembly;GO:0000422|mitophagy;GO:0044804|nucleophagy;GO:0006497|protein lipidation;GO:0034497|protein localization to pre-autophagosomal structure;	GO:0005829|cytosol;GO:0019898|extrinsic component of membrane;GO:0034045|pre-autophagosomal structure membrane;	GO:0080025|phosphatidylinositol-3,5-bisphosphate binding;GO:0032266|phosphatidylinositol-3-phosphate binding;	.	.
gene19169	10.944731761012587	10.622737134036491	10.165727428555266	14.839463801886382	18.439329064460015	16.50520814146604	LOC102392353	protein_coding	chrNC_037555.1:81730444-81742810:+	gi|594037205|ref|XP_006043242.1|	1392	0.0	PREDICTED: dehydrogenase/reductase SDR family member 4-like isoform X1 [Bubalus bubalis]	gi|594037204|ref|XM_006043180.1|	1404	0.0	PREDICTED: Bubalus bubalis dehydrogenase/reductase SDR family member 4-like (LOC102392353), transcript variant X1, mRNA	Q8SPU8	512	9e-180	Dehydrogenase/reductase SDR family member 4	.	.	.	.	pfam13561	adh_short_C2	Enoyl-(Acyl carrier protein) reductase.	.	GO:0005739|mitochondrion;GO:0005777|peroxisome;	GO:0004090|carbonyl reductase (NADPH) activity;	K11147	DHRS4; dehydrogenase/reductase SDR family member 4 [EC:1.1.-.-]
gene4666	13.531768186324214	14.109516239961405	14.566634688712043	15.38693180685451	18.252976751578892	15.307155502493536	TBCD	protein_coding	chrNC_037547.1:13420950-13567066:+	gi|6729705|pdb|1B5X|A	5794	0.0	Chain A, Contribution Of Hydrogen Bonds To The Conformational Stability Of Human Lysozyme: Calorimetry And X-Ray Analysis Of Six Ser->gi|27806383|ref|NP_776619.1| tubulin-specific chaperone D [Bos taurus]	gi|31342616|ref|NM_174194.2|	3642	0.0	Bos taurus tubulin folding cofactor D (TBCD), mRNA	Q28205	2236	0.0	Tubulin-specific chaperone D	SPBC11C11.04c	218	6e-57	COG5234	pfam12612	TFCD_C	Tubulin folding cofactor D C terminal. This domain family is found in eukaryotes, and is typically between 182 and 199 amino acids in length. The family is found in association with pfam02985. There is a single completely conserved residue R that may be functionally important. Tubulin folding cofactor D does not co-polymerize with microtubules either in vivo or in vitro, but instead modulates mic…	GO:0034333|adherens junction assembly;GO:0070830|bicellular tight junction assembly;GO:0010812|negative regulation of cell-substrate adhesion;GO:0031115|negative regulation of microtubule polymerization;GO:0007023|post-chaperonin tubulin folding pathway;GO:0006457|protein folding;GO:0007021|tubulin complex assembly;	GO:0005912|adherens junction;GO:0005923|bicellular tight junction;GO:0005829|cytosol;GO:0016328|lateral plasma membrane;GO:0005874|microtubule;	GO:0048487|beta-tubulin binding;GO:0005096|GTPase activator activity;	.	.
gene4667	0.011637260995224252	0.0	0.0	0.0	0.0	0.0	ZNF750	protein_coding	chrNC_037547.1:13473671-13482325:-	gi|594058515|ref|XP_006053421.1|	3267	0.0	PREDICTED: zinc finger protein 750 isoform X1 [Bubalus bubalis]	gi|594058516|ref|XM_006053360.1|	3107	0.0	PREDICTED: Bubalus bubalis zinc finger protein 750 (ZNF750), transcript variant X2, mRNA	A2VDR9	1244	0.0	Zinc finger protein 750	.	.	.	.	pfam15269	zf-C2H2_7	Zinc-finger. this is a family of eukaryotic zinc-fingers.	GO:0030154|cell differentiation;GO:0008544|epidermis development;GO:0045944|positive regulation of transcription from RNA polymerase II promoter;	GO:0005730|nucleolus;GO:0005634|nucleus;	GO:0001046|core promoter sequence-specific DNA binding;GO:0046872|metal ion binding;GO:0001077|transcriptional activator activity, RNA polymerase II core promoter proximal region sequence-specific binding;	.	.
gene4664	5.662109655358154	6.60269154653375	6.558475164404576	6.5603901604420765	8.827265623336784	7.865507368462562	FN3KRP	protein_coding	chrNC_037547.1:13395134-13402759:+	gi|594058527|ref|XP_006053427.1|	1410	0.0	PREDICTED: ketosamine-3-kinase isoform X1 [Bubalus bubalis]	gi|594058528|ref|XM_006053366.1|	1438	0.0	PREDICTED: Bubalus bubalis fructosamine 3 kinase related protein (FN3KRP), transcript variant X2, mRNA	Q8K274	486	3e-168	Ketosamine-3-kinase	alr5126	166	1e-45	COG3001	pfam03881	Fructosamin_kin	Fructosamine kinase. This family includes eukaryotic fructosamine-3-kinase enzymes. The family also includes bacterial members that have not been characterized but probably have a similar or identical function.	.	.	GO:0016301|kinase activity;	K15523	FN3KRP; protein-ribulosamine 3-kinase [EC:2.7.1.172]
gene1628	0.0	0.0	0.025438451813380544	0.04778860303105159	0.0	0.0	LOC102394422	protein_coding	chrNC_037545.1:191324839-191418544:+	gi|594097748|ref|XP_006072053.1|	1474	0.0	PREDICTED: chloride intracellular channel protein 6 [Bubalus bubalis]	gi|594078426|ref|XM_006062845.1|	1042	0.0	PREDICTED: Bubalus bubalis chloride intracellular channel protein 6-like (LOC102393626), transcript variant X1, mRNA	Q96NY7	421	9e-138	Chloride intracellular channel protein 6	.	.	.	.	pfam13409	GST_N_2	Glutathione S-transferase, N-terminal domain. This family is closely related to pfam02798.	GO:1902476|chloride transmembrane transport;	GO:0034707|chloride channel complex;GO:0005737|cytoplasm;GO:0070062|extracellular exosome;GO:0005886|plasma membrane;	GO:0005254|chloride channel activity;GO:0005244|voltage-gated ion channel activity;	K05026	CLIC6; chloride intracellular channel protein 6
gene31383	2.5296176191650037	2.8684738790290365	2.7640795187587752	1.916139546683474	2.010602250224831	3.062895471233954	SH2B1	protein_coding	chrNC_037568.1:16609584-16618188:+	gi|594677233|ref|XP_007186410.1|	2125	0.0	PREDICTED: SH2B adapter protein 1 isoform X1 [Balaenoptera acutorostrata scammoni]	gi|742106971|ref|XM_010837256.1|	4321	0.0	PREDICTED: Bison bison bison SH2B adaptor protein 1 (SH2B1), transcript variant X5, mRNA	Q91ZM2	745	0.0	SH2B adapter protein 1	.	.	.	.	pfam08916	Phe_ZIP	Phenylalanine zipper. The phenylalanine zipper consists of aromatic side chains from ten phenylalanine residues that are stacked within a hydrophobic core. This zipper mediates dimerization of various proteins, such as APS, SH2-B and Lnk.	GO:0035556|intracellular signal transduction;GO:0030032|lamellipodium assembly;GO:0045840|positive regulation of mitotic nuclear division;GO:2000278|regulation of DNA biosynthetic process;	GO:0005829|cytosol;GO:0016020|membrane;GO:0005634|nucleus;GO:0001726|ruffle;	GO:0004871|signal transducer activity;GO:0035591|signaling adaptor activity;	K12459	SH2B1_3; SH2B adaptor protein 1/3
gene31380	31.67531279526714	30.847664016600195	35.00027477200368	28.533219713412027	34.280846576040496	43.72386780306505	TUFM	protein_coding	chrNC_037568.1:16597020-16601018:-	gi|594094580|ref|XP_006070590.1|	2063	0.0	PREDICTED: elongation factor Tu, mitochondrial [Bubalus bubalis]	gi|594094579|ref|XM_006070528.1|	1639	0.0	PREDICTED: Bubalus bubalis Tu translation elongation factor, mitochondrial (TUFM), mRNA	P49410	795	0.0	Elongation factor Tu, mitochondrial	YOR187w	457	3e-155	COG0050	pfam00009	GTP_EFTU	Elongation factor Tu GTP binding domain. This domain contains a P-loop motif, also found in several other families such as pfam00071, pfam00025 and pfam00063. Elongation factor Tu consists of three structural domains, this plus two C-terminal beta barrel domains.	GO:0070125|mitochondrial translational elongation;GO:0006414|translational elongation;	GO:0070062|extracellular exosome;GO:0005743|mitochondrial inner membrane;GO:0005759|mitochondrial matrix;GO:0042645|mitochondrial nucleoid;GO:0005739|mitochondrion;	GO:0005525|GTP binding;GO:0003924|GTPase activity;GO:0044822|poly(A) RNA binding;GO:0003746|translation elongation factor activity;	K02358	tuf, TUFM; elongation factor Tu
gene31386	2.396429418761998	1.9669121249290158	2.377239840435615	1.2669151729963632	2.519026791792348	2.2685630290737637	RABEP2	protein_coding	chrNC_037568.1:16639673-16651905:-	gi|594094594|ref|XP_006070596.1|	2131	0.0	PREDICTED: rab GTPase-binding effector protein 2 isoform X1 [Bubalus bubalis]	gi|594094593|ref|XM_006070534.1|	2304	0.0	PREDICTED: Bubalus bubalis rabaptin, RAB GTPase binding effector protein 2 (RABEP2), transcript variant X1, mRNA	A4FUG8	818	0.0	Rab GTPase-binding effector protein 2	.	.	.	.	pfam03528	Rabaptin	Rabaptin.	GO:0006897|endocytosis;GO:0015031|protein transport;	GO:0005769|early endosome;	GO:0005096|GTPase activator activity;	.	.
gene31387	0.5619070282811458	0.4295048873025286	0.6887430954634648	0.7985608936173887	0.7528268483649496	0.8208515093680647	CD19	protein_coding	chrNC_037568.1:16657158-16668937:+	gi|594094616|ref|XP_006070606.1|	2592	0.0	PREDICTED: B-lymphocyte antigen CD19 isoform X6 [Bubalus bubalis]	gi|594094612|ref|XM_006070543.1|	1963	0.0	PREDICTED: Bubalus bubalis CD19 molecule (CD19), transcript variant X5, mRNA	P15391	598	0.0	B-lymphocyte antigen CD19	.	.	.	.	pfam05956	APC_basic	APC basic domain. This region of the APC family of proteins is known as the basic domain. It contains a high proportion of positively charged amino acids and interacts with microtubules.	GO:0050853|B cell receptor signaling pathway;GO:0007166|cell surface receptor signaling pathway;GO:0006968|cellular defense response;GO:0031052|chromosome breakage;GO:0048015|phosphatidylinositol-mediated signaling;GO:0051281|positive regulation of release of sequestered calcium ion into cytosol;GO:0050776|regulation of immune response;GO:0014066|regulation of phosphatidylinositol 3-kinase signal…	GO:0009897|external side of plasma membrane;GO:0070062|extracellular exosome;GO:0005887|integral component of plasma membrane;GO:0005622|intracellular;GO:0005886|plasma membrane;GO:0043234|protein complex;	GO:0046934|phosphatidylinositol-4,5-bisphosphate 3-kinase activity;GO:0005057|receptor signaling protein activity;	K06465	CD19; CD19 antigen
gene31385	14.020297296729833	8.866908951977031	12.30056702762653	0.22837907594947215	0.2958860277014593	0.331508999075699	ATP2A1	protein_coding	chrNC_037568.1:16622231-16639719:+	gi|594094601|ref|XP_006070599.1|	5022	0.0	PREDICTED: sarcoplasmic/endoplasmic reticulum calcium ATPase 1 isoform X1 [Bubalus bubalis]	gi|594094602|ref|XM_006070538.1|	3503	0.0	PREDICTED: Bubalus bubalis ATPase, Ca++ transporting, cardiac muscle, fast twitch 1 (ATP2A1), transcript variant X2, mRNA	Q0VCY0	1889	0.0	Sarcoplasmic/endoplasmic reticulum calcium ATPase 1	BH2515	511	3e-162	COG0474	pfam00122	E1-E2_ATPase	E1-E2 ATPase.	GO:0006874|cellular calcium ion homeostasis;	GO:0005887|integral component of plasma membrane;GO:0033017|sarcoplasmic reticulum membrane;	GO:0005524|ATP binding;GO:0005388|calcium-transporting ATPase activity;GO:0046872|metal ion binding;	K05853	ATP2A; Ca2+ transporting ATPase, sarcoplasmic/endoplasmic reticulum [EC:3.6.3.8]
gene31388	4.024831963862975	3.413886491713249	3.6745521679875717	4.050136037733804	4.050715618668543	3.610070880594578	NFATC2IP	protein_coding	chrNC_037568.1:16671838-16684073:+	gi|594094618|ref|XP_006070607.1|	1464	0.0	PREDICTED: NFATC2-interacting protein [Bubalus bubalis]	gi|594094617|ref|XM_006070545.1|	3287	0.0	PREDICTED: Bubalus bubalis nuclear factor of activated T-cells, cytoplasmic, calcineurin-dependent 2 interacting protein (NFATC2IP), mRNA	Q8NCF5	413	1e-131	NFATC2-interacting protein	.	.	.	.	pfam11976	Rad60-SLD	Ubiquitin-2 like Rad60 SUMO-like. The small ubiquitin-related modifier SUMO-1 is a Ub/Ubl family member, and although SUMO-1 shares structural similarity to Ub, SUMO's cellular functions remain distinct insomuch as SUMO modification alters protein function through changes in activity, cellular localisation, or by protecting substrates from ubiquitination. Rad60 family members contain functionally…	GO:0001816|cytokine production;GO:0045944|positive regulation of transcription from RNA polymerase II promoter;GO:0016925|protein sumoylation;	GO:0005737|cytoplasm;GO:0005634|nucleus;	GO:0031386|protein tag;	.	.
gene31389	8.825082526031277	9.17967944568074	10.711965957811115	5.824353542404347	7.701881371536305	9.37456278561788	SPNS1	protein_coding	chrNC_037568.1:16691948-16700536:+	gi|594094628|ref|XP_006070612.1|	2298	0.0	PREDICTED: protein spinster homolog 1 isoform X2 [Bubalus bubalis]	gi|594094627|ref|XM_006070550.1|	2227	0.0	PREDICTED: Bubalus bubalis spinster homolog 1 (Drosophila) (SPNS1), transcript variant X2, mRNA	Q08DX7	880	0.0	Protein spinster homolog 1	CC0336	73.2	1e-12	COG0477	pfam07690	MFS_1	Major Facilitator Superfamily.	GO:0040011|locomotion;GO:0003376|sphingosine-1-phosphate signaling pathway;GO:0055085|transmembrane transport;	GO:0016021|integral component of membrane;GO:0005765|lysosomal membrane;GO:0005743|mitochondrial inner membrane;GO:0031982|vesicle;	GO:0046624|sphingolipid transporter activity;	.	.
gene1197	0.05682823427647739	0.02004821476484356	0.05877203681029017	0.0	0.11843507060653594	0.06715939711082283	SPTSSB	protein_coding	chrNC_037545.1:150621096-150650368:+	gi|803336343|ref|XP_012026257.1|	458	7e-51	PREDICTED: serine palmitoyltransferase small subunit B isoform X1 [Ovis aries musimon]	gi|594078657|ref|XM_006062960.1|	1611	0.0	PREDICTED: Bubalus bubalis serine palmitoyltransferase, small subunit B (SPTSSB), transcript variant X2, mRNA	Q0IIK4	160	3e-45	Serine palmitoyltransferase small subunit B	.	.	.	.	pfam11779	DUF3317	Protein of unknown function (DUF3317). This is a short family of proteins conserved from fungi and plants to human. One each of the human and mouse members is annotated as being androgen down-regulated protein expressed in mouse prostate, with a potential signal transduction function, and all appear to be membrane proteins.	GO:0006665|sphingolipid metabolic process;	GO:0016021|integral component of membrane;GO:0017059|serine C-palmitoyltransferase complex;	GO:0004758|serine C-palmitoyltransferase activity;	.	.
gene1194	0.09157003423840895	0.09691392328877568	0.023675543906556608	0.022238404632382976	0.020447148967936903	0.0	OTOL1	protein_coding	chrNC_037545.1:150460968-150472649:-	gi|594078652|ref|XP_006063019.1|	1558	0.0	PREDICTED: otolin-1 [Bubalus bubalis]	gi|594078651|ref|XM_006062957.1|	1611	0.0	PREDICTED: Bubalus bubalis otolin 1 (OTOL1), mRNA	A6NHN0	445	1e-149	Otolin-1	.	.	.	.	pfam00386	C1q	C1q domain. C1q is a subunit of the C1 enzyme complex that activates the serum complement system.	.	GO:0005581|collagen trimer;GO:0005576|extracellular region;	.	.	.
gene32856	0.5919957178205769	0.4091713925185396	0.3623489964909473	0.30514487203305096	0.31293912143581326	0.2677111033371748	TCEAL3	protein_coding	chrNC_037569.1:88135826-88139282:+	gi|594047648|ref|XP_006080919.1|	1132	2e-143	PREDICTED: LOW QUALITY PROTEIN: transcription elongation factor A (SII)-like 3 [Bubalus bubalis]	gi|594047647|ref|XM_006080857.1|	2348	0.0	PREDICTED: Bubalus bubalis transcription elongation factor A (SII)-like 3 (TCEAL3), mRNA	Q969E4	181	3e-50	Transcription elongation factor A protein-like 3	.	.	.	.	pfam04538	BEX	Brain expressed X-linked like family. This is a family of transcription elongation factors which includes those referred to as Bex proteins as well as those named TCEAL7. Bex1 was shown to be a novel link between neurotrophin signalling, the cell cycle, and neuronal differentiation, suggesting it might function by coordinating internal cellular states with the ability of cells to respond to exter…	GO:0006357|regulation of transcription from RNA polymerase II promoter;GO:0006351|transcription, DNA-templated;	GO:0005634|nucleus;	GO:0050699|WW domain binding;	.	.
gene7530	34.92988011399594	38.513766175536766	36.283616591937516	24.804954795581033	30.237682046977262	25.78297226082425	LPCAT3	protein_coding	chrNC_037548.1:16687113-16722000:-	gi|594084733|ref|XP_006065921.1|	2398	0.0	PREDICTED: lysophospholipid acyltransferase 5 [Bubalus bubalis]	gi|594084732|ref|XM_006065859.1|	1960	0.0	PREDICTED: Bubalus bubalis lysophosphatidylcholine acyltransferase 3 (LPCAT3), mRNA	Q3SZL3	908	0.0	Lysophospholipid acyltransferase 5	YOR175c	129	1e-30	COG5202	pfam03062	MBOAT	MBOAT, membrane-bound O-acyltransferase family. The MBOAT (membrane bound O-acyl transferase) family of membrane proteins contains a variety of acyltransferase enzymes. A conserved histidine has been suggested to be the active site residue.	GO:0008654|phospholipid biosynthetic process;	GO:0005789|endoplasmic reticulum membrane;GO:0016021|integral component of membrane;	GO:0047184|1-acylglycerophosphocholine O-acyltransferase activity;	K13515	LPCAT3, MBOAT5; lysophospholipid acyltransferase 5 [EC:2.3.1.23 2.3.1.-]
gene16767	4.392024239006695	4.303342449086394	4.719684622866503	6.08314082068271	7.876390827726511	6.067384931784738	SAMD1	protein_coding	chrNC_037553.1:99494632-99497550:-	gi|555951778|ref|XP_005888084.1|	836	6e-103	PREDICTED: atherin, partial [Bos mutus]	gi|965934593|ref|XM_015095611.1|	1868	0.0	PREDICTED: Ovis aries sterile alpha motif domain containing 1 (SAMD1), transcript variant X1, mRNA	Q6SPF0	319	5e-98	Atherin	.	.	.	.	pfam00536	SAM_1	SAM domain (Sterile alpha motif). It has been suggested that SAM is an evolutionarily conserved protein binding domain that is involved in the regulation of numerous developmental processes in diverse eukaryotes. The SAM domain can potentially function as a protein interaction module through its ability to homo- and heterooligomerise with other SAM domains.	.	GO:0005737|cytoplasm;GO:0005576|extracellular region;	.	.	.
gene12149	2.4412263329525414	5.53420579452606	4.2078802825518675	1.4199563966251258	1.749749022326253	1.215453402613519	EPS8L3	protein_coding	chrNC_037550.1:33452727-33478331:+	gi|328751665|ref|NP_001192218.1|	2549	0.0	epidermal growth factor receptor kinase substrate 8-like protein 3 [Bos taurus]	gi|982978909|ref|XM_015462640.1|	2121	0.0	PREDICTED: Bos taurus epidermal growth factor receptor kinase substrate 8-like protein 3 (LOC107132299), mRNA	Q8TE67	748	0.0	Epidermal growth factor receptor kinase substrate 8-like protein 3	.	.	.	.	pfam08416	PTB	Phosphotyrosine-binding domain. The phosphotyrosine-binding domain (PTB, also phosphotyrosine-interaction or PI domain) in the protein tensin tends to be found at the C-terminus. Tensin is a multi-domain protein that binds to actin filaments and functions as a focal-adhesion molecule (focal adhesions are regions of plasma membrane through which cells attach to the extracellular matrix). Human ten…	.	GO:0005737|cytoplasm;	.	K17277	EPS8; epidermal growth factor receptor kinase substrate 8
gene12147	191.62024005807905	195.36116253123393	195.81913755934502	150.89041208668655	176.29264727630743	173.5858317460688	CSF1	protein_coding	chrNC_037550.1:33318957-33339335:-	gi|528943188|ref|XP_005204127.1|	2221	0.0	PREDICTED: macrophage colony-stimulating factor 1 isoform X1 [Bos taurus]	gi|594082884|ref|XM_006064973.1|	2187	0.0	PREDICTED: Bubalus bubalis colony stimulating factor 1 (macrophage) (CSF1), transcript variant X2, mRNA	P09603	614	0.0	Macrophage colony-stimulating factor 1	.	.	.	.	pfam05337	CSF-1	Macrophage colony stimulating factor-1 (CSF-1). Colony stimulating factor 1 (CSF-1) is a homodimeric polypeptide growth factor whose primary function is to regulate the survival, proliferation, differentiation, and function of cells of the mononuclear phagocytic lineage. This lineage includes mononuclear phagocytic precursors, blood monocytes, tissue macrophages, osteoclasts, and microglia of the…	GO:0060444|branching involved in mammary gland duct morphogenesis;GO:0030154|cell differentiation;GO:0008283|cell proliferation;GO:0003006|developmental process involved in reproduction;GO:0030097|hemopoiesis;GO:0048873|homeostasis of number of cells within a tissue;GO:0006954|inflammatory response;GO:0045087|innate immune response;GO:0038145|macrophage colony-stimulating factor signaling pathway…	GO:1990682|CSF1-CSF1R complex;GO:0070062|extracellular exosome;GO:0005615|extracellular space;GO:0016021|integral component of membrane;GO:0016020|membrane;GO:0048471|perinuclear region of cytoplasm;GO:0005886|plasma membrane;	GO:0005125|cytokine activity;GO:0008083|growth factor activity;GO:0005157|macrophage colony-stimulating factor receptor binding;GO:0042803|protein homodimerization activity;	K05453	CSF1, MCSF; macrophage colony-stimulating factor 1
gene12145	37.794916510032046	37.66575698828253	36.28762821991608	48.28918026079212	51.58103919899372	34.12157458182169	AHCYL1	protein_coding	chrNC_037550.1:33233756-33274702:-	gi|148743914|gb|AAI42523.1|	2644	0.0	AHCYL1 protein [Bos taurus]	gi|261490673|ref|NM_001101052.2|	3680	0.0	Bos taurus adenosylhomocysteinase like 1 (AHCYL1), mRNA	Q80SW1	1006	0.0	Putative adenosylhomocysteinase 2	mll5088	439	9e-140	COG0499	pfam05221	AdoHcyase	S-adenosyl-L-homocysteine hydrolase.	GO:0038166|angiotensin-activated signaling pathway;GO:0042045|epithelial fluid transport;GO:0006378|mRNA polyadenylation;GO:0006730|one-carbon metabolic process;GO:0010765|positive regulation of sodium ion transport;GO:0006611|protein export from nucleus;GO:0044070|regulation of anion transport;GO:0032412|regulation of ion transmembrane transporter activity;GO:0031440|regulation of mRNA 3'-end pr…	GO:0016324|apical plasma membrane;GO:0005737|cytoplasm;GO:0005829|cytosol;GO:0005783|endoplasmic reticulum;GO:0070062|extracellular exosome;GO:0043231|intracellular membrane-bounded organelle;	GO:0016787|hydrolase activity;GO:0003723|RNA binding;	K01251	E3.3.1.1, ahcY; adenosylhomocysteinase [EC:3.3.1.1]
gene12144	10.449946512911387	9.984864068414003	10.503938493753987	13.012598879610573	13.002658815526072	15.183739440417094	STRIP1	protein_coding	chrNC_037550.1:33204436-33223923:-	gi|594082875|ref|XP_006065030.1|	4074	0.0	PREDICTED: striatin-interacting protein 1 [Bubalus bubalis]	gi|594082874|ref|XM_006064968.1|	2313	0.0	PREDICTED: Bubalus bubalis striatin interacting protein 1 (STRIP1), mRNA	Q0P5J8	1544	0.0	Striatin-interacting protein 1	.	.	.	.	pfam11882	DUF3402	Domain of unknown function (DUF3402). This domain is functionally uncharacterized. This domain is found in eukaryotes. This presumed domain is typically between 350 to 473 amino acids in length. This domain is found associated with pfam07923.	GO:0030866|cortical actin cytoskeleton organization;GO:0022604|regulation of cell morphogenesis;	GO:0005737|cytoplasm;GO:0070062|extracellular exosome;GO:0005634|nucleus;	.	.	.
gene12143	0.05990165946004085	0.0	0.04130039207453405	0.0	0.0	0.08848944953361332	ALX3	protein_coding	chrNC_037550.1:33190561-33200643:+	gi|942042198|ref|XP_014332328.1|	1378	0.0	PREDICTED: homeobox protein aristaless-like 3, partial [Bos mutus]	gi|594082905|ref|XM_006064983.1|	1735	0.0	PREDICTED: Bubalus bubalis ALX homeobox 3 (ALX3), partial mRNA	O95076	480	4e-164	Homeobox protein aristaless-like 3	.	.	.	.	pfam00046	Homeobox	Homeobox domain.	GO:0048701|embryonic cranial skeleton morphogenesis;GO:0035115|embryonic forelimb morphogenesis;GO:0035116|embryonic hindlimb morphogenesis;GO:0007389|pattern specification process;GO:0042981|regulation of apoptotic process;GO:0006355|regulation of transcription, DNA-templated;GO:0006351|transcription, DNA-templated;	GO:0005634|nucleus;	GO:0043565|sequence-specific DNA binding;	K09323	ALX3; homeobox protein aristaless-like 3
gene12142	0.01998841644402637	0.0	0.0	0.0	0.0	0.0	UBL4B	protein_coding	chrNC_037550.1:33145889-33147772:-	gi|594082873|ref|XP_006065029.1|	849	3e-107	PREDICTED: ubiquitin-like protein 4B [Bubalus bubalis]	gi|555958459|ref|XM_005891286.1|	1451	0.0	PREDICTED: Bos mutus ubiquitin-like 4B (UBL4B), mRNA	Q2T9Q2	322	5e-105	Ubiquitin-like protein 4B	.	.	.	.	pfam00240	ubiquitin	Ubiquitin family. This family contains a number of ubiquitin-like proteins: SUMO (smt3 homologue) Nedd8, Elongin B, Rub1, and Parkin. A number of them are thought to carry a distinctive five-residue motif termed the proteasome-interacting motif (PIM), which may have a biologically significant role in protein delivery to proteasomes and recruitment of proteasomes to transcription sites.	GO:1903955|positive regulation of protein targeting to mitochondrion;	GO:0005737|cytoplasm;	.	.	.
gene12141	7.095872209469515	6.824418575918274	6.205824683516035	6.40116567929353	7.905277053720263	8.481564986962985	SLC6A17	protein_coding	chrNC_037550.1:33056676-33111896:-	gi|262118297|ref|NP_001160045.1|	3463	0.0	sodium-dependent neutral amino acid transporter SLC6A17 [Bos taurus]	gi|594082870|ref|XM_006064966.1|	6210	0.0	PREDICTED: Bubalus bubalis solute carrier family 6 (neutral amino acid transporter), member 17 (SLC6A17), mRNA	Q9H1V8	1305	0.0	Sodium-dependent neutral amino acid transporter SLC6A17	VC2012	127	3e-29	COG0733	pfam00209	SNF	Sodium:neurotransmitter symporter family.	GO:0032328|alanine transport;GO:0007420|brain development;GO:0015816|glycine transport;GO:0015820|leucine transport;GO:0015804|neutral amino acid transport;GO:0015824|proline transport;	GO:0030054|cell junction;GO:0005887|integral component of plasma membrane;GO:0008021|synaptic vesicle;GO:0030672|synaptic vesicle membrane;	GO:0015171|amino acid transmembrane transporter activity;GO:0005328|neurotransmitter:sodium symporter activity;	K05048	SLC6A15S; solute carrier family 6 (neurotransmitter transporter, amino acid/orphan) member 15/16/17/18/20
gene12140	0.2538753477340158	0.16917589667731664	0.25769691579190235	0.3836333023848538	0.2645493487256106	0.33753256547945004	KCNC4	protein_coding	chrNC_037550.1:33025453-33049184:-	gi|594082865|ref|XP_006065025.1|	2524	0.0	PREDICTED: potassium voltage-gated channel subfamily C member 4 isoform X2 [Bubalus bubalis]	gi|965817011|ref|XM_012124106.2|	5968	0.0	PREDICTED: Ovis aries musimon potassium channel, voltage gated Shaw related subfamily C, member 4 (KCNC4), transcript variant X2, mRNA	Q63734	889	0.0	Potassium voltage-gated channel subfamily C member 4	DR0830	60.1	3e-08	COG1226	pfam02214	BTB_2	BTB/POZ domain. In voltage-gated K+ channels this domain is responsible for subfamily-specific assembly of alpha-subunits into functional tetrameric channels. In KCTD1 this domain functions as a transcriptional repressor. It also mediates homomultimerization of KCTD1 and interaction of KCTD1 with the transcription factor AP-2-alpha.	GO:0030900|forebrain development;GO:1904456|negative regulation of neuronal action potential;GO:1904057|negative regulation of sensory perception of pain;GO:0051260|protein homooligomerization;	GO:0030424|axon;GO:0030425|dendrite;GO:0016021|integral component of membrane;GO:0043025|neuronal cell body;GO:0005886|plasma membrane;GO:0098794|postsynapse;GO:0008076|voltage-gated potassium channel complex;	GO:0005251|delayed rectifier potassium channel activity;	K04890	KCNC4; potassium voltage-gated channel Shaw-related subfamily C member 4
gene3973	0.07200416172188466	0.5334435117926636	0.22340116477792896	0.0	0.0	0.0	LOC102410373	protein_coding	chrNC_037546.1:174099576-174100098:-	gi|148709157|gb|EDL41103.1|	428	5e-51	mCG1274, isoform CRA_b, partial [Mus musculus]	gi|594081816|ref|XM_006064458.1|	517	0.0	PREDICTED: Bubalus bubalis CDC28 protein kinase regulatory subunit 2 (CKS2), mRNA	P33552	165	2e-51	Cyclin-dependent kinases regulatory subunit 2	.	.	.	.	pfam01111	CKS	Cyclin-dependent kinase regulatory subunit.	GO:0051301|cell division;GO:0008283|cell proliferation;GO:0007127|meiosis I;GO:0044772|mitotic cell cycle phase transition;GO:0045737|positive regulation of cyclin-dependent protein serine/threonine kinase activity;GO:0045893|positive regulation of transcription, DNA-templated;GO:0007346|regulation of mitotic cell cycle;	GO:0000307|cyclin-dependent protein kinase holoenzyme complex;GO:0019005|SCF ubiquitin ligase complex;	GO:0003682|chromatin binding;GO:0061575|cyclin-dependent protein serine/threonine kinase activator activity;GO:0042393|histone binding;GO:0019901|protein kinase binding;GO:0043130|ubiquitin binding;	K02219	CKS1; cyclin-dependent kinase regulatory subunit CKS1
gene3972	0.6754829879918508	0.4289418936592897	0.8033759674480442	0.5249460178693452	0.39216348042989296	0.6585837201881048	LOC112582949	pseudogene	chrNC_037546.1:174073023-174074137:-	gi|555962089|ref|XP_005893138.1|	258	2e-23	PREDICTED: 60S ribosomal protein L35 [Bos mutus]	gi|850477813|gb|CP011887.1|	880	0.0	Ovis canadensis canadensis isolate 43U chromosome 2 sequence	P17078	72.4	6e-14	60S ribosomal protein L35	.	.	.	.	pfam14893	PNMA	PNMA. The PNMA family includes paraneoplastic antigens Ma 1, 2 and 3, found in the serum of patients with paraneoplastic neurological disorders. The family also includes modulator of apoptosis 1, which has a role in death receptor-dependent apoptosis.	GO:0071493|cellular response to UV-B;GO:0000463|maturation of LSU-rRNA from tricistronic rRNA transcript (SSU-rRNA, 5.8S rRNA, LSU-rRNA);GO:0006412|translation;	GO:0022625|cytosolic large ribosomal subunit;	GO:0003729|mRNA binding;GO:0043021|ribonucleoprotein complex binding;GO:0003735|structural constituent of ribosome;	K02918	RP-L35e, RPL35; large subunit ribosomal protein L35e
gene3971	3.7388893689705696	4.401024245718473	3.695396879969345	3.3050727973758782	3.1313633326976693	3.6627915085994225	ZBTB8A	protein_coding	chrNC_037546.1:174017650-174078337:-	gi|594061247|ref|XP_006054707.1|	2248	0.0	PREDICTED: zinc finger and BTB domain-containing protein 8A [Bubalus bubalis]	gi|594061246|ref|XM_006054645.1|	5037	0.0	PREDICTED: Bubalus bubalis zinc finger and BTB domain containing 8A (ZBTB8A), mRNA	Q0VCJ6	862	0.0	Zinc finger and BTB domain-containing protein 8A	.	.	.	.	pfam00651	BTB	BTB/POZ domain. The BTB (for BR-C, ttk and bab) or POZ (for Pox virus and Zinc finger) domain is present near the N-terminus of a fraction of zinc finger (pfam00096) proteins and in proteins that contain the pfam01344 motif such as Kelch and a family of pox virus proteins. The BTB/POZ domain mediates homomeric dimerization and in some instances heteromeric dimerization. The structure of the dimer…	GO:0006355|regulation of transcription, DNA-templated;GO:0006351|transcription, DNA-templated;	GO:0005634|nucleus;	GO:0003677|DNA binding;GO:0046872|metal ion binding;	K10495	ZBTB8; zinc finger and BTB domain-containing protein 8
gene3977	0.05731838140113498	0.3033169783295967	0.0	0.05568063260315067	0.051195677400694375	0.4064319070207482	FAM229A	protein_coding	chrNC_037546.1:174217563-174218459:+	gi|829769821|ref|XP_012620858.1|	440	8e-52	PREDICTED: protein FAM229A [Microcebus murinus]	gi|312283602|ref|NM_001199075.1|	640	0.0	Bos taurus family with sequence similarity 229 member A (FAM229A), mRNA	B2KGE5	160	4e-48	Protein FAM229A	.	.	.	.	pfam14982	UPF0731	UPF0731 family. The UPF0731 family of uncharacterized proteins is found in mammals.	GO:0035556|intracellular signal transduction;GO:0007275|multicellular organismal development;GO:0006468|protein phosphorylation;GO:0048240|sperm capacitation;GO:0007283|spermatogenesis;	GO:0005737|cytoplasm;GO:0005622|intracellular;GO:0005634|nucleus;	GO:0005524|ATP binding;GO:0000287|magnesium ion binding;GO:0004674|protein serine/threonine kinase activity;	.	.
gene3976	0.1935442261848897	0.2926273931902276	0.08578473507992426	0.026859159779933913	0.19756569781060915	0.3185880064119136	TSSK3	protein_coding	chrNC_037546.1:174215201-174217550:-	gi|332205907|ref|NP_001193754.1|	1442	0.0	testis-specific serine/threonine-protein kinase 3 [Bos taurus]	gi|332205906|ref|NM_001206825.1|	1130	0.0	Bos taurus testis-specific serine kinase 3 (TSSK3), mRNA	Q9D2E1	550	0.0	Testis-specific serine/threonine-protein kinase 3	.	.	.	.	pfam00069	Pkinase	Protein kinase domain.	GO:0035556|intracellular signal transduction;GO:0007275|multicellular organismal development;GO:0006468|protein phosphorylation;GO:0048240|sperm capacitation;GO:0007283|spermatogenesis;	GO:0005737|cytoplasm;GO:0005622|intracellular;GO:0005634|nucleus;	GO:0005524|ATP binding;GO:0000287|magnesium ion binding;GO:0004674|protein serine/threonine kinase activity;	K08811	TSSK, STK22; testis-specific serine kinase [EC:2.7.11.1]
gene3975	15.4200323050866	13.956540087931224	13.351054569326683	10.833458324037851	13.902698154932565	16.044969087294092	BSDC1	protein_coding	chrNC_037546.1:174192300-174214984:+	gi|594061229|ref|XP_006054698.1|	1977	0.0	PREDICTED: BSD domain-containing protein 1 isoform X2 [Bubalus bubalis]	gi|594061228|ref|XM_006054636.1|	2810	0.0	PREDICTED: Bubalus bubalis BSD domain containing 1 (BSDC1), transcript variant X2, mRNA	Q3SX22	754	0.0	BSD domain-containing protein 1	.	.	.	.	pfam03909	BSD	BSD domain. This domain contains a distinctive -FW- motif. It is found in a family of eukaryotic transcription factors as well as a set of proteins of unknown function.	GO:0006355|regulation of transcription, DNA-templated;GO:0006351|transcription, DNA-templated;	GO:0005634|nucleus;	GO:0003677|DNA binding;GO:0046872|metal ion binding;	.	.
gene3974	0.7048838180461114	0.7153614273527257	0.5192835963504749	0.13132063043173842	0.13799204124002545	0.19684591496764506	ZBTB8B	protein_coding	chrNC_037546.1:174136135-174153453:-	gi|594061243|ref|XP_006054705.1|	2402	0.0	PREDICTED: zinc finger and BTB domain-containing protein 8B [Bubalus bubalis]	gi|594061242|ref|XM_006054643.1|	2652	0.0	PREDICTED: Bubalus bubalis zinc finger and BTB domain containing 8B (ZBTB8B), mRNA	Q8NAP8	767	0.0	Zinc finger and BTB domain-containing protein 8B	.	.	.	.	pfam00651	BTB	BTB/POZ domain. The BTB (for BR-C, ttk and bab) or POZ (for Pox virus and Zinc finger) domain is present near the N-terminus of a fraction of zinc finger (pfam00096) proteins and in proteins that contain the pfam01344 motif such as Kelch and a family of pox virus proteins. The BTB/POZ domain mediates homomeric dimerization and in some instances heteromeric dimerization. The structure of the dimer…	GO:0006355|regulation of transcription, DNA-templated;GO:0006351|transcription, DNA-templated;	GO:0005634|nucleus;	GO:0003677|DNA binding;GO:0046872|metal ion binding;	K10495	ZBTB8; zinc finger and BTB domain-containing protein 8
gene3979	27.05473640994134	29.469498004599473	28.466751366200732	37.79015464566044	40.59981701979163	42.448874626338686	HDAC1	protein_coding	chrNC_037546.1:174241051-174273185:-	gi|440896947|gb|ELR48738.1|	2158	0.0	Histone deacetylase 1, partial [Bos mutus]	gi|594061222|ref|XM_006054633.1|	2170	0.0	PREDICTED: Bubalus bubalis histone deacetylase 1 (HDAC1), transcript variant X2, mRNA	Q5RAG0	831	0.0	Histone deacetylase 1	YNL330c	547	0.0	COG0123	pfam00850	Hist_deacetyl	Histone deacetylase domain. Histones can be reversibly acetylated on several lysine residues. Regulation of transcription is caused in part by this mechanism. Histone deacetylases catalyse the removal of the acetyl group. Histone deacetylases are related to other proteins.	GO:0032922|circadian regulation of gene expression;GO:0070933|histone H4 deacetylation;GO:0045892|negative regulation of transcription, DNA-templated;GO:0006351|transcription, DNA-templated;	GO:0005634|nucleus;	GO:0019213|deacetylase activity;GO:0004407|histone deacetylase activity;GO:0032041|NAD-dependent histone deacetylase activity (H3-K14 specific);GO:0000976|transcription regulatory region sequence-specific DNA binding;	K06067	HDAC1_2; histone deacetylase 1/2 [EC:3.5.1.98]
gene3978	27.46408419409223	27.010589435330942	28.105811210115668	19.176516264638348	29.822101651427158	29.742758146080536	MARCKSL1	protein_coding	chrNC_037546.1:174238493-174240869:+	gi|594061225|ref|XP_006054696.1|	705	3e-85	PREDICTED: MARCKS-related protein [Bubalus bubalis]	gi|594061224|ref|XM_006054634.1|	1553	0.0	PREDICTED: Bubalus bubalis MARCKS-like 1 (MARCKSL1), mRNA	Q0VBZ9	249	1e-77	MARCKS-related protein	.	.	.	.	pfam02063	MARCKS	MARCKS family.	.	GO:0005737|cytoplasm;GO:0005886|plasma membrane;	.	K13536	MARCKSL1, MRP; MARCKS-related protein
gene16762	20.992748932773377	22.86759162006779	23.011593166306334	22.182034918851585	28.52669963875248	19.57569583976797	IL27RA	protein_coding	chrNC_037553.1:99444539-99468433:+	gi|594086147|ref|XP_006066587.1|	3181	0.0	PREDICTED: interleukin-27 receptor subunit alpha [Bubalus bubalis]	gi|594086146|ref|XM_006066525.1|	2464	0.0	PREDICTED: Bubalus bubalis interleukin 27 receptor, alpha (IL27RA), mRNA	Q6UWB1	833	0.0	Interleukin-27 receptor subunit alpha	.	.	.	.	pfam15498	Dendrin	Nephrin and CD2AP-binding protein, Dendrin. Dendrin is a family of eukaryotic proteins found in the podocytes of the kidneys. Dendrin, originally identified in telencephalic dendrites, is a constituent of the slit diaphragm, SD, complex of podocytes, where it directly binds to nephrin and CD2AP. Kidney podocytes and their slit diaphragms (SDs) form the final barrier to urinary protein loss. SD pr…	GO:0007166|cell surface receptor signaling pathway;GO:0050830|defense response to Gram-positive bacterium;GO:0006955|immune response;GO:0002829|negative regulation of type 2 immune response;GO:0032729|positive regulation of interferon-gamma production;GO:0002827|positive regulation of T-helper 1 type immune response;GO:0048302|regulation of isotype switching to IgG isotypes;	GO:0005887|integral component of plasma membrane;GO:0005886|plasma membrane;	GO:0045509|interleukin-27 receptor activity;GO:0004888|transmembrane signaling receptor activity;	K19598	IL27RA; interleukin 27 receptor alpha
gene2622	2.0566612445119112	3.1524401883340456	2.897133058734994	10.184679778775733	14.590189576967381	4.913491949388897	MCM3	protein_coding	chrNC_037546.1:27952929-27970489:+	gi|803188109|ref|XP_004018938.2|	4326	0.0	PREDICTED: DNA replication licensing factor MCM3 isoform X1 [Ovis aries]	gi|594065663|ref|XM_006056759.1|	3167	0.0	PREDICTED: Bubalus bubalis minichromosome maintenance complex component 3 (MCM3), mRNA	A4FUD9	1563	0.0	DNA replication licensing factor MCM3	SPCC1682.02c	676	0.0	COG1241	pfam00493	MCM	MCM2/3/5 family.	GO:0007049|cell cycle;GO:0006270|DNA replication initiation;	GO:0042555|MCM complex;GO:0005634|nucleus;	GO:0005524|ATP binding;GO:0003677|DNA binding;GO:0003678|DNA helicase activity;	K02541	MCM3; DNA replication licensing factor MCM3 [EC:3.6.4.12]
gene2623	0.0	0.0	0.033661425865415394	0.12647251726973205	0.029071357002814352	0.0	IL17F	protein_coding	chrNC_037546.1:28012143-28019499:+	gi|594065662|ref|XP_006056820.1|	837	1e-108	PREDICTED: interleukin-17F [Bubalus bubalis]	gi|300797225|ref|NM_001192082.1|	1040	0.0	Bos taurus interleukin 17F (IL17F), mRNA	Q5BJ95	184	5e-55	Interleukin-17F	.	.	.	.	pfam06083	IL17	Interleukin-17. IL-17 is a potent proinflammatory cytokine produced by activated memory T cells. The IL-17 family is thought to represent a distinct signaling system that appears to have been highly conserved across vertebrate evolution.	GO:0007166|cell surface receptor signaling pathway;GO:0006954|inflammatory response;	GO:0005615|extracellular space;	GO:0005125|cytokine activity;GO:0005126|cytokine receptor binding;	K05494	IL17F, ML1; interleukin 17F
gene2626	2.7473379900182793	1.2046526662525492	2.1543647049651202	0.12420248430200975	0.12255421019371257	0.08568440139834775	PKHD1	protein_coding	chrNC_037546.1:28155753-28586937:+	gi|529003375|ref|XP_002697357.2|	19662	0.0	PREDICTED: fibrocystin [Bos taurus]	gi|742215230|ref|XM_010863025.1|	11094	0.0	PREDICTED: Bison bison bison polycystic kidney and hepatic disease 1 (autosomal recessive) (PKHD1), mRNA	P08F94	6201	0.0	Fibrocystin	.	.	.	.	pfam10162	G8	G8 domain. This domain is found in disease proteins PKHD1 and KIAA1199 and is named G8 after its 8 conserved glycines. It is predicted to contain 10 beta strands and an alpha helix.	GO:0006874|cellular calcium ion homeostasis;GO:0042384|cilium assembly;GO:0042592|homeostatic process;GO:0001822|kidney development;GO:0043066|negative regulation of apoptotic process;GO:0051271|negative regulation of cellular component movement;GO:0032088|negative regulation of NF-kappaB transcription factor activity;GO:0051898|negative regulation of protein kinase B signaling;GO:0008284|positiv…	GO:0031362|anchored component of external side of plasma membrane;GO:0016324|apical plasma membrane;GO:0005813|centrosome;GO:0000775|chromosome, centromeric region;GO:0036064|ciliary basal body;GO:0005737|cytoplasm;GO:0070062|extracellular exosome;GO:0016021|integral component of membrane;GO:0072686|mitotic spindle;GO:0048471|perinuclear region of cytoplasm;GO:0072372|primary cilium;	GO:0004872|receptor activity;	.	.
gene2628	0.018670389975481247	0.0329332762787217	0.006436336097551746	0.012091282637669804	0.011117355826229122	0.0	TFAP2B	protein_coding	chrNC_037546.1:29265496-29294826:-	gi|488556551|ref|XP_004468971.1|	2153	0.0	PREDICTED: transcription factor AP-2-beta isoform X1 [Dasypus novemcinctus]	gi|594065651|ref|XM_006056753.1|	5833	0.0	PREDICTED: Bubalus bubalis transcription factor AP-2 beta (activating enhancer binding protein 2 beta) (TFAP2B), transcript variant X2, mRNA	Q92481	807	0.0	Transcription factor AP-2-beta	.	.	.	.	pfam03299	TF_AP-2	Transcription factor AP-2.	GO:0035909|aorta morphogenesis;GO:0055074|calcium ion homeostasis;GO:0097275|cellular ammonia homeostasis;GO:0097276|cellular creatinine homeostasis;GO:0097277|cellular urea homeostasis;GO:0072044|collecting duct development;GO:0072017|distal tubule development;GO:0097070|ductus arteriosus closure;GO:0045444|fat cell differentiation;GO:0035136|forelimb morphogenesis;GO:0042593|glucose homeostasis…	GO:0005634|nucleus;	GO:0003682|chromatin binding;GO:0043027|cysteine-type endopeptidase inhibitor activity involved in apoptotic process;GO:0003677|DNA binding;GO:0001158|enhancer sequence-specific DNA binding;GO:0046983|protein dimerization activity;GO:0046982|protein heterodimerization activity;GO:0042803|protein homodimerization activity;GO:0000979|RNA polymerase II core promoter sequence-specific DNA binding;GO:…	K09176	TFAP2A_B; transcription factor AP-2 alpha/beta
gene32347	0.0	0.1667608826464812	0.0	0.15306349631912133	0.42220368266430386	0.5586313031645012	LOC102409477	pseudogene	chrNC_037569.1:42664208-42664446:-	gi|469608382|ref|NP_001264139.1|	187	1e-16	small integral membrane protein 15 isoform 2 [Rattus norvegicus]	gi|850496270|gb|CP011912.1|	213	2e-106	Ovis canadensis canadensis isolate 43U chromosome X sequence	A3KNM5	75.5	1e-17	Small integral membrane protein 15	.	.	.	.	pfam15086	UPF0542	Uncharacterized protein family UPF0542. This family of proteins is functionally uncharacterized. This family of proteins is found in eukaryotes. There is a conserved LSWKL sequence motif. This family includes human protein C5orf43.	.	GO:0016021|integral component of membrane;	.	.	.
gene16760	1.4809395284484255	1.403164790088332	1.2179825925636139	1.3495671530324322	1.8392478530447214	1.681412224332816	RFX1	protein_coding	chrNC_037553.1:99385594-99420893:-	gi|759190841|ref|XP_011382770.1|	4317	0.0	PREDICTED: MHC class II regulatory factor RFX1 isoform X1 [Pteropus vampyrus]	gi|965860666|ref|XM_012144899.2|	3370	0.0	PREDICTED: Ovis aries musimon regulatory factor X1 (RFX1), transcript variant X4, mRNA	P22670	1196	0.0	MHC class II regulatory factor RFX1	.	.	.	.	pfam02257	RFX_DNA_binding	RFX DNA-binding domain. RFX is a regulatory factor which binds to the X box of MHC class II genes and is essential for their expression. The DNA-binding domain of RFX is the central domain of the protein and binds ssDNA as either a monomer or homodimer. It recognize X-boxes (DNA of the sequence 5'-GTNRCC(0-3N)RGYAAC-3', where N is any nucleotide, R is a purine and Y is a pyrimidine) using a highl…	GO:0006955|immune response;GO:0006351|transcription, DNA-templated;	GO:0043231|intracellular membrane-bounded organelle;GO:0005654|nucleoplasm;GO:0005634|nucleus;	GO:0000978|RNA polymerase II core promoter proximal region sequence-specific DNA binding;GO:0003705|transcription factor activity, RNA polymerase II distal enhancer sequence-specific binding;	K09173	RFX1_2_3; regulatory factor X 1/2/3
gene9639	13.383103418229435	15.339708957666694	14.030471739881817	9.784579618938194	9.63217641817188	9.692301102284093	ODR4	protein_coding	chrNC_037549.1:13529492-13567857:-	gi|594073543|ref|XP_006060588.1|	2388	0.0	PREDICTED: protein odr-4 homolog isoform X1 [Bubalus bubalis]	gi|803232722|ref|XM_012121135.1|	2489	0.0	PREDICTED: Ovis aries musimon chromosome 12 open reading frame, human C1orf27 (C12H1orf27), transcript variant X1, mRNA	Q5SWX8	813	0.0	Protein odr-4 homolog	.	.	.	.	pfam14778	ODR4-like	Olfactory receptor 4-like. In C.elegans, odr-4 and odr-8 are required for localizing a subset of odorant GPCRs to the cilia of olfactory neurons. Olfactory receptors (ORs) are synthesized in endoplasmic reticulum of the olfactory neurons, trafficked to the cell surface membrane and transported to the tip of the olfactory cilium, where they bind with odorants. Various accessory proteins are requir…	.	GO:0016021|integral component of membrane;	.	.	.
gene1445	0.9072028773091142	0.8425769867049593	1.1105622635813992	1.1510615731058405	0.5787829900830714	1.5917833703616804	SLC35G2	protein_coding	chrNC_037545.1:176850541-176900044:-	gi|594094787|ref|XP_006070690.1|	2139	0.0	PREDICTED: solute carrier family 35 member G2 isoform X1 [Bubalus bubalis]	gi|594094794|ref|XM_006070632.1|	1678	0.0	PREDICTED: Bubalus bubalis solute carrier family 35, member G2 (SLC35G2), transcript variant X5, mRNA	Q8TBE7	794	0.0	Solute carrier family 35 member G2	.	.	.	.	pfam00892	EamA	EamA-like transporter family. This family includes many hypothetical membrane proteins of unknown function. Many of the proteins contain two copies of the aligned region. The family used to be known as DUF6.	.	GO:0005794|Golgi apparatus;GO:0005887|integral component of plasma membrane;GO:0005886|plasma membrane;	.	.	.
gene1446	0.4131774859934479	0.12493997163795927	0.12208861983161635	0.11467766652122255	0.0	0.05231695981830556	LOC112580517	pseudogene	chrNC_037545.1:176883380-176884538:+	.	.	.	.	gi|850474981|gb|CP011886.1|	287	5e-147	Ovis canadensis canadensis isolate 43U chromosome 1 sequence	.	.	.	.	.	.	.	.	pfam09072	TMA7	Translation machinery associated TMA7. TMA7 plays a role in protein translation. Deletions of the TMA7 gene results in altered protein synthesis rates.	.	.	.	.	.
gene1443	17.83429171982281	22.781475364171445	21.516452767104667	12.753962331776249	10.761399198470198	14.75616982688641	NCK1	protein_coding	chrNC_037545.1:176763607-176845217:-	gi|440910852|gb|ELR60603.1|	1846	0.0	Cytoplasmic protein NCK1, partial [Bos mutus]	gi|742195593|ref|XM_010858250.1|	5108	0.0	PREDICTED: Bison bison bison NCK adaptor protein 1 (NCK1), transcript variant X3, mRNA	P16333	710	0.0	Cytoplasmic protein NCK1	.	.	.	.	pfam00017	SH2	SH2 domain.	GO:0007015|actin filament organization;GO:0048013|ephrin receptor signaling pathway;GO:0038096|Fc-gamma receptor signaling pathway involved in phagocytosis;GO:0030032|lamellipodium assembly;GO:0060548|negative regulation of cell death;GO:1903912|negative regulation of endoplasmic reticulum stress-induced eIF2 alpha phosphorylation;GO:0033137|negative regulation of peptidyl-serine phosphorylation;…	GO:0005913|cell-cell adherens junction;GO:0005737|cytoplasm;GO:0005829|cytosol;GO:0005783|endoplasmic reticulum;GO:0005634|nucleus;GO:0005886|plasma membrane;GO:0000164|protein phosphatase type 1 complex;GO:0005840|ribosome;GO:0005802|trans-Golgi network;GO:0012506|vesicle membrane;	GO:0005086|ARF guanyl-nucleotide exchange factor activity;GO:0098641|cadherin binding involved in cell-cell adhesion;GO:0008093|cytoskeletal adaptor activity;GO:0071074|eukaryotic initiation factor eIF2 binding;GO:0030674|protein binding, bridging;GO:0004860|protein kinase inhibitor activity;GO:0005102|receptor binding;GO:0030159|receptor signaling complex scaffold activity;GO:0030971|receptor ty…	K07365	NCK; NCK adaptor protein
gene1442	1.2412777544726643	1.2943974860969962	0.849530847156012	0.9930207633228889	0.40760494488919297	1.957714330612483	IL20RB	protein_coding	chrNC_037545.1:176711030-176758594:-	gi|594094777|ref|XP_006070685.1|	1460	0.0	PREDICTED: interleukin-20 receptor subunit beta [Bubalus bubalis]	gi|594094776|ref|XM_006070623.1|	1935	0.0	PREDICTED: Bubalus bubalis interleukin 20 receptor beta (IL20RB), mRNA	Q6UXL0	473	8e-161	Interleukin-20 receptor subunit beta	.	.	.	.	pfam01108	Tissue_fac	Tissue factor. This family is found in metazoa, and is very similar to the fibronectin type III domain. The family is found in cytokine receptors, interleukin and interferon receptors and coagulation factor III proteins. It occurs multiple times, as does fn3, family pfam00041.	GO:0019221|cytokine-mediated signaling pathway;GO:0048873|homeostasis of number of cells within a tissue;GO:0002765|immune response-inhibiting signal transduction;GO:0002437|inflammatory response to antigenic stimulus;GO:0032689|negative regulation of interferon-gamma production;GO:0032703|negative regulation of interleukin-2 production;GO:0042130|negative regulation of T cell proliferation;GO:00…	GO:0016021|integral component of membrane;GO:0005886|plasma membrane;	GO:0004896|cytokine receptor activity;	K05137	IL20RB; interleukin 20 receptor beta
gene26830	4.723111776697378	4.047764611879164	4.61064741023938	2.920754921043276	3.899625958949251	4.921475134746421	NECTIN2	protein_coding	chrNC_037562.1:52598655-52631358:+	gi|594088305|ref|XP_006067605.1|	2413	0.0	PREDICTED: poliovirus receptor-related protein 2 isoform X1 [Bubalus bubalis]	gi|594088304|ref|XM_006067543.1|	2509	0.0	PREDICTED: Bubalus bubalis poliovirus receptor-related 2 (herpesvirus entry mediator B) (PVRL2), transcript variant X1, mRNA	Q92692	698	0.0	Nectin-2	.	.	.	.	pfam08205	C2-set_2	CD80-like C2-set immunoglobulin domain. These domains belong to the immunoglobulin superfamily.	GO:0001675|acrosome assembly;GO:0034332|adherens junction organization;GO:0044406|adhesion of symbiont to host;GO:0032990|cell part morphogenesis;GO:0008037|cell recognition;GO:0044782|cilium organization;GO:0046814|coreceptor-mediated virion attachment to host cell;GO:0007010|cytoskeleton organization;GO:0051654|establishment of mitochondrion localization;GO:0009566|fertilization;GO:0019064|fusi…	GO:0009986|cell surface;GO:0005913|cell-cell adherens junction;GO:0005911|cell-cell junction;GO:0070062|extracellular exosome;GO:0005925|focal adhesion;GO:0016021|integral component of membrane;GO:0005887|integral component of plasma membrane;GO:0005886|plasma membrane;GO:0005915|zonula adherens;	GO:0050839|cell adhesion molecule binding;GO:0015026|coreceptor activity;GO:0042803|protein homodimerization activity;GO:0005102|receptor binding;GO:0001618|virus receptor activity;	K06531	PVRL2; poliovirus receptor-related protein 2
gene26831	0.26058584879001123	0.25715856702105117	0.4552350585174586	0.23945691915269307	0.19500698739853045	0.29963616560235445	LOC112580323	pseudogene	chrNC_037562.1:52600705-52611398:+	gi|803247188|ref|XP_011983590.1|	829	8e-97	PREDICTED: 60S ribosomal protein L15-like [Ovis aries musimon]	gi|850489142|gb|CP011899.1|	2204	0.0	Ovis canadensis canadensis isolate 43U chromosome 14 sequence	P61314	306	2e-92	60S ribosomal protein L15	SPCC576.11	223	3e-64	COG1632	pfam00827	Ribosomal_L15e	Ribosomal L15.	GO:0002181|cytoplasmic translation;GO:0045471|response to ethanol;	GO:0031672|A band;GO:0022625|cytosolic large ribosomal subunit;GO:0016020|membrane;	GO:0003735|structural constituent of ribosome;	K02877	RP-L15e, RPL15; large subunit ribosomal protein L15e
gene26833	4.515332436181699	3.716875886164546	4.0251292086916095	4.87368508465446	7.740116766163116	7.101462305962699	TOMM40	protein_coding	chrNC_037562.1:52635340-52646869:+	gi|594088303|ref|XP_006067604.1|	1472	0.0	PREDICTED: mitochondrial import receptor subunit TOM40 homolog isoform X2 [Bubalus bubalis]	gi|594088302|ref|XM_006067542.1|	1747	0.0	PREDICTED: Bubalus bubalis translocase of outer mitochondrial membrane 40 homolog (yeast) (TOMM40), transcript variant X2, mRNA	Q1LZB5	503	5e-173	Mitochondrial import receptor subunit TOM40 homolog	.	.	.	.	pfam01459	Porin_3	Eukaryotic porin.	GO:0030150|protein import into mitochondrial matrix;GO:0006626|protein targeting to mitochondrion;	GO:0070062|extracellular exosome;GO:0032592|integral component of mitochondrial membrane;GO:0005742|mitochondrial outer membrane translocase complex;GO:0005654|nucleoplasm;	GO:0015266|protein channel activity;	K11518	TOM40; mitochondrial import receptor subunit TOM40
gene1448	12.184622537758107	10.755170322934061	11.677464728474435	12.27642368014662	11.802923049638503	8.545264323851514	STAG1	protein_coding	chrNC_037545.1:176986096-177486566:+	gi|507946583|ref|XP_004682233.1|	6491	0.0	PREDICTED: cohesin subunit SA-1 isoform X1 [Condylura cristata]	gi|982976745|ref|XM_015462138.1|	5914	0.0	PREDICTED: Bos taurus stromal antigen 1 (STAG1), transcript variant X1, mRNA	Q8WVM7	2486	0.0	Cohesin subunit SA-1	SPAC17H9.20	131	2e-30	COG5537	pfam08514	STAG	STAG domain. STAG domain proteins are subunits of cohesin complex - a protein complex required for sister chromatid cohesion in eukaryotes. The STAG domain is present in Schizosaccharomyces pombe mitotic cohesin Psc3, and the meiosis specific cohesin Rec11. Many organisms express a meiosis-specific STAG protein, for example, mice and humans have a meiosis specific variant called STAG3, although b…	GO:0051301|cell division;GO:0007067|mitotic nuclear division;GO:0016925|protein sumoylation;GO:0007062|sister chromatid cohesion;	GO:0000785|chromatin;GO:0005694|chromosome;GO:0000775|chromosome, centromeric region;GO:0005829|cytosol;GO:0005654|nucleoplasm;GO:0005634|nucleus;	GO:0003682|chromatin binding;GO:0001228|transcriptional activator activity, RNA polymerase II transcription regulatory region sequence-specific binding;	K06671	STAG1_2, SCC3, IRR1; cohesin complex subunit SA-1/2
gene28514	0.0	0.0	0.012057668645908858	0.0	0.0	0.0	LOC102402215	pseudogene	chrNC_037564.1:30368923-30372152:+	gi|532078381|ref|XP_005324967.1|	1013	6e-172	PREDICTED: tubulin alpha-1C chain [Ictidomys tridecemlineatus]	gi|850491796|gb|CP011903.1|	1961	0.0	Ovis canadensis canadensis isolate 43U chromosome 18 sequence	P68373	388	1e-171	Tubulin alpha-1C chain	SPBC800.05c	324	2e-138	COG5023	pfam00091	Tubulin	Tubulin/FtsZ family, GTPase domain. This family includes the tubulin alpha, beta and gamma chains, as well as the bacterial FtsZ family of proteins. Members of this family are involved in polymer formation. FtsZ is the polymer-forming protein of bacterial cell division. It is part of a ring in the middle of the dividing cell that is required for constriction of cell membrane and cell envelope to …	GO:0007017|microtubule-based process;	GO:0005881|cytoplasmic microtubule;GO:0005634|nucleus;GO:0031982|vesicle;	GO:0005525|GTP binding;GO:0003924|GTPase activity;GO:0005200|structural constituent of cytoskeleton;	K07374	TUBA; tubulin alpha
gene28513	0.15169456830028472	0.11037622368519613	0.06863642701007033	0.018420028006178243	0.016936334366694967	0.1344540598754439	FOXG1	protein_coding	chrNC_037564.1:30312135-30316106:-	gi|726988692|ref|XP_010396195.1|	1413	0.0	PREDICTED: forkhead box protein G1, partial [Corvus cornix cornix]	gi|795339265|ref|XM_012074085.1|	3059	0.0	PREDICTED: Cercocebus atys forkhead box G1 (FOXG1), transcript variant X2, mRNA	Q90964	546	1e-179	Forkhead box protein G1	YNL068c	105	5e-22	COG5025	pfam00250	Fork_head	Fork head domain.	GO:0007275|multicellular organismal development;GO:0006351|transcription, DNA-templated;	GO:0005634|nucleus;	GO:0000981|RNA polymerase II transcription factor activity, sequence-specific DNA binding;GO:0043565|sequence-specific DNA binding;	K09385	FOXG; forkhead box protein G
gene32346	0.39563064890067445	0.6203245284437199	0.4394715260942735	2.348661080678813	2.9578352419493785	2.3897247264554577	MAOB	protein_coding	chrNC_037569.1:42475946-42594646:-	gi|803311066|ref|XP_012013867.1|	2769	0.0	PREDICTED: amine oxidase [flavin-containing] B isoform X2 [Ovis aries musimon]	gi|926729143|ref|XM_013976586.1|	2323	0.0	PREDICTED: Capra hircus monoamine oxidase B (MAOB), mRNA	P56560	1024	0.0	Amine oxidase [flavin-containing] B	MT3259	241	1e-69	COG1231	pfam01593	Amino_oxidase	Flavin containing amine oxidoreductase. This family consists of various amine oxidases, including maze polyamine oxidase (PAO) and various flavin containing monoamine oxidases (MAO). The aligned region includes the flavin binding site of these enzymes. The family also contains phytoene dehydrogenases and related enzymes. In vertebrates MAO plays an important role regulating the intracellular leve…	.	GO:0016021|integral component of membrane;GO:0005741|mitochondrial outer membrane;	GO:0016491|oxidoreductase activity;	K00274	MAO, aofH; monoamine oxidase [EC:1.4.3.4]
gene28518	2.837149257748045	4.1308780472579025	3.752649863547749	2.5050553426889675	2.1253634800710857	2.0518419952185774	NOVA1	protein_coding	chrNC_037564.1:32678167-32851383:+	gi|314122254|ref|NP_001186641.1|	1387	7e-169	RNA-binding protein Nova-1 isoform 1 [Gallus gallus]	gi|803296089|ref|XM_012152277.1|	6558	0.0	PREDICTED: Ovis aries musimon RNA-binding protein Nova-1 (LOC105611385), transcript variant X1, mRNA	Q9JKN6	538	3e-170	RNA-binding protein Nova-1	.	.	.	.	pfam00013	KH_1	KH domain. KH motifs bind RNA in vitro. Autoantibodies to Nova, a KH domain protein, cause paraneoplastic opsoclonus ataxia.	GO:0000398|mRNA splicing, via spliceosome;GO:0051252|regulation of RNA metabolic process;	GO:0043231|intracellular membrane-bounded organelle;GO:0005730|nucleolus;GO:0005634|nucleus;	GO:0003729|mRNA binding;GO:0044822|poly(A) RNA binding;	K14944	NOVA; RNA-binding protein Nova
gene12884	0.9305072701588323	0.8689502387901673	0.9057272029368748	0.7975765033489098	1.7844446830048715	1.2128713795086827	CITED4	protein_coding	chrNC_037550.1:104813917-104815292:+	gi|965914433|ref|XP_004003547.2|	476	8e-72	PREDICTED: LOW QUALITY PROTEIN: cbp/p300-interacting transactivator 4 isoform X1 [Ovis aries]	gi|594047149|ref|XM_006047938.1|	1346	0.0	PREDICTED: Bubalus bubalis Cbp/p300-interacting transactivator, with Glu/Asp-rich carboxy-terminal domain, 4 (CITED4), mRNA	Q2HJ78	177	6e-51	Cbp/p300-interacting transactivator 4	.	.	.	.	pfam04487	CITED	CITED. CITED, CBP/p300-interacting transactivator with ED-rich tail, are characterized by a conserved 32-amino acid sequence at the C-terminus. CITED proteins do not bind DNA directly and are thought to function as transcriptional co-activators.	GO:0032502|developmental process;GO:0006357|regulation of transcription from RNA polymerase II promoter;GO:0043627|response to estrogen;	GO:0005737|cytoplasm;GO:0005634|nucleus;	GO:0001105|RNA polymerase II transcription coactivator activity;GO:0003713|transcription coactivator activity;	.	.
gene12885	1.5162581104952464	0.8539869170422226	1.1737985695701811	0.025840952875161288	0.03167935959713323	0.06287397290149084	KCNQ4	protein_coding	chrNC_037550.1:104839470-104898067:-	gi|472374546|ref|XP_004406731.1|	3068	0.0	PREDICTED: potassium voltage-gated channel subfamily KQT member 4 isoform X1 [Odobenus rosmarus divergens]	gi|594047220|ref|XM_006047972.1|	3963	0.0	PREDICTED: Bubalus bubalis potassium voltage-gated channel, KQT-like subfamily, member 4 (KCNQ4), mRNA	P56696	1176	0.0	Potassium voltage-gated channel subfamily KQT member 4	STM1741	80.5	3e-15	COG1226	pfam03520	KCNQ_channel	KCNQ voltage-gated potassium channel. This family matches to the C-terminal tail of KCNQ type potassium channels.	GO:0042472|inner ear morphogenesis;GO:0006813|potassium ion transport;GO:0007605|sensory perception of sound;	GO:0009925|basal plasma membrane;GO:0016021|integral component of membrane;GO:0005886|plasma membrane;GO:0008076|voltage-gated potassium channel complex;	GO:0005251|delayed rectifier potassium channel activity;GO:0005267|potassium channel activity;	K04929	KCNQ4; potassium voltage-gated channel KQT-like subfamily member 4
gene9901	0.27521200911482835	0.3398184612272388	0.37950080123055413	0.31190649128123016	0.6964732288530519	0.6504890692146932	FAM213B	protein_coding	chrNC_037549.1:30814736-30817862:+	gi|926711570|ref|XP_005690822.2|	985	5e-132	PREDICTED: prostamide/prostaglandin F synthase [Capra hircus]	gi|742164708|ref|XM_010849976.1|	748	0.0	PREDICTED: Bison bison bison family with sequence similarity 213, member B (FAM213B), mRNA	Q58CY6	366	5e-127	Prostamide/prostaglandin F synthase	.	.	.	.	pfam13911	AhpC-TSA_2	AhpC/TSA antioxidant enzyme. This family contains proteins related to alkyl hydro-peroxide reductase (AhpC) and thiol specific antioxidant (TSA).	GO:0001516|prostaglandin biosynthetic process;	GO:0005737|cytoplasm;GO:0005829|cytosol;GO:0005783|endoplasmic reticulum;GO:0043209|myelin sheath;	GO:0016616|oxidoreductase activity, acting on the CH-OH group of donors, NAD or NADP as acceptor;GO:0047017|prostaglandin-F synthase activity;	K15717	K15717; prostamide/prostaglandin F2alpha synthase [EC:1.11.1.20]
gene20647	20.73903286441353	19.360270350367678	20.835081766493694	17.28291761587559	16.315349821549475	21.65564713987197	TSC1	protein_coding	chrNC_037556.1:102430454-102482543:-	gi|594076989|ref|XP_006062226.1|	5433	0.0	PREDICTED: hamartin isoform X1 [Bubalus bubalis]	gi|594076988|ref|XM_006062164.1|	8530	0.0	PREDICTED: Bubalus bubalis tuberous sclerosis 1 (TSC1), transcript variant X1, mRNA	Q92574	1838	0.0	Hamartin	.	.	.	.	pfam04388	Hamartin	Hamartin protein. This family includes the hamartin protein which is thought to function as a tumor suppressor. The hamartin protein interacts with the tuberin protein pfam03542. Tuberous sclerosis complex (TSC) is an autosomal dominant disorder and is characterized by the presence of hamartomas in many organs, such as brain, skin, heart, lung, and kidney. It is caused by mutation either TSC1 or …	GO:0090630|activation of GTPase activity;GO:0002250|adaptive immune response;GO:0008344|adult locomotory behavior;GO:0055007|cardiac muscle cell differentiation;GO:0007050|cell cycle arrest;GO:0030030|cell projection organization;GO:0007160|cell-matrix adhesion;GO:0090650|cellular response to oxygen-glucose deprivation;GO:0021987|cerebral cortex development;GO:0046323|glucose import;GO:0021766|hi…	GO:0005938|cell cortex;GO:0005737|cytoplasm;GO:0005856|cytoskeleton;GO:0005829|cytosol;GO:0030426|growth cone;GO:0030027|lamellipodium;GO:0016020|membrane;GO:0005634|nucleus;GO:0048471|perinuclear region of cytoplasm;GO:0005886|plasma membrane;GO:0043234|protein complex;GO:0033596|TSC1-TSC2 complex;	GO:0051087|chaperone binding;GO:0030695|GTPase regulator activity;GO:0047485|protein N-terminus binding;	K07206	TSC1; tuberous sclerosis 1
gene20646	0.7127730583068583	0.7823090267579755	1.2285889503560132	0.8334530022143531	0.8134783188242826	1.5911103994093014	SPACA9	protein_coding	chrNC_037556.1:102415024-102430712:+	gi|594076981|ref|XP_006062222.1|	1084	2e-138	PREDICTED: uncharacterized protein C9orf9 homolog isoform X1 [Bubalus bubalis]	gi|594076984|ref|XM_006062162.1|	2135	0.0	PREDICTED: Bubalus bubalis chromosome unknown open reading frame, human C9orf9 (LOC102400774), transcript variant X3, mRNA	Q96E40	342	4e-109	Sperm acrosome-associated protein 9	.	.	.	.	pfam15120	DUF4561	Domain of unknown function (DUF4561). This family of proteins is functionally uncharacterized. This family of proteins is found in eukaryotes.	.	GO:0001669|acrosomal vesicle;GO:0005881|cytoplasmic microtubule;	.	.	.
gene20867	2.0921209211414267	0.0	0.0	0.0	0.0	0.0	TRNAY-GUA	tRNA	chrNC_037557.1:2857813-2857884:-	.	.	.	.	gi|850477813|gb|CP011887.1|	60	5e-22	Ovis canadensis canadensis isolate 43U chromosome 2 sequence	.	.	.	.	.	.	.	.	pfam14069	SpoVIF	Stage VI sporulation protein F. The sporulation-specific SpoVIF (YjcC) protein of Bacillus subtilis is essential for the development of heat-resistant spores. Its expression is governed by SigK.	.	.	.	.	.
gene20642	9.266952716732856	8.482385380866525	8.964117663841037	7.959447237094373	8.516747509668674	8.221666156187617	GTF3C4	protein_coding	chrNC_037556.1:102233884-102250879:+	gi|594106393|ref|XP_006076123.1|	3785	0.0	PREDICTED: general transcription factor 3C polypeptide 4 [Bubalus bubalis]	gi|594106392|ref|XM_006076061.1|	2982	0.0	PREDICTED: Bubalus bubalis general transcription factor IIIC, polypeptide 4, 90kDa (GTF3C4), mRNA	Q9UKN8	1401	0.0	General transcription factor 3C polypeptide 4	.	.	.	.	pfam12660	zf-TFIIIC	Putative zinc-finger of transcription factor IIIC complex. This zinc-finger domain is at the very C-terminus of a number of different TFIIIC subunit proteins. This domain might be involved in protein-DNA and/or protein-protein interactions.	GO:0042791|5S class rRNA transcription from RNA polymerase III type 1 promoter;GO:0006383|transcription from RNA polymerase III promoter;GO:0006384|transcription initiation from RNA polymerase III promoter;GO:0006351|transcription, DNA-templated;GO:0042797|tRNA transcription from RNA polymerase III promoter;	GO:0005654|nucleoplasm;GO:0000127|transcription factor TFIIIC complex;	GO:0003677|DNA binding;GO:0008047|enzyme activator activity;GO:0004402|histone acetyltransferase activity;	K11310	GTF3C4, KAT12; general transcription factor 3C polypeptide 4 [EC:2.3.1.48]
gene20869	18.535049846605364	16.57223529728032	15.182816721140883	11.576899227336618	9.638185881389688	11.498687015358147	ABHD13	protein_coding	chrNC_037557.1:3476936-3497293:-	gi|927191595|ref|XP_013836133.1|	1695	0.0	PREDICTED: alpha/beta hydrolase domain-containing protein 13 isoform X1 [Sus scrofa]	gi|594064560|ref|XM_006056230.1|	5186	0.0	PREDICTED: Bubalus bubalis abhydrolase domain containing 13 (ABHD13), transcript variant X1, mRNA	Q80UX8	640	0.0	Protein ABHD13	SPBC32H8.03	199	5e-55	COG1073	pfam12695	Abhydrolase_5	Alpha/beta hydrolase family. This family contains a diverse range of alpha/beta hydrolase enzymes.	.	GO:0016021|integral component of membrane;GO:0016020|membrane;	GO:0016787|hydrolase activity;	K06889	K06889; uncharacterized protein
gene20868	0.6822574857685403	0.9025912541816986	1.1591901697891547	0.08284543168615009	0.03264531871781579	0.0	TNFSF13B	protein_coding	chrNC_037557.1:3428173-3459286:-	gi|167583540|ref|NP_001107978.1|	1251	4e-165	tumor necrosis factor ligand superfamily member 13B [Bos taurus]	gi|167583539|ref|NM_001114506.1|	1925	0.0	Bos taurus tumor necrosis factor (ligand) superfamily, member 13b (TNFSF13B), mRNA	Q9Y275	380	2e-125	Tumor necrosis factor ligand superfamily member 13B	.	.	.	.	pfam00229	TNF	TNF(tumor Necrosis Factor) family.	GO:0031296|B cell costimulation;GO:0001782|B cell homeostasis;GO:0008283|cell proliferation;GO:0006955|immune response;GO:0048305|immunoglobulin secretion;GO:0030890|positive regulation of B cell proliferation;GO:0008284|positive regulation of cell proliferation;GO:0002636|positive regulation of germinal center formation;GO:0042102|positive regulation of T cell proliferation;GO:0007165|signal tra…	GO:0005737|cytoplasm;GO:0005576|extracellular region;GO:0005615|extracellular space;GO:0016021|integral component of membrane;GO:0048471|perinuclear region of cytoplasm;GO:0005886|plasma membrane;	GO:0005102|receptor binding;	K05476	TNFSF13B, TNFSF20; tumor necrosis factor ligand superfamily member 13B
gene20649	3.7312136603976542	3.9648848929982985	3.5787623000582065	2.645375064829752	4.448010538272794	3.653868309931135	GTF3C5	protein_coding	chrNC_037556.1:102544581-102563455:+	gi|528970311|ref|XP_005213472.1|	2681	0.0	PREDICTED: general transcription factor 3C polypeptide 5 isoform X1 [Bos taurus]	gi|742189510|ref|XM_010856763.1|	1273	0.0	PREDICTED: Bison bison bison general transcription factor IIIC, polypeptide 5, 63kDa (GTF3C5), transcript variant X2, mRNA	Q9Y5Q8	822	0.0	General transcription factor 3C polypeptide 5	.	.	.	.	pfam09734	Tau95	RNA polymerase III transcription factor (TF)IIIC subunit. TFIIIC1 is a multisubunit DNA binding factor that serves as a dynamic platform for assembly of pre-initiation complexes on class III genes. This entry represents the tau 95 subunit which holds a key position in TFIIIC, exerting both upstream and downstream influence on the TFIIIC-DNA complex by rendering the complex more stable. Once bound…	GO:0042791|5S class rRNA transcription from RNA polymerase III type 1 promoter;GO:0035914|skeletal muscle cell differentiation;GO:0006383|transcription from RNA polymerase III promoter;GO:0006351|transcription, DNA-templated;GO:0042797|tRNA transcription from RNA polymerase III promoter;	GO:0005654|nucleoplasm;GO:0000127|transcription factor TFIIIC complex;	GO:0003677|DNA binding;	K15202	GTF3C5, TFC1; general transcription factor 3C polypeptide 5 (transcription factor C subunit 1)
gene9908	0.5323775296796269	0.6272326503595709	0.5298105510911086	0.8977221011109201	1.4175562785426727	1.825162756638086	ARHGEF16	protein_coding	chrNC_037549.1:31485455-31509277:+	gi|594059529|ref|XP_006053893.1|	3531	0.0	PREDICTED: rho guanine nucleotide exchange factor 16 isoform X3 [Bubalus bubalis]	gi|594059528|ref|XM_006053831.1|	2804	0.0	PREDICTED: Bubalus bubalis Rho guanine nucleotide exchange factor (GEF) 16 (ARHGEF16), transcript variant X3, mRNA	Q5VV41	1132	0.0	Rho guanine nucleotide exchange factor 16	SPCC645.07	79.3	3e-14	COG5422	pfam00621	RhoGEF	RhoGEF domain. Guanine nucleotide exchange factor for Rho/Rac/Cdc42-like GTPases Also called Dbl-homologous (DH) domain. It appears that pfam00169 domains invariably occur C-terminal to RhoGEF/DH domains.	GO:0090630|activation of GTPase activity;GO:0060326|cell chemotaxis;GO:0043065|positive regulation of apoptotic process;GO:0090004|positive regulation of establishment of protein localization to plasma membrane;GO:0035023|regulation of Rho protein signal transduction;GO:0051056|regulation of small GTPase mediated signal transduction;	GO:0005913|cell-cell adherens junction;GO:0005829|cytosol;	GO:0098641|cadherin binding involved in cell-cell adhesion;GO:0005085|guanyl-nucleotide exchange factor activity;GO:0030165|PDZ domain binding;GO:0030971|receptor tyrosine kinase binding;GO:0017048|Rho GTPase binding;GO:0005089|Rho guanyl-nucleotide exchange factor activity;	.	.
gene9909	0.7989198503105158	0.44473397536206494	0.5579848534968597	2.378672942935313	2.673607680142145	2.8278833894349846	MEGF6	protein_coding	chrNC_037549.1:31514219-31614482:-	gi|594059515|ref|XP_006053886.1|	7772	0.0	PREDICTED: multiple epidermal growth factor-like domains protein 6 isoform X1 [Bubalus bubalis]	gi|594059514|ref|XM_006053824.1|	6196	0.0	PREDICTED: Bubalus bubalis multiple EGF-like-domains 6 (MEGF6), transcript variant X1, mRNA	Q80V70	2285	0.0	Multiple epidermal growth factor-like domains protein 6	.	.	.	.	pfam03157	Glutenin_hmw	High molecular weight glutenin subunit. Members of this family include high molecular weight subunits of glutenin. This group of gluten proteins is thought to be largely responsible for the elastic properties of gluten, and hence, doughs. Indeed, glutenin high molecular weight subunits are classified as elastomeric proteins, because the glutenin network can withstand significant deformations with…	.	GO:0005576|extracellular region;	GO:0005509|calcium ion binding;	.	.
gene7676	0.12160875106742416	0.0	0.0	0.039378014661216355	0.0	0.0	LOC112584492	protein_coding	chrNC_037548.1:21571540-21576181:+	gi|926692643|ref|XP_013819639.1|	133	4e-06	PREDICTED: proline-rich protein 2-like [Capra hircus]	gi|850480667|gb|CP011888.1|	339	9e-176	Ovis canadensis canadensis isolate 43U chromosome 3 sequence	.	.	.	.	.	.	.	.	pfam13632	Glyco_trans_2_3	Glycosyl transferase family group 2. Members of this family of prokaryotic proteins include putative glucosyltransferases, which are involved in bacterial capsule biosynthesis.	.	.	.	.	.
gene7672	0.024856882231383288	0.0	0.0	0.04829330114887127	0.0	0.0	LOC102394451	pseudogene	chrNC_037548.1:21513172-21514686:-	gi|927131945|ref|XP_013843817.1|	955	1e-122	PREDICTED: taste receptor type 2 member 20-like [Sus scrofa]	gi|95147352|ref|NG_005571.1|	861	0.0	Bos taurus bitter taste receptor Bota-T2R45p (T2R45P) pseudogene on chromosome 5	Q645Z7	303	2e-97	Taste receptor type 2 member 46	.	.	.	.	pfam05296	TAS2R	Mammalian taste receptor protein (TAS2R). This family consists of several forms of mammalian taste receptor proteins (TAS2Rs). TAS2Rs are G protein-coupled receptors expressed in subsets of taste receptor cells of the tongue and palate epithelia and are organized in the genome in clusters. The proteins are genetically linked to loci that influence bitter perception in mice and humans.	GO:0050909|sensory perception of taste;	GO:0060170|ciliary membrane;GO:0016021|integral component of membrane;	GO:0004930|G-protein coupled receptor activity;	.	.
gene6567	2.376189409982	2.5508897554127983	2.337761986824593	0.7672269701593417	1.350044174941399	0.8146916921263168	SHB	protein_coding	chrNC_037547.1:124797325-124936555:-	gi|594079741|ref|XP_006063529.1|	2041	0.0	PREDICTED: LOW QUALITY PROTEIN: SH2 domain-containing adapter protein B [Bubalus bubalis]	gi|965818495|ref|XM_012124864.2|	4666	0.0	PREDICTED: Ovis aries musimon Src homology 2 domain containing adaptor protein B (SHB), transcript variant X2, mRNA	Q15464	771	0.0	SH2 domain-containing adapter protein B	.	.	.	.	pfam00017	SH2	SH2 domain.	GO:0001525|angiogenesis;GO:0006915|apoptotic process;GO:0042100|B cell proliferation;GO:0030154|cell differentiation;GO:0071425|hematopoietic stem cell proliferation;GO:1900194|negative regulation of oocyte maturation;GO:0006469|negative regulation of protein kinase activity;GO:0045931|positive regulation of mitotic cell cycle;GO:0045624|positive regulation of T-helper cell differentiation;GO:000…	GO:0005829|cytosol;GO:0005886|plasma membrane;	GO:0001948|glycoprotein binding;GO:0005070|SH3/SH2 adaptor activity;	.	.
gene13469	4.320529738944472	2.9451090640648365	3.0672317431493776	0.4446059263523334	0.22892457011744624	0.6490660255533096	PARM1	protein_coding	chrNC_037551.1:27604536-27728328:-	gi|594071720|ref|XP_006059710.1|	1249	2e-165	PREDICTED: prostate androgen-regulated mucin-like protein 1 isoform X1 [Bubalus bubalis]	gi|594071719|ref|XM_006059648.1|	1149	0.0	PREDICTED: Bubalus bubalis prostate androgen-regulated mucin-like protein 1 (PARM1), transcript variant X1, mRNA	Q6UWI2	259	3e-79	Prostate androgen-regulated mucin-like protein 1	.	.	.	.	pfam09595	Metaviral_G	Metaviral_G glycoprotein. This is a viral attachment glycoprotein from region G of metaviruses. It is high in serine and threonine suggesting it is highly glycosylated.	GO:0051973|positive regulation of telomerase activity;	GO:0005737|cytoplasm;GO:0005769|early endosome;GO:0010008|endosome membrane;GO:0005794|Golgi apparatus;GO:0000139|Golgi membrane;GO:0016021|integral component of membrane;GO:0043231|intracellular membrane-bounded organelle;GO:0005770|late endosome;GO:0005634|nucleus;GO:0005886|plasma membrane;	.	.	.
gene13468	5.6847473516371565	5.766968346519564	5.933379526995861	7.672713704007932	6.5633214571532985	8.022382703157758	RCHY1	protein_coding	chrNC_037551.1:27254963-27308871:+	gi|594071730|ref|XP_006059715.1|	1112	4e-144	PREDICTED: RING finger and CHY zinc finger domain-containing protein 1 isoform X1 [Bubalus bubalis]	gi|594071729|ref|XM_006059653.1|	705	0.0	PREDICTED: Bubalus bubalis ring finger and CHY zinc finger domain containing 1, E3 ubiquitin protein ligase (RCHY1), transcript variant X1, mRNA	Q96PM5	400	3e-133	RING finger and CHY zinc finger domain-containing protein 1	.	.	.	.	pfam05495	zf-CHY	CHY zinc finger. This family of domains are likely to bind to zinc ions. They contain many conserved cysteine and histidine residues. We have named this domain after the N-terminal motif CXHY. This domain can be found in isolation in some proteins, but is also often associated with pfam00097. One of the proteins in this family is a mitochondrial intermembrane space protein called Hot13. This prot…	GO:0070987|error-free translesion synthesis;GO:0032436|positive regulation of proteasomal ubiquitin-dependent protein catabolic process;GO:0031398|positive regulation of protein ubiquitination;GO:0051865|protein autoubiquitination;GO:0016567|protein ubiquitination;GO:0042787|protein ubiquitination involved in ubiquitin-dependent protein catabolic process;	GO:0005737|cytoplasm;GO:0016607|nuclear speck;GO:0005654|nucleoplasm;GO:0005634|nucleus;GO:0000151|ubiquitin ligase complex;	GO:0016874|ligase activity;GO:0002039|p53 binding;GO:0042803|protein homodimerization activity;GO:0004842|ubiquitin-protein transferase activity;GO:0008270|zinc ion binding;	K10144	RCHY1, PIRH2; RING finger and CHY zinc finger domain-containing protein 1 [EC:2.3.2.27]
gene30466	0.13391954687249533	0.1700818675071508	0.4155007438792918	0.18213031958882642	0.23922873436882083	0.5460164070937523	C23H10orf62	protein_coding	chrNC_037567.1:18573628-18577303:+	gi|594074927|ref|XP_006061249.1|	1550	0.0	PREDICTED: uncharacterized protein C10orf62 homolog [Bubalus bubalis]	gi|594074926|ref|XM_006061187.1|	1400	0.0	PREDICTED: Bubalus bubalis chromosome unknown open reading frame, human C10orf62 (LOC102406922), mRNA	Q5T681	212	8e-64	Uncharacterized protein C10orf62	.	.	.	.	pfam04592	SelP_N	Selenoprotein P, N terminal region. SelP is the only known eukaryotic selenoprotein that contains multiple selenocysteine (Sec) residues, and accounts for more than 50% of the selenium content of rat and human plasma. It is thought to be glycosylated. SelP may have antioxidant properties. It can attach to epithelial cells, and may protect vascular endothelial cells against peroxynitrite toxicity.…	GO:0019470|4-hydroxyproline catabolic process;GO:0009436|glyoxylate catabolic process;GO:0033609|oxalate metabolic process;GO:0042866|pyruvate biosynthetic process;	GO:0070062|extracellular exosome;GO:0005739|mitochondrion;	GO:0008700|4-hydroxy-2-oxoglutarate aldolase activity;	.	.
gene32850	0.10015472494825979	0.026499900899274603	0.07768537844338887	0.024323255066668877	0.11182034591840495	0.22192965667605682	LOC102397238	protein_coding	chrNC_037569.1:87990028-87991531:+	gi|594043857|ref|XP_006046436.1|	1183	9e-158	PREDICTED: AN1-type zinc finger protein 6-like isoform X1 [Bubalus bubalis]	gi|965985743|ref|XM_015101936.1|	1434	0.0	PREDICTED: Ovis aries zinc finger, AN1-type domain 6 (ZFAND6), transcript variant X1, mRNA	Q3SZY7	423	1e-145	AN1-type zinc finger protein 6	.	.	.	.	pfam01428	zf-AN1	AN1-like Zinc finger. Zinc finger at the C-terminus of An1, a ubiquitin-like protein in Xenopus laevis. The following pattern describes the zinc finger. C-X2-C-X(9-12)-C-X(1-2)-C-X4-C-X2-H-X5-H-X-C Where X can be any amino acid, and numbers in brackets indicate the number of residues.	.	.	GO:0003677|DNA binding;GO:0008270|zinc ion binding;	.	.
gene2087	0.0	0.0	0.0	0.0	0.9215221932124987	0.45723589539834175	TRNAM-CAU	tRNA	chrNC_037546.1:21100891-21100963:-	.	.	.	.	gi|850492819|gb|CP011905.1|	71	4e-28	Ovis canadensis canadensis isolate 43U chromosome 20 sequence	.	.	.	.	.	.	.	.	pfam07671	DUF1601	Protein of unknown function (DUF1601). This repeat is found in a small number of proteins and is apparently limited to Coxiella and related species.	.	.	.	.	.
gene2080	12.010843410643446	9.713402065751879	10.89548828260505	17.133521062720753	14.65388293139997	20.9068526127896	ZNF322	protein_coding	chrNC_037546.1:21065685-21078425:-	gi|594047279|ref|XP_006048060.1|	2148	0.0	PREDICTED: zinc finger protein 322-like isoform X1 [Bubalus bubalis]	gi|594047280|ref|XM_006047999.1|	4586	0.0	PREDICTED: Bubalus bubalis zinc finger protein 322-like (LOC102407283), transcript variant X2, mRNA	Q4R7X8	796	0.0	Zinc finger protein 322	.	.	.	.	pfam13465	zf-H2C2_2	Zinc-finger double domain.	GO:0006355|regulation of transcription, DNA-templated;GO:0006351|transcription, DNA-templated;	GO:0005737|cytoplasm;GO:0005634|nucleus;	GO:0003677|DNA binding;GO:0046872|metal ion binding;	.	.
gene2082	0.0	0.0	0.0	0.0	0.0	0.9144717907966835	TRNAA-AGC	tRNA	chrNC_037546.1:21085382-21085454:+	.	.	.	.	gi|850492819|gb|CP011905.1|	73	3e-29	Ovis canadensis canadensis isolate 43U chromosome 20 sequence	.	.	.	.	.	.	.	.	pfam02058	Guanylin	Guanylin precursor.	.	.	.	.	.
gene1492	25.85170194546847	25.04084753211454	28.39324419970134	46.494617449792464	40.72891658392726	39.66535699085477	MRPL3	protein_coding	chrNC_037545.1:182951849-183009469:+	gi|594064600|ref|XP_006056309.1|	1685	0.0	PREDICTED: 39S ribosomal protein L3, mitochondrial-like [Bubalus bubalis]	gi|594064599|ref|XM_006056247.1|	1591	0.0	PREDICTED: Bubalus bubalis 39S ribosomal protein L3, mitochondrial-like (LOC102404513), mRNA	Q3ZBX6	645	0.0	39S ribosomal protein L3, mitochondrial	RC1006	143	2e-38	COG0087	pfam00297	Ribosomal_L3	Ribosomal protein L3.	GO:0070125|mitochondrial translational elongation;GO:0070124|mitochondrial translational initiation;	GO:0005743|mitochondrial inner membrane;GO:0005762|mitochondrial large ribosomal subunit;	GO:0044822|poly(A) RNA binding;GO:0003735|structural constituent of ribosome;	K02906	RP-L3, MRPL3, rplC; large subunit ribosomal protein L3
gene13463	49.14421910885171	51.59675424692588	51.44296538285041	38.59655782641674	38.97090834969091	36.895300008152525	G3BP2	protein_coding	chrNC_037551.1:27088884-27125600:+	gi|821000040|ref|XP_003265810.2|	1657	0.0	PREDICTED: ras GTPase-activating protein-binding protein 2 isoform X1 [Nomascus leucogenys]	gi|742110934|ref|XM_010838152.1|	4199	0.0	PREDICTED: Bison bison bison GTPase activating protein (SH3 domain) binding protein 2 (G3BP2), transcript variant X1, mRNA	Q5R9L3	593	0.0	Ras GTPase-activating protein-binding protein 2	.	.	.	.	pfam02136	NTF2	Nuclear transport factor 2 (NTF2) domain. This family includes the NTF2-like Delta-5-3-ketosteroid isomerase proteins.	GO:0051028|mRNA transport;	GO:0005737|cytoplasm;	GO:0000166|nucleotide binding;GO:0044822|poly(A) RNA binding;	.	.
gene17149	10.021934089983931	10.238629159647475	9.799383995646059	9.349374209110058	8.907011943456704	10.052619446894157	FAM120B	protein_coding	chrNC_037554.1:106409-177130:-	gi|594106316|ref|XP_006076088.1|	3504	0.0	PREDICTED: constitutive coactivator of peroxisome proliferator-activated receptor gamma isoform X3 [Bubalus bubalis]	gi|982935771|ref|XM_010808801.2|	3631	0.0	PREDICTED: Bos taurus family with sequence similarity 120B (FAM120B), transcript variant X3, mRNA	A6QNT4	1315	0.0	Constitutive coactivator of peroxisome proliferator-activated receptor gamma	.	.	.	.	pfam01359	Transposase_1	Transposase (partial DDE domain). This family includes the mariner transposase.	GO:0030154|cell differentiation;GO:0006355|regulation of transcription, DNA-templated;GO:0006351|transcription, DNA-templated;	GO:0005634|nucleus;	.	.	.
gene10368	0.0	0.07694179720561584	0.0	0.0	0.0	0.0	LOC102406345	protein_coding	chrNC_037549.1:81312221-81313123:-	gi|16924231|gb|AAH17386.1|	743	5e-98	ribosomal protein S19, partial [Homo sapiens]	gi|402692948|ref|NM_001037467.2|	488	0.0	Bos taurus ribosomal protein S19 (RPS19), mRNA	Q5R8M9	274	4e-93	40S ribosomal protein S19	SPBC649.02	166	4e-51	COG2238	pfam01090	Ribosomal_S19e	Ribosomal protein S19e.	GO:0030218|erythrocyte differentiation;GO:0000462|maturation of SSU-rRNA from tricistronic rRNA transcript (SSU-rRNA, 5.8S rRNA, LSU-rRNA);GO:0002548|monocyte chemotaxis;GO:0060266|negative regulation of respiratory burst involved in inflammatory response;GO:0007219|Notch signaling pathway;GO:0007000|nucleolus organization;GO:0060265|positive regulation of respiratory burst involved in inflammato…	GO:0022627|cytosolic small ribosomal subunit;GO:0070062|extracellular exosome;GO:0005925|focal adhesion;GO:0016020|membrane;GO:0005730|nucleolus;	GO:0044822|poly(A) RNA binding;GO:0003735|structural constituent of ribosome;	K02966	RP-S19e, RPS19; small subunit ribosomal protein S19e
gene30479	2.0464164772060593	3.156252533104208	2.3291188066784683	5.0148148993379404	4.665992492229971	7.246227523059193	LOXL4	protein_coding	chrNC_037567.1:19138177-19160618:-	gi|594074819|ref|XP_006061196.1|	3856	0.0	PREDICTED: lysyl oxidase homolog 4 [Bubalus bubalis]	gi|594074818|ref|XM_006061134.1|	3583	0.0	PREDICTED: Bubalus bubalis lysyl oxidase-like 4 (LOXL4), mRNA	Q8MJ24	1449	0.0	Lysyl oxidase homolog 4	.	.	.	.	pfam01186	Lysyl_oxidase	Lysyl oxidase.	.	GO:0005615|extracellular space;GO:0016020|membrane;	GO:0005507|copper ion binding;GO:0016641|oxidoreductase activity, acting on the CH-NH2 group of donors, oxygen as acceptor;GO:0005044|scavenger receptor activity;	K00280	LOXL2_3_4; lysyl oxidase-like protein 2/3/4 [EC:1.4.3.-]
gene30478	7.6316174824294665	7.87998747825344	9.350184795182255	9.960518937421345	7.576432464814101	12.26052127764007	R3HCC1L	protein_coding	chrNC_037567.1:19064267-19135308:+	gi|594074821|ref|XP_006061197.1|	4009	0.0	PREDICTED: R3H and coiled-coil domain-containing protein 1-like isoform X1 [Bubalus bubalis]	gi|983007783|ref|XM_001787844.5|	2320	0.0	PREDICTED: Bos taurus R3H domain and coiled-coil containing 1 like (R3HCC1L), transcript variant X2, mRNA	Q7Z5L2	1041	0.0	Coiled-coil domain-containing protein R3HCC1L	.	.	.	.	pfam10309	DUF2414	Protein of unknown function (DUF2414). This is a family of proteins conserved from fungi to mammals. One mouse member is referred to as ELG protein but this is not a homologue of human ELG protein. The function is not known.	.	.	GO:0000166|nucleotide binding;	.	.
gene1493	0.0	0.0	0.0	0.0	0.0	0.07012231168924148	LOC112586631	pseudogene	chrNC_037545.1:182981904-182982379:-	gi|556752945|ref|XP_005971856.1|	303	7e-46	PREDICTED: ATP synthase subunit d, mitochondrial-like [Pantholops hodgsonii]	gi|850474981|gb|CP011886.1|	360	0.0	Ovis canadensis canadensis isolate 43U chromosome 1 sequence	P13620	120	6e-47	ATP synthase subunit d, mitochondrial	.	.	.	.	pfam05873	Mt_ATP-synt_D	ATP synthase D chain, mitochondrial (ATP5H). This family consists of several ATP synthase D chain, mitochondrial (ATP5H) proteins. Subunit d has no extensive hydrophobic sequences, and is not apparently related to any subunit described in the simpler ATP synthases in bacteria and chloroplasts.	GO:0015986|ATP synthesis coupled proton transport;	GO:0005753|mitochondrial proton-transporting ATP synthase complex;GO:0000274|mitochondrial proton-transporting ATP synthase, stator stalk;	GO:0015078|hydrogen ion transmembrane transporter activity;	K02138	ATPeF0D, ATP5H, ATP7; F-type H+-transporting ATPase subunit d
gene18210	15.711920794396827	15.491513922305188	17.172147360513286	10.299689499350766	10.131902502606073	14.221934627158806	ZFYVE26	protein_coding	chrNC_037555.1:23698623-23769182:+	gi|594064425|ref|XP_006056230.1|	12309	0.0	PREDICTED: zinc finger FYVE domain-containing protein 26 isoform X1 [Bubalus bubalis]	gi|594064424|ref|XM_006056168.1|	9646	0.0	PREDICTED: Bubalus bubalis zinc finger, FYVE domain containing 26 (ZFYVE26), transcript variant X1, mRNA	E1BLZ4	4553	0.0	Zinc finger FYVE domain-containing protein 26	.	.	.	.	pfam01363	FYVE	FYVE zinc finger. The FYVE zinc finger is named after four proteins that it has been found in: Fab1, YOTB/ZK632.12, Vac1, and EEA1. The FYVE finger has been shown to bind two Zn++ ions. The FYVE finger has eight potential zinc coordinating cysteine positions. Many members of this family also include two histidines in a motif R+HHC+XCG, where + represents a charged residue and X any residue. We ha…	GO:0000910|cytokinesis;GO:0000724|double-strand break repair via homologous recombination;	GO:0005813|centrosome;GO:0005765|lysosomal membrane;GO:0030496|midbody;	GO:0046872|metal ion binding;GO:0032266|phosphatidylinositol-3-phosphate binding;	.	.
gene18213	24.002491906986577	30.336583901439035	27.077706357815035	50.61299611618945	49.37437511157553	40.46585502297856	RDH11	protein_coding	chrNC_037555.1:23833000-23845170:+	gi|594064435|ref|XP_006056235.1|	1640	0.0	PREDICTED: retinol dehydrogenase 11 isoform X1 [Bubalus bubalis]	gi|594064434|ref|XM_006056173.1|	2749	0.0	PREDICTED: Bubalus bubalis retinol dehydrogenase 11 (all-trans/9-cis/11-cis) (RDH11), transcript variant X1, mRNA	Q8TC12	536	0.0	Retinol dehydrogenase 11	.	.	.	.	pfam00106	adh_short	short chain dehydrogenase. This family contains a wide variety of dehydrogenases.	GO:0016062|adaptation of rhodopsin mediated signaling;GO:0042574|retinal metabolic process;GO:0001523|retinoid metabolic process;GO:0042572|retinol metabolic process;	GO:0005789|endoplasmic reticulum membrane;GO:0016021|integral component of membrane;GO:0005622|intracellular;GO:0001917|photoreceptor inner segment;	GO:0052650|NADP-retinol dehydrogenase activity;GO:0016616|oxidoreductase activity, acting on the CH-OH group of donors, NAD or NADP as acceptor;GO:0004745|retinol dehydrogenase activity;	K11152	RDH11; retinol dehydrogenase 11 [EC:1.1.1.300]
gene18212	0.0	0.0	0.0	0.0	0.07249043114710389	0.017983954937542533	RDH12	protein_coding	chrNC_037555.1:23798585-23807357:-	gi|594064433|ref|XP_006056234.1|	1585	0.0	PREDICTED: retinol dehydrogenase 12 [Bubalus bubalis]	gi|594064432|ref|XM_006056172.1|	1831	0.0	PREDICTED: Bubalus bubalis retinol dehydrogenase 12 (all-trans/9-cis/11-cis) (RDH12), mRNA	P59837	595	0.0	Retinol dehydrogenase 12	VNG0479G	167	1e-45	COG1028	pfam00106	adh_short	short chain dehydrogenase. This family contains a wide variety of dehydrogenases.	GO:0050896|response to stimulus;GO:0042572|retinol metabolic process;GO:0007601|visual perception;	GO:0005622|intracellular;	GO:0004745|retinol dehydrogenase activity;	K11153	RDH12; retinol dehydrogenase 12 [EC:1.1.1.300]
gene18215	38.9631628976933	33.936665167482914	36.715259932912815	30.450651135118658	36.75172579967174	30.805217521303412	ARG2	protein_coding	chrNC_037555.1:23864381-23899425:-	gi|594064441|ref|XP_006056238.1|	1664	0.0	PREDICTED: arginase-2, mitochondrial [Bubalus bubalis]	gi|594064440|ref|XM_006056176.1|	1414	0.0	PREDICTED: Bubalus bubalis arginase 2 (ARG2), mRNA	Q58DL1	637	0.0	Arginase-2, mitochondrial	SPAC3H1.07	235	6e-72	COG0010	pfam00491	Arginase	Arginase family.	GO:0006525|arginine metabolic process;GO:0000050|urea cycle;	GO:0005739|mitochondrion;	GO:0004053|arginase activity;GO:0046872|metal ion binding;	K01476	E3.5.3.1, rocF, arg; arginase [EC:3.5.3.1]
gene18214	10.044513641836998	9.778758969760574	10.170912447106188	11.457428609694226	13.941877122031848	19.170762253718205	VTI1B	protein_coding	chrNC_037555.1:23846944-23864414:+	gi|594064443|ref|XP_006056239.1|	1013	9e-135	PREDICTED: vesicle transport through interaction with t-SNAREs homolog 1B [Bubalus bubalis]	gi|594064442|ref|XM_006056177.1|	1071	0.0	PREDICTED: Bubalus bubalis vesicle transport through interaction with t-SNAREs 1B (VTI1B), mRNA	Q2KIU0	390	2e-134	Vesicle transport through interaction with t-SNAREs homolog 1B	.	.	.	.	pfam12352	V-SNARE_C	Snare region anchored in the vesicle membrane C-terminus. Within the SNARE proteins interactions in the C-terminal half of the SNARE helix are critical to the driving of membrane fusion; whereas interactions in the N-terminal half of the SNARE domain are important for promoting priming or docking of the vesicle pfam05008.	GO:0006888|ER to Golgi vesicle-mediated transport;GO:0006896|Golgi to vacuole transport;GO:0006891|intra-Golgi vesicle-mediated transport;GO:0006623|protein targeting to vacuole;GO:0042147|retrograde transport, endosome to Golgi;GO:0048280|vesicle fusion with Golgi apparatus;	GO:0005829|cytosol;GO:0005789|endoplasmic reticulum membrane;GO:0012507|ER to Golgi transport vesicle membrane;GO:0005794|Golgi apparatus;GO:0016021|integral component of membrane;GO:0031902|late endosome membrane;GO:0005765|lysosomal membrane;GO:0031201|SNARE complex;	GO:0005484|SNAP receptor activity;GO:0000149|SNARE binding;	K08493	VTI1; vesicle transport through interaction with t-SNAREs 1
gene18216	0.6909757170742327	1.462600034954459	4.287662722159884	2.684930320753761	1.2343324789818793	1.531111025875181	LOC112577853	snRNA	chrNC_037555.1:23880983-23881091:-	.	.	.	.	gi|850484816|gb|CP011892.1|	81	2e-33	Ovis canadensis canadensis isolate 43U chromosome 7 sequence	.	.	.	.	.	.	.	.	pfam05677	DUF818	Chlamydia CHLPS protein (DUF818). This family consists of several Chlamydia CHLPS proteins, the function of which are unknown.	.	.	.	.	.
gene18219	2.941348703332562	2.9715013136190147	2.6271448217731126	5.9094283694282295	4.896063770920134	5.668372334018141	PIGH	protein_coding	chrNC_037555.1:23924775-23940305:+	gi|594064447|ref|XP_006056241.1|	970	5e-128	PREDICTED: phosphatidylinositol N-acetylglucosaminyltransferase subunit H isoform X2 [Bubalus bubalis]	gi|594064446|ref|XM_006056179.1|	1199	0.0	PREDICTED: Bubalus bubalis phosphatidylinositol glycan anchor biosynthesis, class H (PIGH), transcript variant X2, mRNA	Q32L89	363	4e-124	Phosphatidylinositol N-acetylglucosaminyltransferase subunit H	.	.	.	.	pfam10181	PIG-H	GPI-GlcNAc transferase complex, PIG-H component. PIG-H is a family of conserved proteins that complexes with three other proteins to form the GPI-GnT (glycosylphosphatidylinositol anchor biosynthesis transferase) complex. It appears to be a peripheral membrane protein facing the cytoplasm involved in the first step in GPI anchor formation.	GO:0006506|GPI anchor biosynthetic process;	GO:0000506|glycosylphosphatidylinositol-N-acetylglucosaminyltransferase (GPI-GnT) complex;	GO:0017176|phosphatidylinositol N-acetylglucosaminyltransferase activity;	K03858	PIGH, GPI15; phosphatidylinositol glycan, class H
gene18218	0.0	0.0	0.0	0.0	0.1916556128333687	0.09509464491190583	LOC102407107	protein_coding	chrNC_037555.1:23919176-23919526:-	gi|594083247|ref|XP_006065205.1|	276	2e-29	PREDICTED: 60S ribosomal protein L39-like [Bubalus bubalis]	gi|942084748|ref|XM_005905725.2|	333	7e-173	PREDICTED: Bos mutus 60S ribosomal protein L39 (LOC102285565), mRNA	P62893	103	2e-28	60S ribosomal protein L39	SPCC663.04	76.6	2e-18	COG2167	pfam00832	Ribosomal_L39	Ribosomal L39 protein.	GO:0019731|antibacterial humoral response;GO:0050830|defense response to Gram-positive bacterium;GO:0002227|innate immune response in mucosa;GO:0006412|translation;	GO:0022625|cytosolic large ribosomal subunit;GO:0005615|extracellular space;	GO:0003723|RNA binding;GO:0003735|structural constituent of ribosome;	K02924	RP-L39e, RPL39; large subunit ribosomal protein L39e
gene3026	0.0729809623653986	0.0	0.0	0.14179137837313951	0.13037038779944266	0.06468647357379641	LOC102393282	pseudogene	chrNC_037546.1:54550110-54550625:-	gi|594111234|ref|XP_006078444.1|	699	1e-90	PREDICTED: 60S ribosomal protein L27a-like, partial [Bubalus bubalis]	gi|594054834|ref|XM_006051604.1|	506	0.0	PREDICTED: Bubalus bubalis ribosomal protein L27a (RPL27A), mRNA	Q56K03	259	1e-87	60S ribosomal protein L27a	SPBC776.11	159	1e-48	COG0200	pfam00828	Ribosomal_L18e	Ribosomal protein L18e/L15. This family includes eukaryotic L18 as well as prokaryotic L15.	GO:0006412|translation;	GO:0022625|cytosolic large ribosomal subunit;	GO:0003735|structural constituent of ribosome;	K02900	RP-L27Ae, RPL27A; large subunit ribosomal protein L27Ae
gene3023	23.484067187868067	19.879146897608052	21.119423236999168	24.707261146659473	25.440415125195475	34.0632563308808	FAM168B	protein_coding	chrNC_037546.1:54453023-54493166:-	gi|655826944|ref|XP_002712364.2|	684	1e-77	PREDICTED: myelin-associated neurite-outgrowth inhibitor [Oryctolagus cuniculus]	gi|594073742|ref|XM_006060625.1|	2852	0.0	PREDICTED: Bubalus bubalis family with sequence similarity 168, member B (FAM168B), mRNA	D4AEP3	255	2e-75	Myelin-associated neurite-outgrowth inhibitor	.	.	.	.	pfam14944	TCRP1	Tongue Cancer Chemotherapy Resistant Protein 1. This family of proteins are found in eukaryotes. Tongue Cancer Chemotherapy Resistant-associated Protein 1 (TCRP1) is resistant to the chemotherapy drug, cisplatin, which induces apoptosis in tumor cells. There is suggestion that TCRP1 can be targeted to reverse chemotherapy resistance. The precise mechanism of TCRP1 inducing resistance against chem…	.	GO:0030424|axon;GO:0070062|extracellular exosome;GO:0016021|integral component of membrane;GO:0048471|perinuclear region of cytoplasm;GO:0005886|plasma membrane;	.	.	.
gene3022	0.40210182852234144	0.19859834614718325	0.31050556729384887	0.18228589788004695	0.08619591129564518	0.1283046625612374	ARHGEF4	protein_coding	chrNC_037546.1:54141758-54452499:+	gi|594073739|ref|XP_006060685.1|	9654	0.0	PREDICTED: uncharacterized protein LOC102395856 isoform X2 [Bubalus bubalis]	gi|594073738|ref|XM_006060623.1|	6775	0.0	PREDICTED: Bubalus bubalis uncharacterized LOC102395856 (LOC102395856), transcript variant X2, mRNA	Q9NR80	1171	0.0	Rho guanine nucleotide exchange factor 4	.	.	.	.	pfam00621	RhoGEF	RhoGEF domain. Guanine nucleotide exchange factor for Rho/Rac/Cdc42-like GTPases Also called Dbl-homologous (DH) domain. It appears that pfam00169 domains invariably occur C-terminal to RhoGEF/DH domains.	GO:0046847|filopodium assembly;GO:0035556|intracellular signal transduction;GO:0030032|lamellipodium assembly;GO:0043065|positive regulation of apoptotic process;GO:0035023|regulation of Rho protein signal transduction;GO:0051056|regulation of small GTPase mediated signal transduction;	GO:0005829|cytosol;GO:0032587|ruffle membrane;	GO:0005085|guanyl-nucleotide exchange factor activity;GO:0019904|protein domain specific binding;GO:0030676|Rac guanyl-nucleotide exchange factor activity;GO:0005089|Rho guanyl-nucleotide exchange factor activity;	K05769	ARHGEF4, ASEF; Rho guanine nucleotide exchange factor 4
gene17405	45.05366072413682	28.65560360184501	27.16958339984921	61.471281136772504	60.72089189384296	108.03353329014543	CITED2	protein_coding	chrNC_037554.1:27130401-27132083:+	gi|675654626|ref|XP_008993415.1|	1168	7e-156	PREDICTED: cbp/p300-interacting transactivator 2 [Callithrix jacchus]	gi|594103411|ref|XM_006074654.1|	1207	0.0	PREDICTED: Bubalus bubalis Cbp/p300-interacting transactivator, with Glu/Asp-rich carboxy-terminal domain, 2 (CITED2), mRNA	Q0VCT9	386	1e-131	Cbp/p300-interacting transactivator 2	.	.	.	.	pfam04487	CITED	CITED. CITED, CBP/p300-interacting transactivator with ED-rich tail, are characterized by a conserved 32-amino acid sequence at the C-terminus. CITED proteins do not bind DNA directly and are thought to function as transcriptional co-activators.	GO:0035802|adrenal cortex formation;GO:0060349|bone morphogenesis;GO:0061308|cardiac neural crest cell development involved in heart development;GO:0007417|central nervous system development;GO:0021602|cranial nerve morphogenesis;GO:0046697|decidualization;GO:0048596|embryonic camera-type eye morphogenesis;GO:0060971|embryonic heart tube left/right pattern formation;GO:0001892|embryonic placenta …	GO:0000790|nuclear chromatin;GO:0005634|nucleus;	GO:0003682|chromatin binding;GO:0001105|RNA polymerase II transcription coactivator activity;GO:0003713|transcription coactivator activity;GO:0003714|transcription corepressor activity;GO:0003700|transcription factor activity, sequence-specific DNA binding;	.	.
gene15269	0.13844917860494738	0.14652886379598898	0.19091308689355693	0.17932439029544114	0.12366014725094193	0.0	LOC112586636	protein_coding	chrNC_037552.1:113722787-113725760:-	gi|440895424|gb|ELR47615.1|	550	1e-67	hypothetical protein M91_18749, partial [Bos mutus]	gi|982981243|ref|XM_005198172.3|	379	0.0	PREDICTED: Bos taurus late histone H2B.L4-like (LOC101904455), mRNA	P0C1H5	169	5e-51	Histone H2B 7	.	.	.	.	pfam00125	Histone	Core histone H2A/H2B/H3/H4.	GO:0006334|nucleosome assembly;	GO:0005811|lipid particle;GO:0000788|nuclear nucleosome;	GO:0003677|DNA binding;	.	.
gene15265	0.0	0.0	0.01217832073992671	0.0	0.0	0.0	GBX1	protein_coding	chrNC_037552.1:113659570-113689985:-	gi|742191967|ref|XP_010855663.1|	699	1e-81	PREDICTED: homeobox protein GBX-1 [Bison bison bison]	gi|982981377|ref|XM_015463220.1|	2435	0.0	PREDICTED: Bos taurus gastrulation brain homeobox 1 (GBX1), mRNA	Q14549	258	2e-75	Homeobox protein GBX-1	.	.	.	.	pfam00046	Homeobox	Homeobox domain.	GO:0007628|adult walking behavior;GO:0048663|neuron fate commitment;GO:0019230|proprioception;GO:0006355|regulation of transcription, DNA-templated;GO:0097374|sensory neuron axon guidance;GO:0021522|spinal cord motor neuron differentiation;GO:0006351|transcription, DNA-templated;	GO:0005634|nucleus;	GO:0043565|sequence-specific DNA binding;	K09321	GBX; homeobox protein GBX
gene15264	1.3410929385949424	1.0702104331182192	1.2386263653189293	1.4351415307133153	1.9024493116587495	2.3582783765136717	AGAP3	protein_coding	chrNC_037552.1:113602342-113658828:+	gi|741925073|ref|XP_010802982.1|	4084	0.0	PREDICTED: arf-GAP with GTPase, ANK repeat and PH domain-containing protein 3 isoform X3 [Bos taurus]	gi|982981233|ref|XM_015463184.1|	2912	0.0	PREDICTED: Bos taurus ArfGAP with GTPase domain, ankyrin repeat and PH domain 3 (AGAP3), transcript variant X3, mRNA	Q96P47	1525	0.0	Arf-GAP with GTPase, ANK repeat and PH domain-containing protein 3	SPAC824.09c	94.0	1e-19	COG5347	pfam01412	ArfGap	Putative GTPase activating protein for Arf. Putative zinc fingers with GTPase activating proteins (GAPs) towards the small GTPase, Arf. The GAP of ARD1 stimulates GTPase hydrolysis for ARD1 but not ARFs.	GO:0007264|small GTPase mediated signal transduction;	GO:0005737|cytoplasm;GO:0016020|membrane;	GO:0005525|GTP binding;GO:0005096|GTPase activator activity;GO:0046872|metal ion binding;	K12491	AGAP1_3; Arf-GAP with GTPase, ANK repeat and PH domain-containing protein 1/3
gene15263	0.7517539928742744	0.5221290517795939	0.5102131405190256	1.2779799343325762	1.657647688164841	2.019767545424615	TMUB1	protein_coding	chrNC_037552.1:113596709-113599237:-	gi|545525725|ref|XP_853646.2|	761	5e-94	PREDICTED: transmembrane and ubiquitin-like domain-containing protein 1 [Canis lupus familiaris]	gi|594109767|ref|XM_006077670.1|	1465	0.0	PREDICTED: Bubalus bubalis transmembrane and ubiquitin-like domain containing 1 (TMUB1), transcript variant X2, mRNA	Q9BVT8	276	4e-88	Transmembrane and ubiquitin-like domain-containing protein 1	.	.	.	.	pfam00240	ubiquitin	Ubiquitin family. This family contains a number of ubiquitin-like proteins: SUMO (smt3 homologue) Nedd8, Elongin B, Rub1, and Parkin. A number of them are thought to carry a distinctive five-residue motif termed the proteasome-interacting motif (PIM), which may have a biologically significant role in protein delivery to proteasomes and recruitment of proteasomes to transcription sites.	GO:0030433|ER-associated ubiquitin-dependent protein catabolic process;	GO:0030054|cell junction;GO:0005737|cytoplasm;GO:0016021|integral component of membrane;GO:0005815|microtubule organizing center;GO:0005730|nucleolus;GO:0005654|nucleoplasm;GO:0045211|postsynaptic membrane;GO:0055037|recycling endosome;	.	.	.
gene15262	3.5677700163316675	3.883864825998557	3.41871741216815	2.390714493358712	3.928050709892256	4.039977948165781	FASTK	protein_coding	chrNC_037552.1:113591870-113596450:-	gi|594109779|ref|XP_006077737.1|	2083	0.0	PREDICTED: fas-activated serine/threonine kinase isoform X1 [Bubalus bubalis]	gi|594109786|ref|XM_006077679.1|	1226	0.0	PREDICTED: Bubalus bubalis Fas-activated serine/threonine kinase (FASTK), transcript variant X5, mRNA	Q14296	729	0.0	Fas-activated serine/threonine kinase	.	.	.	.	pfam08368	FAST_2	FAST kinase-like protein, subdomain 2. This family represents a conserved region of eukaryotic Fas-activated serine/threonine (FAST) kinases (EC:2.7.1.-) that contains several conserved leucine residues. FAST kinase is rapidly activated during Fas-mediated apoptosis, when it phosphorylates TIA-1, a nuclear RNA-binding protein that has been implicated as an effector of apoptosis. Note that many fa…	GO:0097190|apoptotic signaling pathway;GO:0006468|protein phosphorylation;GO:0043484|regulation of RNA splicing;	GO:0005759|mitochondrial matrix;	GO:0005524|ATP binding;GO:0033867|Fas-activated serine/threonine kinase activity;GO:0004674|protein serine/threonine kinase activity;GO:0003723|RNA binding;	K08290	FASTK; Fas-activated serine/threonine kinase [EC:2.7.11.8]
gene15260	9.318863360867722	9.391700165363147	9.398284422249496	11.09310596095637	14.754809609309268	21.07143148013587	SLC4A2	protein_coding	chrNC_037552.1:113576133-113591774:+	gi|440895344|gb|ELR47558.1|	5101	0.0	Anion exchange protein 2, partial [Bos mutus]	gi|594109774|ref|XM_006077673.1|	4051	0.0	PREDICTED: Bubalus bubalis solute carrier family 4 (anion exchanger), member 2 (SLC4A2), transcript variant X1, mRNA	Q6SJP2	1847	0.0	Anion exchange protein 2	.	.	.	.	pfam00955	HCO3_cotransp	HCO3- transporter family. This family contains Band 3 anion exchange proteins that exchange CL-/HCO3-. This family also includes cotransporters of Na+/HCO3-.	GO:1902476|chloride transmembrane transport;GO:0051453|regulation of intracellular pH;	GO:0005887|integral component of plasma membrane;	GO:0008509|anion transmembrane transporter activity;GO:0015301|anion:anion antiporter activity;GO:0005452|inorganic anion exchanger activity;	K13855	SLC4A2, AE2; solute carrier family 4 (anion exchanger), member 2
gene20789	0.0	0.0	0.018301818480397376	0.0	0.0	0.0	LCN8	protein_coding	chrNC_037556.1:105708552-105711788:-	gi|556720561|ref|XP_005956147.1|	438	2e-45	PREDICTED: uncharacterized protein LOC102317524 [Pantholops hodgsonii]	gi|556720560|ref|XM_005956085.1|	241	4e-121	PREDICTED: Pantholops hodgsonii uncharacterized LOC102317524 (LOC102317524), mRNA	.	.	.	.	.	.	.	.	pfam15240	Pro-rich	Proline-rich. This family includes several eukaryotic proline-rich proteins.	.	.	.	.	.
gene6562	16.335169311428754	15.462838421420436	14.895013752933737	19.86581722425258	17.374660159443604	22.620559937687055	TRMT10B	protein_coding	chrNC_037547.1:124662303-124675733:+	gi|594079767|ref|XP_006063542.1|	1610	0.0	PREDICTED: tRNA methyltransferase 10 homolog B isoform X1 [Bubalus bubalis]	gi|594079768|ref|XM_006063481.1|	1785	0.0	PREDICTED: Bubalus bubalis tRNA methyltransferase 10 homolog B (S. cerevisiae) (TRMT10B), transcript variant X2, mRNA	Q08DP1	613	0.0	tRNA methyltransferase 10 homolog B	.	.	.	.	pfam01746	tRNA_m1G_MT	tRNA (Guanine-1)-methyltransferase. This is a family of tRNA (Guanine-1)-methyltransferases EC:2.1.1.31. In E.coli K12 this enzyme catalyses the conversion of a guanosine residue to N1-methylguanine in position 37, next to the anticodon, in tRNA.	.	.	GO:0008168|methyltransferase activity;	.	.
gene1496	0.9974474894919394	1.0556570201724031	0.9002749563504501	1.171545715746667	1.0366847307220792	1.0930503177256772	NEK11	protein_coding	chrNC_037545.1:183131673-183397565:-	gi|742097144|ref|XP_010833262.1|	3280	0.0	PREDICTED: serine/threonine-protein kinase Nek11 isoform X1 [Bison bison bison]	gi|742097143|ref|XM_010834960.1|	2443	0.0	PREDICTED: Bison bison bison NIMA-related kinase 11 (NEK11), transcript variant X1, mRNA	Q8NG66	910	0.0	Serine/threonine-protein kinase Nek11	.	.	.	.	pfam00069	Pkinase	Protein kinase domain.	GO:0031572|G2 DNA damage checkpoint;GO:0016572|histone phosphorylation;GO:0031573|intra-S DNA damage checkpoint;GO:0035556|intracellular signal transduction;GO:0044772|mitotic cell cycle phase transition;GO:0006468|protein phosphorylation;GO:1901990|regulation of mitotic cell cycle phase transition;	GO:0005730|nucleolus;GO:0005654|nucleoplasm;	GO:0005524|ATP binding;GO:0046872|metal ion binding;GO:0004674|protein serine/threonine kinase activity;	K08857	NEK; NIMA (never in mitosis gene a)-related kinase [EC:2.7.11.1]
gene17407	18.46534453921075	16.53111999734748	16.419393259604504	18.73277601009564	17.09966895270241	21.719549359068985	HECA	protein_coding	chrNC_037554.1:27284919-27330164:-	gi|803254064|ref|XP_011986990.1|	2431	0.0	PREDICTED: headcase protein homolog isoform X2 [Ovis aries musimon]	gi|594103417|ref|XM_006074657.1|	4662	0.0	PREDICTED: Bubalus bubalis headcase homolog (Drosophila) (HECA), transcript variant X2, mRNA	Q9UBI9	885	0.0	Headcase protein homolog	.	.	.	.	pfam15353	HECA	Headcase protein family homologue. HECA was characterized first in Drosophila where it regulates the proliferation and differentiation of cells during adult morphogenesis. In humans, HECA affects cell cycle progression and proliferation in head and neck cancer cells. It by slows down cell division of oral squamous cell carcinoma cells and may thereby act as a tumor-suppressor in head and neck can…	GO:0045930|negative regulation of mitotic cell cycle;GO:0030323|respiratory tube development;	GO:0005737|cytoplasm;GO:0016020|membrane;GO:0005634|nucleus;	.	.	.
gene30467	4.036894123341769	3.9422410833398343	4.114468681596202	6.763250490127596	5.626248522464399	10.267562349178093	MORN4	protein_coding	chrNC_037567.1:18595351-18608429:-	gi|426252887|ref|XP_004020134.1|	663	6e-80	PREDICTED: MORN repeat-containing protein 4 [Ovis aries]	gi|742089311|ref|XM_010833068.1|	1745	0.0	PREDICTED: Bison bison bison MORN repeat containing 4 (MORN4), transcript variant X2, mRNA	Q0VD26	259	2e-81	MORN repeat-containing protein 4	slr1485	73.6	3e-13	COG4642	pfam02493	MORN	MORN repeat. The MORN (Membrane Occupation and Recognition Nexus) repeat is found in multiple copies in several proteins including junctophilins (See Takeshima et al. Mol. Cell 2000;6:11-22). #=GF CC A MORN-repeat protein has been identified in the parasite Toxoplasma gondiis a dynamic component of cell division apparatus in Toxoplasma gondii. It has been hypothesised to functions as a linker pro…	GO:0019470|4-hydroxyproline catabolic process;GO:0009436|glyoxylate catabolic process;GO:0033609|oxalate metabolic process;GO:0042866|pyruvate biosynthetic process;	GO:0070062|extracellular exosome;GO:0005739|mitochondrion;	GO:0008700|4-hydroxy-2-oxoglutarate aldolase activity;	.	.
gene24520	7.185839583850735	7.491952868575082	7.285764135157525	2.0669897757804625	1.5725265063821188	3.3128196241501575	SOX6	protein_coding	chrNC_037560.1:48359155-49078629:-	gi|803156503|ref|XP_011951071.1|	3856	0.0	PREDICTED: transcription factor SOX-6 isoform X8 [Ovis aries]	gi|965975379|ref|XM_015100742.1|	8585	0.0	PREDICTED: Ovis aries SRY-box 6 (SOX6), transcript variant X23, mRNA	P35712	1432	0.0	Transcription factor SOX-6	.	.	.	.	pfam00505	HMG_box	HMG (high mobility group) box.	GO:0048708|astrocyte differentiation;GO:0055007|cardiac muscle cell differentiation;GO:0051216|cartilage development;GO:0000902|cell morphogenesis;GO:0071560|cellular response to transforming growth factor beta stimulus;GO:0048821|erythrocyte development;GO:0016458|gene silencing;GO:0001701|in utero embryonic development;GO:0007517|muscle organ development;GO:2000726|negative regulation of cardia…	GO:0005654|nucleoplasm;GO:0005634|nucleus;	GO:0003677|DNA binding;GO:0043565|sequence-specific DNA binding;GO:0003700|transcription factor activity, sequence-specific DNA binding;GO:0044212|transcription regulatory region DNA binding;	K09269	SOX5_6_13; transcription factor SOX5/6/13 (SOX group D)
gene24522	20.65250961508635	19.284647662117166	19.700499761956976	28.931576391992373	28.85358139098077	36.41573011561773	C16H11orf58	protein_coding	chrNC_037560.1:49186501-49214623:+	gi|78369286|ref|NP_001030551.1|	692	3e-81	small acidic protein [Bos taurus]	gi|594109966|ref|XM_006077766.1|	2905	0.0	PREDICTED: Bubalus bubalis chromosome unknown open reading frame, human C11orf58 (LOC102391648), mRNA	Q3MHL8	267	3e-81	Small acidic protein	.	.	.	.	pfam15477	SMAP	Small acidic protein family. This domain family is found in eukaryotes, and is approximately 70 amino acids in length. There is a single completely conserved residue G that may be functionally important.	GO:0048708|astrocyte differentiation;GO:0055007|cardiac muscle cell differentiation;GO:0051216|cartilage development;GO:0000902|cell morphogenesis;GO:0071560|cellular response to transforming growth factor beta stimulus;GO:0048821|erythrocyte development;GO:0016458|gene silencing;GO:0001701|in utero embryonic development;GO:0007517|muscle organ development;GO:2000726|negative regulation of cardia…	GO:0005654|nucleoplasm;GO:0005634|nucleus;	GO:0003677|DNA binding;GO:0043565|sequence-specific DNA binding;GO:0003700|transcription factor activity, sequence-specific DNA binding;GO:0044212|transcription regulatory region DNA binding;	.	.
gene24523	0.011018411697914031	0.020407501767797747	0.005697647535116029	0.026758961027188936	0.004920716853522962	0.029298415943891987	PLEKHA7	protein_coding	chrNC_037560.1:49227501-49453326:-	gi|594109988|ref|XP_006077838.1|	5500	0.0	PREDICTED: pleckstrin homology domain-containing family A member 7 [Bubalus bubalis]	gi|982995109|ref|XM_015466493.1|	4905	0.0	PREDICTED: Bos taurus pleckstrin homology domain containing A7 (PLEKHA7), mRNA	Q6IQ23	1685	0.0	Pleckstrin homology domain-containing family A member 7	.	.	.	.	pfam00169	PH	PH domain. PH stands for pleckstrin homology.	GO:0090136|epithelial cell-cell adhesion;GO:0045218|zonula adherens maintenance;	GO:0030054|cell junction;GO:0005813|centrosome;GO:0005737|cytoplasm;GO:0070062|extracellular exosome;GO:0005634|nucleus;GO:0005915|zonula adherens;	GO:0070097|delta-catenin binding;	.	.
gene24524	0.0	0.0	0.0	0.6837789835564484	0.0	0.3119459847110182	LOC112579773	snRNA	chrNC_037560.1:49443328-49443434:-	gi|965792038|ref|XP_014963564.1|	152	1e-10	PREDICTED: LOW QUALITY PROTEIN: uncharacterized protein LOC106992171 [Ovis aries musimon]	gi|850489648|gb|CP011900.1|	92	2e-39	Ovis canadensis canadensis isolate 43U chromosome 15 sequence	.	.	.	.	.	.	.	.	pfam14486	DUF4432	Domain of unknown function (DUF4432).	.	.	.	.	.
gene24525	0.0	0.26793849379837986	0.19636774651908714	0.2459305924051764	0.05653035302900203	0.2804892467569659	LOC112579681	pseudogene	chrNC_037560.1:49483656-49484250:-	gi|803252037|ref|XP_011985960.1|	695	1e-89	PREDICTED: ubiquitin-40S ribosomal protein S27a [Ovis aries musimon]	gi|594096110|ref|XM_006071263.1|	526	0.0	PREDICTED: Bubalus bubalis ubiquitin-40S ribosomal protein S27a-like (LOC102414186), mRNA	P62979	247	5e-82	Ubiquitin-40S ribosomal protein S27a	ECU02g0740i	152	2e-46	COG5272	pfam00240	ubiquitin	Ubiquitin family. This family contains a number of ubiquitin-like proteins: SUMO (smt3 homologue) Nedd8, Elongin B, Rub1, and Parkin. A number of them are thought to carry a distinctive five-residue motif termed the proteasome-interacting motif (PIM), which may have a biologically significant role in protein delivery to proteasomes and recruitment of proteasomes to transcription sites.	GO:0000187|activation of MAPK activity;GO:0031145|anaphase-promoting complex-dependent proteasomal ubiquitin-dependent protein catabolic process;GO:0044267|cellular protein metabolic process;GO:0042769|DNA damage response, detection of DNA damage;GO:0006977|DNA damage response, signal transduction by p53 class mediator resulting in cell cycle arrest;GO:0016197|endosomal transport;GO:0038128|ERBB2…	GO:0005737|cytoplasm;GO:0005829|cytosol;GO:0022627|cytosolic small ribosomal subunit;GO:0030666|endocytic vesicle membrane;GO:0010008|endosome membrane;GO:0070062|extracellular exosome;GO:0005615|extracellular space;GO:0016020|membrane;GO:0043209|myelin sheath;GO:0005730|nucleolus;GO:0005654|nucleoplasm;GO:0005634|nucleus;GO:0005886|plasma membrane;GO:0015935|small ribosomal subunit;	GO:0046872|metal ion binding;GO:0044822|poly(A) RNA binding;GO:0003735|structural constituent of ribosome;	K02977	RP-S27Ae, RPS27A; small subunit ribosomal protein S27Ae
gene24526	448.8187450723979	429.9950665796244	448.97684367593655	670.4447109418477	587.562236415392	593.870755506713	RPS13	protein_coding	chrNC_037560.1:49494372-49497160:-	gi|958720315|ref|XP_014703348.1|	808	1e-106	PREDICTED: 40S ribosomal protein S13 [Equus asinus]	gi|742230900|ref|XM_010830531.1|	578	0.0	PREDICTED: Bison bison bison ribosomal protein S13 (RPS13), mRNA	P62278	305	4e-105	40S ribosomal protein S13	YDR064w	250	8e-84	COG0184	pfam08069	Ribosomal_S13_N	Ribosomal S13/S15 N-terminal domain. This domain is found at the N-terminus of ribosomal S13 and S15 proteins. This domain is also identified as NUC021.	GO:0033119|negative regulation of RNA splicing;GO:0006412|translation;	GO:0022627|cytosolic small ribosomal subunit;GO:0070062|extracellular exosome;GO:0005925|focal adhesion;GO:0016020|membrane;GO:0005730|nucleolus;	GO:0003729|mRNA binding;GO:0070181|small ribosomal subunit rRNA binding;GO:0003735|structural constituent of ribosome;	K02953	RP-S13e, RPS13; small subunit ribosomal protein S13e
gene24527	0.4184241842282853	0.0	0.0	0.4064686180029999	0.0	0.3708691151564327	LOC112579759	snoRNA	chrNC_037560.1:49495800-49495889:-	.	.	.	.	gi|850489648|gb|CP011900.1|	85	1e-35	Ovis canadensis canadensis isolate 43U chromosome 15 sequence	.	.	.	.	.	.	.	.	pfam02819	Toxin_9	Spider toxin. This family of spider neurotoxins are thought to be calcium ion channel inhibitors.	.	.	.	.	.
gene24528	11.197146152128022	10.313427985420855	10.275206029991468	11.199075096478943	9.607843476418852	9.38951022414852	PIK3C2A	protein_coding	chrNC_037560.1:49503746-49612166:-	gi|594109963|ref|XP_006077826.1|	8817	0.0	PREDICTED: phosphatidylinositol 4-phosphate 3-kinase C2 domain-containing subunit alpha [Bubalus bubalis]	gi|594109962|ref|XM_006077764.1|	8239	0.0	PREDICTED: Bubalus bubalis phosphatidylinositol-4-phosphate 3-kinase, catalytic subunit type 2 alpha (PIK3C2A), mRNA	O00443	3145	0.0	Phosphatidylinositol 4-phosphate 3-kinase C2 domain-containing subunit alpha	SPAC458.05	211	8e-55	COG5032	pfam00454	PI3_PI4_kinase	Phosphatidylinositol 3- and 4-kinase. Some members of this family probably do not have lipid kinase activity and are protein kinases.	GO:0048268|clathrin coat assembly;GO:0006897|endocytosis;GO:0007173|epidermal growth factor receptor signaling pathway;GO:0006887|exocytosis;GO:0008286|insulin receptor signaling pathway;GO:0006661|phosphatidylinositol biosynthetic process;GO:0048015|phosphatidylinositol-mediated signaling;GO:0048008|platelet-derived growth factor receptor signaling pathway;GO:0014829|vascular smooth muscle contr…	GO:0030136|clathrin-coated vesicle;GO:0005737|cytoplasm;GO:0005829|cytosol;GO:0070062|extracellular exosome;GO:0005794|Golgi apparatus;GO:0016020|membrane;GO:0005634|nucleus;GO:0005942|phosphatidylinositol 3-kinase complex;GO:0005886|plasma membrane;GO:0031982|vesicle;	GO:0016303|1-phosphatidylinositol-3-kinase activity;GO:0035005|1-phosphatidylinositol-4-phosphate 3-kinase activity;GO:0005524|ATP binding;GO:0035004|phosphatidylinositol 3-kinase activity;GO:0035091|phosphatidylinositol binding;	K00923	PIK3C2; phosphatidylinositol-4-phosphate 3-kinase [EC:2.7.1.154]
gene24529	0.49748591959888205	0.39887761161438157	0.6860031497023887	0.49791592117261	0.45780986460236633	0.467669220473484	LOC102390640	pseudogene	chrNC_037560.1:49604306-49606803:-	gi|594624025|ref|XP_007166633.1|	1748	0.0	PREDICTED: adenosine kinase isoform X1 [Balaenoptera acutorostrata scammoni]	gi|742173099|ref|XM_010852352.1|	1661	0.0	PREDICTED: Bison bison bison adenosine kinase (ADK), transcript variant X2, mRNA	P55263	640	0.0	Adenosine kinase	SPCC338.14	248	2e-73	COG0524	pfam00294	PfkB	pfkB family carbohydrate kinase. This family includes a variety of carbohydrate and pyrimidine kinases.	GO:0044209|AMP salvage;GO:0006175|dATP biosynthetic process;GO:0043101|purine-containing compound salvage;GO:0009156|ribonucleoside monophosphate biosynthetic process;	GO:0005737|cytoplasm;GO:0005829|cytosol;GO:0005654|nucleoplasm;	GO:0004001|adenosine kinase activity;GO:0005524|ATP binding;GO:0046872|metal ion binding;GO:0044822|poly(A) RNA binding;	K00856	E2.7.1.20, ADK; adenosine kinase [EC:2.7.1.20]
gene7902	282.1582100759528	266.33148677752456	254.2934880810888	400.0332705419225	439.25400712287745	337.9350494212837	MYH9	protein_coding	chrNC_037548.1:45410014-45495709:+	gi|594066104|ref|XP_006057030.1|	8777	0.0	PREDICTED: myosin-9 isoform X3 [Bubalus bubalis]	gi|926692413|ref|XM_013964111.1|	6668	0.0	PREDICTED: Capra hircus myosin, heavy chain 9, non-muscle (MYH9), mRNA	Q258K2	3309	0.0	Myosin-9	SPCC645.05c	776	0.0	COG5022	pfam00063	Myosin_head	Myosin head (motor domain).	GO:0031532|actin cytoskeleton reorganization;GO:0030048|actin filament-based movement;GO:0001525|angiogenesis;GO:0043534|blood vessel endothelial cell migration;GO:0007155|cell adhesion;GO:0000910|cytokinesis;GO:0006509|membrane protein ectodomain proteolysis;GO:0030224|monocyte differentiation;GO:1903919|negative regulation of actin filament severing;GO:0006911|phagocytosis, engulfment;GO:003022…	GO:0015629|actin cytoskeleton;GO:0005826|actomyosin contractile ring;GO:0031252|cell leading edge;GO:0032154|cleavage furrow;GO:0005737|cytoplasm;GO:0005829|cytosol;GO:0016459|myosin complex;GO:0005634|nucleus;GO:0005886|plasma membrane;GO:0043234|protein complex;GO:0001726|ruffle;GO:0001725|stress fiber;	GO:0051015|actin filament binding;GO:0005524|ATP binding;GO:0016887|ATPase activity;GO:0000146|microfilament motor activity;GO:0043495|protein anchor;GO:0042803|protein homodimerization activity;	K10352	MYH; myosin heavy chain
gene7901	0.0	0.06642641825418168	0.0	0.0	0.22423706701504137	0.0	LOC102396062	pseudogene	chrNC_037548.1:45369403-45407556:-	gi|701376371|ref|XP_009963970.1|	436	7e-51	PREDICTED: 60S ribosomal protein L17 [Tyto alba]	gi|594104652|ref|XM_006075241.1|	367	0.0	PREDICTED: Bubalus bubalis ribosomal protein L17 (RPL17), mRNA	P24049	168	1e-50	60S ribosomal protein L17	YKL180w	99.4	9e-25	COG0091	pfam00237	Ribosomal_L22	Ribosomal protein L22p/L17e. This family includes L22 from prokaryotes and chloroplasts and L17 from eukaryotes.	GO:0034198|cellular response to amino acid starvation;GO:1900087|positive regulation of G1/S transition of mitotic cell cycle;GO:0006412|translation;	GO:0031672|A band;GO:0022625|cytosolic large ribosomal subunit;GO:0005634|nucleus;GO:0005844|polysome;	GO:0070180|large ribosomal subunit rRNA binding;GO:0003735|structural constituent of ribosome;	K02880	RP-L17e, RPL17; large subunit ribosomal protein L17e
gene13040	2.3169926009886637	1.9927925476254504	2.4137358782458453	2.3000769102564966	2.3766443629737917	2.0086893093352898	DGKD	protein_coding	chrNC_037550.1:112584309-112695485:+	gi|594034203|ref|XP_006041816.1|	5172	0.0	PREDICTED: LOW QUALITY PROTEIN: diacylglycerol kinase delta [Bubalus bubalis]	gi|164259355|ref|NM_001035282.2|	4076	0.0	Bos taurus diacylglycerol kinase delta (DGKD), mRNA	Q16760	1875	0.0	Diacylglycerol kinase delta	.	.	.	.	pfam00609	DAGK_acc	Diacylglycerol kinase accessory domain. Diacylglycerol (DAG) is a second messenger that acts as a protein kinase C activator. This domain is assumed to be an accessory domain: its function is unknown.	GO:0016049|cell growth;GO:0046339|diacylglycerol metabolic process;GO:0006897|endocytosis;GO:0007173|epidermal growth factor receptor signaling pathway;GO:0046834|lipid phosphorylation;GO:0007275|multicellular organismal development;GO:0030168|platelet activation;GO:0051260|protein homooligomerization;GO:0007205|protein kinase C-activating G-protein coupled receptor signaling pathway;GO:0015031|p…	GO:0005737|cytoplasm;GO:0016023|cytoplasmic membrane-bounded vesicle;GO:0005634|nucleus;GO:0005886|plasma membrane;	GO:0005524|ATP binding;GO:0019992|diacylglycerol binding;GO:0004143|diacylglycerol kinase activity;GO:0046872|metal ion binding;GO:0046982|protein heterodimerization activity;GO:0042803|protein homodimerization activity;	K00901	dgkA, DGK; diacylglycerol kinase (ATP) [EC:2.7.1.107]
gene13042	12.724543829460206	12.388743738699679	13.00481838066962	18.68992260720463	15.931788431563659	16.994576944881196	USP40	protein_coding	chrNC_037550.1:112697598-112781501:-	gi|594034201|ref|XP_006041815.1|	5992	0.0	PREDICTED: LOW QUALITY PROTEIN: ubiquitin carboxyl-terminal hydrolase 40 [Bubalus bubalis]	gi|594034200|ref|XM_006041753.1|	3506	0.0	PREDICTED: Bubalus bubalis ubiquitin specific peptidase 40 (USP40), mRNA	Q9NVE5	1957	0.0	Ubiquitin carboxyl-terminal hydrolase 40	YMR304w	150	2e-35	COG5077	pfam00443	UCH	Ubiquitin carboxyl-terminal hydrolase.	GO:0016579|protein deubiquitination;GO:0006511|ubiquitin-dependent protein catabolic process;	GO:0005737|cytoplasm;GO:0005634|nucleus;	GO:0036459|ubiquitinyl hydrolase activity;	K11869	USP40; ubiquitin carboxyl-terminal hydrolase 40 [EC:3.4.19.12]
gene1494	0.059997094923864604	0.08466457982476687	0.10341547988923423	0.31084164095821554	0.19649026052831559	0.1595347760364899	LOC102405159	pseudogene	chrNC_037545.1:183031306-183090279:+	gi|114051898|ref|NP_001039582.1|	2156	0.0	eukaryotic translation initiation factor 2 subunit 3 [Bos taurus]	gi|402743334|ref|NM_001046117.2|	1580	0.0	Bos taurus eukaryotic translation initiation factor 2 subunit gamma (EIF2S3), mRNA	Q2KHU8	835	0.0	Eukaryotic translation initiation factor 2 subunit 3	SPBC17G9.09	631	0.0	COG5257	pfam09173	eIF2_C	Initiation factor eIF2 gamma, C terminal. Members of this family, which are found in the initiation factors eIF2 and EF-Tu, adopt a structure consisting of a beta barrel with Greek key topology. They are required for formation of the ternary complex with GTP and initiator tRNA.	GO:0001731|formation of translation preinitiation complex;GO:0006413|translational initiation;	GO:0005622|intracellular;	GO:0005525|GTP binding;GO:0003924|GTPase activity;GO:0008135|translation factor activity, RNA binding;GO:0003743|translation initiation factor activity;	K03242	EIF2S3; translation initiation factor 2 subunit 3
gene8429	0.0	0.0	0.0	0.0	0.0	0.2607673465943668	LOC112584809	snoRNA	chrNC_037548.1:76310175-76310302:-	.	.	.	.	gi|850480667|gb|CP011888.1|	110	2e-49	Ovis canadensis canadensis isolate 43U chromosome 3 sequence	.	.	.	.	.	.	.	.	pfam09428	DUF2011	Fungal protein of unknown function (DUF2011). This is a family of fungal proteins whose function is unknown.	.	.	.	.	.
gene4648	0.017117352991157127	0.0	0.0	0.0	0.0	0.030343836694617224	LOC102413975	protein_coding	chrNC_037547.1:13126978-13129445:-	gi|594058570|ref|XP_006053448.1|	1528	0.0	PREDICTED: testis-expressed protein 19.2-like [Bubalus bubalis]	gi|983002478|ref|XM_015468242.1|	2059	0.0	PREDICTED: Bos taurus testis-expressed protein 19.2 (LOC100299732), mRNA	Q9D5S1	208	3e-59	Testis-expressed protein 19.2	.	.	.	.	pfam15553	TEX19	Testis-expressed protein 19. This family of proteins is expressed in testis.	GO:0030154|cell differentiation;GO:0051321|meiotic cell cycle;GO:0007283|spermatogenesis;	GO:0005737|cytoplasm;GO:0005634|nucleus;	.	.	.
gene32296	0.03422226152357841	0.021731652645860963	0.035392829631302816	0.06648886881183205	0.01528333335707752	0.15166403291566224	LANCL3	protein_coding	chrNC_037569.1:36546099-36667384:+	gi|803327634|ref|XP_012021978.1|	2300	0.0	PREDICTED: lanC-like protein 3 isoform X2 [Ovis aries musimon]	gi|850496270|gb|CP011912.1|	5398	0.0	Ovis canadensis canadensis isolate 43U chromosome X sequence	Q6ZV70	798	0.0	LanC-like protein 3	.	.	.	.	pfam05147	LANC_like	Lanthionine synthetase C-like protein. Lanthionines are thioether bridges that are putatively generated by dehydration of Ser and Thr residues followed by addition of cysteine residues within the peptide. This family contains the lanthionine synthetase C-like proteins 1 and 2 which are related to the bacterial lanthionine synthetase components C (LanC). LANCL1 (P40 seven-transmembrane-domain prot…	GO:0007165|signal transduction;	GO:0005886|plasma membrane;	GO:0003824|catalytic activity;	.	.
gene1495	0.6104994496846142	0.4080803851792731	0.7310733225070679	1.186111496220358	0.7461813663469807	1.6518231920789923	NUDT16	protein_coding	chrNC_037545.1:183116931-183118524:-	gi|594064596|ref|XP_006056307.1|	868	2e-114	PREDICTED: U8 snoRNA-decapping enzyme isoform X1 [Bubalus bubalis]	gi|594064595|ref|XM_006056245.1|	828	0.0	PREDICTED: Bubalus bubalis nudix (nucleoside diphosphate linked moiety X)-type motif 16 (NUDT16), transcript variant X1, mRNA	A1A4Q9	231	4e-74	U8 snoRNA-decapping enzyme	.	.	.	.	pfam14214	Helitron_like_N	Helitron helicase-like domain at N-terminus. This family is found in Helitrons, recently recognized eukaryotic transposons that are predicted to amplify by a rolling-circle mechanism. In many instances a protein-coding gene is disrupted by their insertion.	GO:0006382|adenosine to inosine editing;GO:0035863|dITP catabolic process;GO:0046709|IDP catabolic process;GO:0006402|mRNA catabolic process;GO:2000233|negative regulation of rRNA processing;GO:0090068|positive regulation of cell cycle process;GO:0008284|positive regulation of cell proliferation;GO:2000781|positive regulation of double-strand break repair;GO:0016077|snoRNA catabolic process;GO:19…	GO:0005737|cytoplasm;GO:0005730|nucleolus;GO:0005654|nucleoplasm;GO:0005634|nucleus;	GO:0050897|cobalt ion binding;GO:0035870|dITP diphosphatase activity;GO:0005525|GTP binding;GO:1901641|ITP binding;GO:0050072|m7G(5')pppN diphosphatase activity;GO:0000287|magnesium ion binding;GO:0030145|manganese ion binding;GO:0008235|metalloexopeptidase activity;GO:0003729|mRNA binding;GO:0098519|nucleotide phosphatase activity, acting on free nucleotides;GO:0042803|protein homodimerization a…	.	.
gene4562	30.199428057818245	26.48485579424792	30.855496273470152	40.92483388745043	44.420639630302226	46.83718018830433	EIF4A3	protein_coding	chrNC_037547.1:10978350-10990005:-	gi|73964736|ref|XP_533130.2|	2078	0.0	PREDICTED: eukaryotic initiation factor 4A-III [Canis lupus familiaris]	gi|594081167|ref|XM_006064147.1|	1550	0.0	PREDICTED: Bubalus bubalis eukaryotic translation initiation factor 4A3 (EIF4A3), transcript variant X2, mRNA	Q3B8Q2	805	0.0	Eukaryotic initiation factor 4A-III	SPAC1F5.10	650	0.0	COG0513	pfam00270	DEAD	DEAD/DEAH box helicase. Members of this family include the DEAD and DEAH box helicases. Helicases are involved in unwinding nucleic acids. The DEAD box helicases are involved in various aspects of RNA metabolizm, including nuclear transcription, pre mRNA splicing, ribosome biogenesis, nucleocytoplasmic transport, translation, RNA decay and organellar gene expression.	GO:0008306|associative learning;GO:1990416|cellular response to brain-derived neurotrophic factor stimulus;GO:0072715|cellular response to selenite ion;GO:0048701|embryonic cranial skeleton morphogenesis;GO:0035640|exploration behavior;GO:0006397|mRNA processing;GO:0051028|mRNA transport;GO:0090394|negative regulation of excitatory postsynaptic potential;GO:0010629|negative regulation of gene exp…	GO:0071013|catalytic step 2 spliceosome;GO:0005737|cytoplasm;GO:0030425|dendrite;GO:0035145|exon-exon junction complex;GO:0030529|ribonucleoprotein complex;GO:0016020|membrane;GO:0043025|neuronal cell body;GO:0016607|nuclear speck;GO:0005634|nucleus;	GO:0005524|ATP binding;GO:0004004|ATP-dependent RNA helicase activity;GO:0008143|poly(A) binding;GO:0043021|ribonucleoprotein complex binding;GO:0035613|RNA stem-loop binding;GO:0035368|selenocysteine insertion sequence binding;	K13025	EIF4A3, FAL1; ATP-dependent RNA helicase [EC:3.6.4.13]
gene32299	0.8972641548855297	2.317090215013628	1.8930281210774995	0.11331148035823443	0.15226963092515317	0.1749632709101112	LOC102415288	protein_coding	chrNC_037569.1:36760310-36794308:+	gi|594085957|ref|XP_006066495.1|	2867	0.0	PREDICTED: cytochrome b-245 heavy chain-like [Bubalus bubalis]	gi|594085956|ref|XM_006066433.1|	4193	0.0	PREDICTED: Bubalus bubalis cytochrome b-245 heavy chain-like (LOC102415288), mRNA	O46522	1085	0.0	Cytochrome b-245 heavy chain	.	.	.	.	pfam08030	NAD_binding_6	Ferric reductase NAD binding domain.	GO:0050665|hydrogen peroxide biosynthetic process;GO:0006954|inflammatory response;GO:0045087|innate immune response;GO:0045730|respiratory burst;GO:0042554|superoxide anion generation;GO:0006801|superoxide metabolic process;	GO:0005764|lysosome;GO:0045121|membrane raft;GO:0005739|mitochondrion;GO:0043020|NADPH oxidase complex;GO:0045335|phagocytic vesicle;	GO:0009055|electron carrier activity;GO:0050660|flavin adenine dinucleotide binding;GO:0020037|heme binding;GO:0046872|metal ion binding;GO:0016175|superoxide-generating NADPH oxidase activity;GO:0005244|voltage-gated ion channel activity;	K08008	NOX, GP91; NADPH oxidase
gene32298	0.33631071368016524	0.44720327379733027	0.31214092979619795	0.427224858400222	0.338897330501322	0.626749271777988	XK	protein_coding	chrNC_037569.1:36668594-36718711:+	gi|594085955|ref|XP_006066494.1|	2094	0.0	PREDICTED: membrane transport protein XK [Bubalus bubalis]	gi|594085954|ref|XM_006066432.1|	4288	0.0	PREDICTED: Bubalus bubalis X-linked Kx blood group (McLeod syndrome) (XK), mRNA	P51811	693	0.0	Membrane transport protein XK	.	.	.	.	pfam09815	XK-related	XK-related protein. Members of this family comprise various XK-related proteins, that are involved in sodium-dependent transport of neutral amino acids or oligopeptides. These proteins are responsible for the Kx blood group system - defects results in McLeod syndrome, an X-linked multi-system disorder characterized by late onset abnormalities in the neuromuscular and hematopoietic systems.	GO:0006865|amino acid transport;GO:0006874|cellular calcium ion homeostasis;GO:0010961|cellular magnesium ion homeostasis;GO:0042552|myelination;GO:0031133|regulation of axon diameter;GO:0008361|regulation of cell size;GO:0048741|skeletal muscle fiber development;GO:0006810|transport;	GO:0016021|integral component of membrane;GO:0005886|plasma membrane;	GO:0005215|transporter activity;	K19522	XK; membrane transport protein XK
gene33124	12.205748717813957	11.389924413980504	11.361499104279783	11.449258709509378	10.347096048175114	12.996126817340889	XIAP	protein_coding	chrNC_037569.1:122447693-122487996:+	gi|594082946|ref|XP_006065064.1|	2649	0.0	PREDICTED: E3 ubiquitin-protein ligase XIAP-like isoform X1 [Bubalus bubalis]	gi|594082947|ref|XM_006065003.1|	6454	0.0	PREDICTED: Bubalus bubalis X-linked inhibitor of apoptosis (XIAP), transcript variant X2, mRNA	P98170	918	0.0	E3 ubiquitin-protein ligase XIAP	.	.	.	.	pfam00653	BIR	Inhibitor of Apoptosis domain. BIR stands for 'Baculovirus Inhibitor of apoptosis protein Repeat'. It is found repeated in inhibitor of apoptosis proteins (IAPs), and in fact it is also known as IAP repeat. These domains characteristically have a number of invariant residues, including 3 conserved cysteines and one conserved histidine that coordinate a zinc ion. They are usually made up of 4-5 al…	GO:0006974|cellular response to DNA damage stimulus;GO:0055070|copper ion homeostasis;GO:1990001|inhibition of cysteine-type endopeptidase activity involved in apoptotic process;GO:0043066|negative regulation of apoptotic process;GO:0043154|negative regulation of cysteine-type endopeptidase activity involved in apoptotic process;GO:0090263|positive regulation of canonical Wnt signaling pathway;GO…	GO:0005737|cytoplasm;GO:0005829|cytosol;GO:0005654|nucleoplasm;GO:0005634|nucleus;	GO:0043027|cysteine-type endopeptidase inhibitor activity involved in apoptotic process;GO:0016874|ligase activity;GO:0061630|ubiquitin protein ligase activity;GO:0004842|ubiquitin-protein transferase activity;GO:0008270|zinc ion binding;	K04725	XIAP, BIRC4; E3 ubiquitin-protein ligase XIAP [EC:2.3.2.27]
gene33121	0.43098323445668774	0.30982738809983246	0.46674972356053807	0.12244088147574711	0.05447348313364749	0.1045096513235035	GRIA3	protein_coding	chrNC_037569.1:121817975-122127261:+	gi|594082920|ref|XP_006065052.1|	3583	0.0	PREDICTED: glutamate receptor 3 isoform X6 [Bubalus bubalis]	gi|982972621|ref|XM_010821373.2|	2466	0.0	PREDICTED: Bos taurus glutamate receptor, ionotropic, AMPA 3 (GRIA3), transcript variant X6, mRNA	P42263	1349	0.0	Glutamate receptor 3	.	.	.	.	pfam00060	Lig_chan	Ligand-gated ion channel. This family includes the four transmembrane regions of the ionotropic glutamate receptors and NMDA receptors.	GO:0007268|synaptic transmission;GO:0007215|glutamate receptor signaling pathway;GO:0006810|transport;	GO:0032281|AMPA glutamate receptor complex;GO:0030054|cell junction;GO:0030666|endocytic vesicle membrane;GO:0005654|nucleoplasm;GO:0005886|plasma membrane;GO:0045211|postsynaptic membrane;	GO:0004971|AMPA glutamate receptor activity;GO:0005231|excitatory extracellular ligand-gated ion channel activity;GO:0005234|extracellular-glutamate-gated ion channel activity;	K05199	GRIA3; glutamate receptor 3
gene33123	20.208191783965795	20.59578027599925	20.59415587012914	21.978966595637893	19.82679904701913	16.991318393443972	THOC2	protein_coding	chrNC_037569.1:122213728-122331187:-	gi|741980964|ref|XP_010819649.1|	7507	0.0	PREDICTED: THO complex subunit 2 isoform X1 [Bos taurus]	gi|982972579|ref|XM_010821348.2|	5291	0.0	PREDICTED: Bos taurus THO complex 2 (THOC2), transcript variant X2, mRNA	Q8NI27	2752	0.0	THO complex subunit 2	.	.	.	.	pfam11262	Tho2	Transcription factor/nuclear export subunit protein 2. THO and TREX form a eukaryotic complex which functions in messenger ribonucleoprotein metabolizm and plays a role in preventing the transcription-associated genetic instability. Tho2, along with four other subunits forms THO	GO:0048699|generation of neurons;GO:0031124|mRNA 3'-end processing;GO:0006406|mRNA export from nucleus;GO:0048666|neuron development;GO:0016973|poly(A)+ mRNA export from nucleus;GO:0006405|RNA export from nucleus;GO:0008380|RNA splicing;GO:0006369|termination of RNA polymerase II transcription;GO:0046784|viral mRNA export from host cell nucleus;	GO:0016607|nuclear speck;GO:0005654|nucleoplasm;GO:0000347|THO complex;GO:0000445|THO complex part of transcription export complex;GO:0000346|transcription export complex;	GO:0003729|mRNA binding;	K12879	THOC2; THO complex subunit 2
gene33129	23.57211179630359	25.786483314052106	25.629356929054094	28.17174821896425	27.39807961218591	22.377139190285206	STAG2	protein_coding	chrNC_037569.1:122528168-122658483:+	gi|640812603|ref|XP_008062967.1|	6232	0.0	PREDICTED: cohesin subunit SA-2 isoform X2 [Tarsius syrichta]	gi|329664059|ref|NM_001205416.1|	5648	0.0	Bos taurus stromal antigen 2 (STAG2), mRNA	O35638	2333	0.0	Cohesin subunit SA-2	SPAC17H9.20	115	2e-25	COG5537	pfam08514	STAG	STAG domain. STAG domain proteins are subunits of cohesin complex - a protein complex required for sister chromatid cohesion in eukaryotes. The STAG domain is present in Schizosaccharomyces pombe mitotic cohesin Psc3, and the meiosis specific cohesin Rec11. Many organisms express a meiosis-specific STAG protein, for example, mice and humans have a meiosis specific variant called STAG3, although b…	GO:0051301|cell division;GO:0051321|meiotic cell cycle;GO:0007067|mitotic nuclear division;GO:0032876|negative regulation of DNA endoreduplication;GO:0007062|sister chromatid cohesion;GO:0019827|stem cell population maintenance;	GO:0015629|actin cytoskeleton;GO:0000785|chromatin;GO:0000775|chromosome, centromeric region;GO:0045111|intermediate filament cytoskeleton;GO:0016020|membrane;GO:0005730|nucleolus;GO:0005654|nucleoplasm;GO:0005634|nucleus;GO:0005886|plasma membrane;	GO:0003682|chromatin binding;GO:0001228|transcriptional activator activity, RNA polymerase II transcription regulatory region sequence-specific binding;	K06671	STAG1_2, SCC3, IRR1; cohesin complex subunit SA-1/2
gene17403	0.0	0.0	0.0	0.0	0.04560753905390672	0.0	LOC112587398	pseudogene	chrNC_037554.1:27037525-27038999:+	gi|554551032|ref|XP_005870019.1|	278	2e-26	PREDICTED: cytochrome c oxidase subunit NDUFA4 [Myotis brandtii]	gi|850485237|gb|CP011893.1|	1109	0.0	Ovis canadensis canadensis isolate 43U chromosome 8 sequence	Q01321	90.5	9e-21	Cytochrome c oxidase subunit NDUFA4	.	.	.	.	pfam06522	B12D	NADH-ubiquinone reductase complex 1 MLRQ subunit. The MLRQ subunit of mitochondrial NADH-ubiquinone reductase complex I is nuclear and is found in plants, insects, fungi and higher metazoans. It appears to act within the membrane and, in mammals, is highly expressed in muscle and neural tissue, indicative of a role in ATP generation.	.	GO:0070062|extracellular exosome;GO:0005747|mitochondrial respiratory chain complex I;GO:0005751|mitochondrial respiratory chain complex IV;	GO:0004129|cytochrome-c oxidase activity;GO:0008137|NADH dehydrogenase (ubiquinone) activity;	K03948	NDUFA4; NADH dehydrogenase (ubiquinone) 1 alpha subcomplex subunit 4
gene26019	0.7203476922952415	0.7321326803178366	0.6503855579006251	0.7219800866304993	0.9395693107051984	0.7550257832469657	ACSF3	protein_coding	chrNC_037562.1:13794381-13838903:+	gi|594037103|ref|XP_006043192.1|	2292	0.0	PREDICTED: acyl-CoA synthetase family member 3, mitochondrial [Bubalus bubalis]	gi|965895505|ref|XM_012159641.2|	2004	0.0	PREDICTED: Ovis aries musimon acyl-CoA synthetase family member 3 (ACSF3), transcript variant X6, mRNA	Q58DN7	847	0.0	Acyl-CoA synthetase family member 3, mitochondrial	mlr4763	157	7e-39	COG0318	pfam00501	AMP-binding	AMP-binding enzyme.	GO:0006633|fatty acid biosynthetic process;GO:0090410|malonate catabolic process;	GO:0005739|mitochondrion;	GO:0005524|ATP binding;GO:0090409|malonyl-CoA synthetase activity;	K18660	ACSF3; malonyl-CoA/methylmalonyl-CoA synthetase [EC:6.2.1.-]
gene26016	0.021907025352266248	0.028981857877042612	0.011328176185656083	0.010640539738298427	0.0	0.014562923370016993	PABPN1L	protein_coding	chrNC_037562.1:13672874-13681497:-	gi|594037110|ref|XP_006043195.1|	1160	5e-141	PREDICTED: embryonic polyadenylate-binding protein 2 isoform X2 [Bubalus bubalis]	gi|982999127|ref|XM_015467314.1|	5661	0.0	PREDICTED: Bos taurus poly(A) binding protein, nuclear 1-like (cytoplasmic) (PABPN1L), transcript variant X1, mRNA	A6NDY0	319	3e-96	Embryonic polyadenylate-binding protein 2	.	.	.	.	pfam00076	RRM_1	RNA recognition motif. (a.k.a. RRM, RBD, or RNP domain). The RRM motif is probably diagnostic of an RNA binding protein. RRMs are found in a variety of RNA binding proteins, including various hnRNP proteins, proteins implicated in regulation of alternative splicing, and protein components of snRNPs. The motif also appears in a few single stranded DNA binding proteins. The RRM structure consists o…	.	GO:0005737|cytoplasm;	GO:0000166|nucleotide binding;GO:0003723|RNA binding;	K14396	PABPN1, PABP2; polyadenylate-binding protein 2
gene26017	0.20375289020362364	0.15286128712694366	0.14137061129327702	0.02756002546558249	0.05989484017249924	0.07315273280258382	CBFA2T3	protein_coding	chrNC_037562.1:13681881-13735421:-	gi|594037120|ref|XP_006043200.1|	2790	0.0	PREDICTED: protein CBFA2T3 isoform X4 [Bubalus bubalis]	gi|594037129|ref|XM_006043143.1|	1803	0.0	PREDICTED: Bubalus bubalis core-binding factor, runt domain, alpha subunit 2; translocated to, 3 (CBFA2T3), transcript variant X9, mRNA	O75081	960	0.0	Protein CBFA2T3	.	.	.	.	pfam07531	TAFH	NHR1 homology to TAF. This corresponds to the region NHR1 that is conserved between the product of the nervy gene in Drosophila and the human mtg8b protein, which is hypothesised to be a transcription factor.	GO:0008283|cell proliferation;GO:0030851|granulocyte differentiation;GO:0008285|negative regulation of cell proliferation;GO:0045820|negative regulation of glycolytic process;GO:0045892|negative regulation of transcription, DNA-templated;GO:0032436|positive regulation of proteasomal ubiquitin-dependent protein catabolic process;GO:1903715|regulation of aerobic respiration;GO:0001666|response to h…	GO:0000139|Golgi membrane;GO:0005730|nucleolus;GO:0005654|nucleoplasm;GO:0005634|nucleus;	GO:0046872|metal ion binding;GO:0003714|transcription corepressor activity;GO:0003700|transcription factor activity, sequence-specific DNA binding;	.	.
gene26014	1.8219537584326617	2.226029384398404	2.064387829675047	2.8890939123799138	4.319614791485056	3.7403555370632757	GALNS	protein_coding	chrNC_037562.1:13647982-13663865:-	gi|594037138|ref|XP_006043209.1|	2588	0.0	PREDICTED: N-acetylgalactosamine-6-sulfatase isoform X1 [Bubalus bubalis]	gi|594037139|ref|XM_006043148.1|	2653	0.0	PREDICTED: Bubalus bubalis galactosamine (N-acetyl)-6-sulfate sulfatase (GALNS), transcript variant X2, mRNA	Q8WNQ7	939	0.0	N-acetylgalactosamine-6-sulfatase	SMa1683	176	6e-46	COG3119	pfam00884	Sulfatase	Sulfatase.	GO:0008152|metabolic process;	GO:0005764|lysosome;	GO:0046872|metal ion binding;GO:0043890|N-acetylgalactosamine-6-sulfatase activity;	K01132	GALNS; N-acetylgalactosamine-6-sulfatase [EC:3.1.6.4]
gene26015	16.06542238209836	16.674944500020914	19.660119697219628	20.92560663052481	19.51692990686471	28.387512518146703	TRAPPC2L	protein_coding	chrNC_037562.1:13663975-13668684:+	gi|675682493|ref|XP_003805818.2|	748	2e-97	PREDICTED: trafficking protein particle complex subunit 2-like protein isoform X2 [Pan paniscus]	gi|803313367|ref|XM_012159623.1|	649	0.0	PREDICTED: Ovis aries musimon trafficking protein particle complex 2-like (TRAPPC2L), mRNA	A6H7F7	290	2e-98	Trafficking protein particle complex subunit 2-like protein	SPBC11G11.04	55.1	5e-09	COG5603	pfam04628	Sedlin_N	Sedlin, N-terminal conserved region. Mutations in this protein are associated with the X-linked spondyloepiphyseal dysplasia tarda syndrome (OMIM:313400). This family represents an N-terminal conserved region.	GO:0006888|ER to Golgi vesicle-mediated transport;	GO:0005783|endoplasmic reticulum;GO:0005794|Golgi apparatus;GO:0048471|perinuclear region of cytoplasm;	.	.	.
gene26012	0.15785914728687056	0.3527066455974248	0.43535653163989513	1.7209127795283043	2.6476057982446664	1.2126228171393376	CDT1	protein_coding	chrNC_037562.1:13640184-13644528:+	gi|594037144|ref|XP_006043212.1|	2313	0.0	PREDICTED: DNA replication factor Cdt1 isoform X1 [Bubalus bubalis]	gi|594037143|ref|XM_006043150.1|	2111	0.0	PREDICTED: Bubalus bubalis chromatin licensing and DNA replication factor 1 (CDT1), transcript variant X1, mRNA	Q9H211	609	0.0	DNA replication factor Cdt1	.	.	.	.	pfam08839	CDT1	DNA replication factor CDT1 like. CDT1 is a component of the replication licensing system and promotes the loading of the mini-chromosome maintenance complex onto chromatin. Geminin is an inhibitor of CDT1 and prevents inappropriate re-initiation of replication on an already fired origin. This region of CDT1 binds to Geminin.	GO:0006260|DNA replication;GO:0000076|DNA replication checkpoint;GO:0000082|G1/S transition of mitotic cell cycle;GO:0030174|regulation of DNA-dependent DNA replication initiation;GO:0033262|regulation of nuclear cell cycle DNA replication;GO:0000083|regulation of transcription involved in G1/S transition of mitotic cell cycle;	GO:0005829|cytosol;GO:0005654|nucleoplasm;GO:0005634|nucleus;	GO:0003677|DNA binding;	K10727	CDT1; chromatin licensing and DNA replication factor 1
gene26013	61.76993108496957	64.12198604932182	65.10691889050774	43.35349799934209	58.500031103691235	60.9278807111476	APRT	protein_coding	chrNC_037562.1:13644685-13647333:-	gi|594037142|ref|XP_006043211.1|	924	3e-123	PREDICTED: adenine phosphoribosyltransferase [Bubalus bubalis]	gi|594037141|ref|XM_006043149.1|	850	0.0	PREDICTED: Bubalus bubalis adenine phosphoribosyltransferase (APRT), mRNA	Q56JW4	350	9e-121	Adenine phosphoribosyltransferase	NMA1920	155	8e-45	COG0503	pfam00156	Pribosyltran	Phosphoribosyl transferase domain. This family includes a range of diverse phosphoribosyl transferase enzymes. This family includes: Adenine phosphoribosyl-transferase EC:2.4.2.7. Hypoxanthine-guanine-xanthine phosphoribosyl-transferase. Hypoxanthine phosphoribosyl-transferase EC:2.4.2.8. Ribose-phosphate pyrophosphokinase i EC:2.7.6.1. Amidophosphoribosyltransferase EC:2.4.2.14. Orotate phosphor…	GO:0006168|adenine salvage;GO:0044209|AMP salvage;GO:0007625|grooming behavior;	GO:0005737|cytoplasm;GO:0070062|extracellular exosome;GO:0005654|nucleoplasm;	GO:0002055|adenine binding;GO:0003999|adenine phosphoribosyltransferase activity;GO:0016208|AMP binding;	K00759	APRT, apt; adenine phosphoribosyltransferase [EC:2.4.2.7]
gene26010	2.4444781289126145	2.773594306051796	2.528091192758891	3.273142029182052	5.527247002739178	5.270245320644044	CTU2	protein_coding	chrNC_037562.1:13564334-13571269:+	gi|594037148|ref|XP_006043214.1|	2431	0.0	PREDICTED: cytoplasmic tRNA 2-thiolation protein 2 [Bubalus bubalis]	gi|594037147|ref|XM_006043152.1|	1669	0.0	PREDICTED: Bubalus bubalis cytosolic thiouridylase subunit 2 homolog (S. pombe) (CTU2), mRNA	Q3SZG9	921	0.0	Cytoplasmic tRNA 2-thiolation protein 2	.	.	.	.	pfam10288	DUF2392	Protein of unknown function (DUF2392). This is a family of proteins conserved from plants to humans. The function is not known. It carries a characteristic GRG sequence motif.	GO:0032447|protein urmylation;GO:0034227|tRNA thio-modification;GO:0002143|tRNA wobble position uridine thiolation;GO:0002098|tRNA wobble uridine modification;	GO:0005829|cytosol;GO:0005739|mitochondrion;GO:0043234|protein complex;	GO:0016779|nucleotidyltransferase activity;GO:0016783|sulfurtransferase activity;GO:0000049|tRNA binding;	K14169	CTU2, NCS2; cytoplasmic tRNA 2-thiolation protein 2
gene26011	5.560740093202073	5.726950545746036	6.45616317074758	6.282219411424871	9.210485135804737	6.2623156430736895	PIEZO1	protein_coding	chrNC_037562.1:13571226-13627997:-	gi|803313346|ref|XP_012015002.1|	7871	0.0	PREDICTED: piezo-type mechanosensitive ion channel component 1 isoform X4 [Ovis aries musimon]	gi|965895460|ref|XM_012159612.2|	7077	0.0	PREDICTED: Ovis aries musimon piezo-type mechanosensitive ion channel component 1 (PIEZO1), transcript variant X4, mRNA	Q92508	2479	0.0	Piezo-type mechanosensitive ion channel component 1	.	.	.	.	pfam12166	DUF3595	Protein of unknown function (DUF3595). This family of proteins is functionally uncharacterized.This family of proteins is found in eukaryotes. Proteins in this family are typically between 578 and 2525 amino acids in length.	GO:0006812|cation transport;GO:0033634|positive regulation of cell-cell adhesion mediated by integrin;GO:0033625|positive regulation of integrin activation;	GO:0005783|endoplasmic reticulum;GO:0005789|endoplasmic reticulum membrane;GO:0033116|endoplasmic reticulum-Golgi intermediate compartment membrane;GO:0016021|integral component of membrane;GO:0031258|lamellipodium membrane;GO:0005886|plasma membrane;	GO:0005261|cation channel activity;GO:0008381|mechanically-gated ion channel activity;	.	.
gene32778	4.036452165125864	5.175239119190634	4.846417190316677	0.23900155570613307	0.2060160885193316	0.39184313412301747	DCX	protein_coding	chrNC_037569.1:82497917-82622630:+	gi|296470899|tpg|DAA13014.1|	1903	0.0	TPA: doublecortin-like [Bos taurus]	gi|966011902|ref|XM_004022416.3|	8762	0.0	PREDICTED: Ovis aries doublecortin (DCX), transcript variant X1, mRNA	O43602	717	0.0	Neuronal migration protein doublecortin	.	.	.	.	pfam03607	DCX	Doublecortin.	GO:0007417|central nervous system development;GO:0035556|intracellular signal transduction;GO:0007399|nervous system development;GO:0001764|neuron migration;GO:0018105|peptidyl-serine phosphorylation;GO:0046777|protein autophosphorylation;	GO:0005737|cytoplasm;GO:0005856|cytoskeleton;GO:0005829|cytosol;GO:0005874|microtubule;GO:0005875|microtubule associated complex;GO:0043005|neuron projection;GO:0005634|nucleus;	GO:0009931|calcium-dependent protein serine/threonine kinase activity;GO:0005516|calmodulin binding;GO:0004683|calmodulin-dependent protein kinase activity;GO:0008017|microtubule binding;GO:0019901|protein kinase binding;	K16579	DCX; neuronal migration protein doublecortin
gene33363	11.28890077660567	12.626550812736577	11.041164278950768	11.395583094429298	8.733533003727388	13.897063739775488	VAMP7	protein_coding	chrNC_037569.1:140576724-140658190:-	gi|594107644|ref|XP_006076717.1|	1139	1e-146	PREDICTED: vesicle-associated membrane protein 7 [Bubalus bubalis]	gi|594107643|ref|XM_006076655.1|	2610	0.0	PREDICTED: Bubalus bubalis vesicle-associated membrane protein 7 (VAMP7), mRNA	P51809	426	1e-141	Vesicle-associated membrane protein 7	SPBC2A9.08c	72.4	3e-13	COG5143	pfam13774	Longin	Regulated-SNARE-like domain. Longin is one of the approximately 26 components required for transporting proteins from the ER to the plasma membrane, via the Golgi apparatus. It is necessary for the steps of the transfer from the ER to the Golgi complex. Longins are the only R-SNAREs that are common to all eukaryotes, and they are characterized by a conserved N-terminal domain with a profilin-like…	GO:0017156|calcium ion-dependent exocytosis;GO:0006897|endocytosis;GO:0008333|endosome to lysosome transport;GO:0043308|eosinophil degranulation;GO:0006888|ER to Golgi vesicle-mediated transport;GO:0043001|Golgi to plasma membrane protein transport;GO:0043320|natural killer cell degranulation;GO:0043312|neutrophil degranulation;GO:0006911|phagocytosis, engulfment;GO:0050775|positive regulation of…	GO:0045177|apical part of cell;GO:0035577|azurophil granule membrane;GO:0030054|cell junction;GO:0009986|cell surface;GO:0005737|cytoplasm;GO:0005789|endoplasmic reticulum membrane;GO:0070062|extracellular exosome;GO:0016021|integral component of membrane;GO:0043231|intracellular membrane-bounded organelle;GO:0030027|lamellipodium;GO:0031902|late endosome membrane;GO:0005765|lysosomal membrane;GO…	GO:0005484|SNAP receptor activity;GO:0000149|SNARE binding;	K08515	VAMP7; vesicle-associated membrane protein 7
gene33838	36.85810131896294	39.8806343607083	36.88775614348888	27.10773714218369	29.20496653723728	20.89035887435721	ATP2B4	protein_coding	chrNW_020228957.1:3801193-3904749:-	gi|594098596|ref|XP_006072459.1|	6049	0.0	PREDICTED: plasma membrane calcium-transporting ATPase 4 isoform X1 [Bubalus bubalis]	gi|594098595|ref|XM_006072397.1|	8788	0.0	PREDICTED: Bubalus bubalis ATPase, Ca++ transporting, plasma membrane 4 (ATP2B4), transcript variant X1, mRNA	D3K0R6	2321	0.0	Plasma membrane calcium-transporting ATPase 4	.	.	.	.	pfam00122	E1-E2_ATPase	E1-E2 ATPase.	GO:0006874|cellular calcium ion homeostasis;GO:0030317|sperm motility;	GO:0016021|integral component of membrane;GO:0005886|plasma membrane;GO:0036126|sperm flagellum;	GO:0005524|ATP binding;GO:0005388|calcium-transporting ATPase activity;GO:0046872|metal ion binding;	K05850	ATP2B; Ca2+ transporting ATPase, plasma membrane [EC:3.6.3.8]
gene33839	0.0	0.0	0.0689314508429834	0.03237360674360176	0.47625571755407015	0.029538248109804377	OPTC	protein_coding	chrNW_020228957.1:4036223-4045431:-	gi|594098604|ref|XP_006072463.1|	1529	0.0	PREDICTED: opticin [Bubalus bubalis]	gi|594098603|ref|XM_006072401.1|	1095	0.0	PREDICTED: Bubalus bubalis opticin (OPTC), mRNA	P58874	571	0.0	Opticin	.	.	.	.	pfam13855	LRR_8	Leucine rich repeat.	.	GO:0005578|proteinaceous extracellular matrix;	.	K08128	OPTC; opticin
gene4055	11.697577698694873	8.156650180917179	8.789388037471241	25.034227835458104	22.89518918050969	38.37512803843223	SESN2	protein_coding	chrNC_037546.1:177929985-177949382:-	gi|741918301|ref|XP_010800835.1|	2121	0.0	PREDICTED: sestrin-2 isoform X3 [Bos taurus]	gi|982915432|ref|XM_010802533.2|	3136	0.0	PREDICTED: Bos taurus sestrin 2 (SESN2), transcript variant X3, mRNA	Q58CN8	479	1e-155	Sestrin-2	.	.	.	.	pfam04636	PA26	PA26 p53-induced protein (sestrin). PA26 is a p53-inducible protein. Its function is unknown. It has similarity to pfam04636 in its N-terminus.	GO:0006914|autophagy;GO:0071233|cellular response to leucine;GO:0034599|cellular response to oxidative stress;GO:0030330|DNA damage response, signal transduction by p53 class mediator;GO:0006635|fatty acid beta-oxidation;GO:0046323|glucose import;GO:0032042|mitochondrial DNA metabolic process;GO:0030308|negative regulation of cell growth;GO:1904262|negative regulation of TORC1 signaling;GO:190201…	GO:0005737|cytoplasm;GO:0061700|GATOR2 complex;GO:0005739|mitochondrion;GO:0031588|nucleotide-activated protein kinase complex;GO:0005634|nucleus;	GO:0005092|GDP-dissociation inhibitor activity;GO:0070728|leucine binding;GO:0016684|oxidoreductase activity, acting on peroxide as acceptor;GO:0051920|peroxiredoxin activity;GO:0032542|sulfiredoxin activity;	.	.
gene4348	2.738224178649957	2.585716073549501	2.7017347747434823	3.0562430657635105	2.751929895955509	2.769338403104038	ABCA5	protein_coding	chrNC_037547.1:2096727-2164757:-	gi|742187083|ref|XP_010854380.1|	8379	0.0	PREDICTED: ATP-binding cassette sub-family A member 5 [Bison bison bison]	gi|965861783|ref|XM_012145397.2|	6646	0.0	PREDICTED: Ovis aries musimon ATP binding cassette subfamily A member 5 (ABCA5), transcript variant X3, mRNA	Q8WWZ7	2927	0.0	ATP-binding cassette sub-family A member 5	.	.	.	.	pfam00005	ABC_tran	ABC transporter. ABC transporters for a large family of proteins responsible for translocation of a variety of compounds across biological membranes. ABC transporters are the largest family of proteins in many completely sequenced bacteria. ABC transporters are composed of two copies of this domain and two copies of a transmembrane domain pfam00664. These four domains may belong to a single polyp…	GO:0033344|cholesterol efflux;GO:0034375|high-density lipoprotein particle remodeling;GO:0006869|lipid transport;GO:0010745|negative regulation of macrophage derived foam cell differentiation;GO:0043691|reverse cholesterol transport;	GO:0000139|Golgi membrane;GO:0016021|integral component of membrane;GO:0043231|intracellular membrane-bounded organelle;GO:0005770|late endosome;GO:0031902|late endosome membrane;GO:0005765|lysosomal membrane;GO:0005764|lysosome;	GO:0005524|ATP binding;GO:0042626|ATPase activity, coupled to transmembrane movement of substances;	K05648	ABCA5; ATP-binding cassette, subfamily A (ABC1), member 5
gene4054	5.113708436761698	4.0982075940178015	5.869453522328759	6.7766039610547235	7.70924924274632	12.70677933797354	MED18	protein_coding	chrNC_037546.1:177886308-177891666:-	gi|731194206|ref|XP_010630738.1|	1075	6e-142	PREDICTED: mediator of RNA polymerase II transcription subunit 18 isoform X1 [Fukomys damarensis]	gi|594050733|ref|XM_006049650.1|	1212	0.0	PREDICTED: Bubalus bubalis mediator complex subunit 18 (MED18), mRNA	Q0VCD4	405	1e-139	Mediator of RNA polymerase II transcription subunit 18	.	.	.	.	pfam09637	Med18	Med18 protein. Med18 is one subunit of Mediator, a head-module multiprotein complex, that stimulates basal RNA polymerase II (Pol II) transcription. Med18 consists of an eight-stranded beta-barrel with a central pore and three flanking helices. It complexes with Med8 and Med20 proteins by forming a heterodimer of two-fold symmetry with Med20 and binding the C-terminal alpha-helix region of Med8 a…	GO:0006369|termination of RNA polymerase II transcription;	GO:0070847|core mediator complex;GO:0016592|mediator complex;	GO:0001104|RNA polymerase II transcription cofactor activity;	K15135	MED18; mediator of RNA polymerase II transcription subunit 18
gene4344	3.746571571216129	4.392970283862577	4.160018929877526	1.364820521437671	1.0772547342119536	1.11450275832359	ABCA9	protein_coding	chrNC_037547.1:1902591-1956761:-	gi|594064646|ref|XP_006056330.1|	7964	0.0	PREDICTED: ATP-binding cassette sub-family A member 9 isoform X1 [Bubalus bubalis]	gi|594064645|ref|XM_006056268.1|	5751	0.0	PREDICTED: Bubalus bubalis ATP-binding cassette, sub-family A (ABC1), member 9 (ABCA9), transcript variant X1, mRNA	Q8IUA7	2316	0.0	ATP-binding cassette sub-family A member 9	SSO1144	146	5e-37	COG1131	pfam00005	ABC_tran	ABC transporter. ABC transporters for a large family of proteins responsible for translocation of a variety of compounds across biological membranes. ABC transporters are the largest family of proteins in many completely sequenced bacteria. ABC transporters are composed of two copies of this domain and two copies of a transmembrane domain pfam00664. These four domains may belong to a single polyp…	GO:0006869|lipid transport;	GO:0016021|integral component of membrane;GO:0005743|mitochondrial inner membrane;	GO:0005524|ATP binding;GO:0042626|ATPase activity, coupled to transmembrane movement of substances;	K05651	ABCA9; ATP-binding cassette, subfamily A (ABC1), member 9
gene4347	0.3844454221679838	0.6349810747267483	0.6084413367911596	0.07356044594949883	0.10405432344085447	0.13423568901253716	ABCA10	protein_coding	chrNC_037547.1:2034227-2089133:-	gi|594064653|ref|XP_006056333.1|	8192	0.0	PREDICTED: ATP-binding cassette sub-family A member 10 isoform X1 [Bubalus bubalis]	gi|965861771|ref|XM_012145391.2|	4685	0.0	PREDICTED: Ovis aries musimon ATP binding cassette subfamily A member 10 (ABCA10), transcript variant X2, mRNA	Q8WWZ4	2035	0.0	ATP-binding cassette sub-family A member 10	MTH1370	138	7e-34	COG1131	pfam00005	ABC_tran	ABC transporter. ABC transporters for a large family of proteins responsible for translocation of a variety of compounds across biological membranes. ABC transporters are the largest family of proteins in many completely sequenced bacteria. ABC transporters are composed of two copies of this domain and two copies of a transmembrane domain pfam00664. These four domains may belong to a single polyp…	GO:0006869|lipid transport;	GO:0016021|integral component of membrane;GO:0043231|intracellular membrane-bounded organelle;	GO:0005524|ATP binding;GO:0042626|ATPase activity, coupled to transmembrane movement of substances;	K05652	ABCA10; ATP-binding cassette, subfamily A (ABC1), member 10
gene4346	2.6219701308507535	3.687080802402705	3.359858497884834	0.10655002607845629	0.10729790307931938	0.166659630111906	ABCA6	protein_coding	chrNC_037547.1:1961728-2028768:-	gi|594064651|ref|XP_006056332.1|	7908	0.0	PREDICTED: LOW QUALITY PROTEIN: ATP-binding cassette sub-family A member 6 [Bubalus bubalis]	gi|742187070|ref|XM_010856075.1|	5121	0.0	PREDICTED: Bison bison bison ATP-binding cassette, sub-family A (ABC1), member 6 (ABCA6), transcript variant X1, mRNA	Q8N139	2255	0.0	ATP-binding cassette sub-family A member 6	BS_yfiL	136	3e-33	COG1131	pfam00005	ABC_tran	ABC transporter. ABC transporters for a large family of proteins responsible for translocation of a variety of compounds across biological membranes. ABC transporters are the largest family of proteins in many completely sequenced bacteria. ABC transporters are composed of two copies of this domain and two copies of a transmembrane domain pfam00664. These four domains may belong to a single polyp…	GO:0006869|lipid transport;	GO:0016021|integral component of membrane;GO:0043231|intracellular membrane-bounded organelle;	GO:0005524|ATP binding;GO:0042626|ATPase activity, coupled to transmembrane movement of substances;	K05649	ABCA6; ATP-binding cassette, subfamily A (ABC1), member 6
gene4057	25.198779868023134	24.002408380321405	25.771137588397174	43.6538229520694	53.70436075258007	55.340841198435726	ATP5IF1	protein_coding	chrNC_037546.1:177962716-177965057:-	gi|594050740|ref|XP_006049715.1|	493	1e-60	PREDICTED: ATPase inhibitor, mitochondrial isoform X1 [Bubalus bubalis]	gi|594050739|ref|XM_006049653.1|	536	0.0	PREDICTED: Bubalus bubalis ATPase inhibitory factor 1 (ATPIF1), transcript variant X1, mRNA	P01096	192	3e-61	ATPase inhibitor, mitochondrial	.	.	.	.	pfam04568	IATP	Mitochondrial ATPase inhibitor, IATP. ATP synthase inhibitor prevents the enzyme from switching to ATP hydrolysis during collapse of the electrochemical gradient, for example during oxygen deprivation ATP synthase inhibitor forms a one to one complex with the F1 ATPase, possibly by binding at the alpha-beta interface. It is thought to inhibit ATP synthesis by preventing the release of ATP. The mi…	GO:0030218|erythrocyte differentiation;GO:0006783|heme biosynthetic process;GO:0032780|negative regulation of ATPase activity;GO:0001937|negative regulation of endothelial cell proliferation;GO:0051346|negative regulation of hydrolase activity;GO:0051260|protein homooligomerization;GO:0051289|protein homotetramerization;	GO:0009986|cell surface;GO:0005739|mitochondrion;	GO:0043532|angiostatin binding;GO:0051117|ATPase binding;GO:0042030|ATPase inhibitor activity;GO:0005516|calmodulin binding;GO:0042803|protein homodimerization activity;	.	.
gene32776	0.0	0.007870428703102093	0.0	0.0	0.013284186434540365	0.0065912757433015294	SERTM2	protein_coding	chrNC_037569.1:82362384-82374036:-	gi|119623045|gb|EAX02640.1|	329	6e-32	hCG2045712 [Homo sapiens]	gi|594076918|ref|XR_327872.1|	4800	0.0	PREDICTED: Bubalus bubalis uncharacterized LOC102390335 (LOC102390335), misc_RNA	.	.	.	.	.	.	.	.	pfam05502	Dynactin_p62	Dynactin p62 family. Dynactin is a multi-subunit complex and a required cofactor for most, or all, of the cellular processes powered by the microtubule-based motor cytoplasmic dynein. p62 binds directly to the Arp1 subunit of dynactin.	.	.	.	.	.
gene4056	3.396971570081971	1.9221934665991243	2.434866520547776	5.292925677716944	4.626266372176947	6.200657787194184	LOC102408601	pseudogene	chrNC_037546.1:177945546-177948904:-	gi|594050736|ref|XP_006049713.1|	1330	4e-172	PREDICTED: 39S ribosomal protein L47, mitochondrial-like [Bubalus bubalis]	gi|594050735|ref|XM_006049651.1|	2799	0.0	PREDICTED: Bubalus bubalis 39S ribosomal protein L47, mitochondrial-like (LOC102408601), mRNA	Q08DT6	504	8e-169	39S ribosomal protein L47, mitochondrial	.	.	.	.	pfam06984	MRP-L47	Mitochondrial 39-S ribosomal protein L47 (MRP-L47). This family represents the N-terminal region (approximately 8 residues) of the eukaryotic mitochondrial 39-S ribosomal protein L47 (MRP-L47). Mitochondrial ribosomal proteins (MRPs) are the counterparts of the cytoplasmic ribosomal proteins, in that they fulfil similar functions in protein biosynthesis. However, they are distinct in number, feat…	GO:0032543|mitochondrial translation;GO:0070125|mitochondrial translational elongation;GO:0070124|mitochondrial translational initiation;	GO:0005743|mitochondrial inner membrane;GO:0005762|mitochondrial large ribosomal subunit;	GO:0003735|structural constituent of ribosome;	K17428	MRPL47, NCM1; large subunit ribosomal protein L47
gene33836	45.71213190160322	43.856899035520335	44.78254389962328	40.11265716655212	36.73485996007807	30.634472375858103	ZBED6	protein_coding	chrNW_020228957.1:3714052-3718175:-	gi|594098584|ref|XP_006072453.1|	4851	0.0	PREDICTED: zinc finger BED domain-containing protein 6 [Bubalus bubalis]	gi|594098583|ref|XM_006072391.1|	4121	0.0	PREDICTED: Bubalus bubalis zinc finger, BED-type containing 6 (ZBED6), mRNA	P86452	1679	0.0	Zinc finger BED domain-containing protein 6	.	.	.	.	pfam05699	Dimer_Tnp_hAT	hAT family C-terminal dimerization region. This dimerization region is found at the C terminus of the transposases of elements belonging to the Activator superfamily (hAT element superfamily). The isolated dimerization region forms extremely stable dimers in vitro.	GO:0045892|negative regulation of transcription, DNA-templated;GO:0006357|regulation of transcription from RNA polymerase II promoter;GO:0006351|transcription, DNA-templated;	GO:0005730|nucleolus;GO:0005634|nucleus;	GO:0046872|metal ion binding;GO:0000977|RNA polymerase II regulatory region sequence-specific DNA binding;GO:0003700|transcription factor activity, sequence-specific DNA binding;	.	.
gene9285	100.56028334130141	92.20383429311785	108.39750217783194	144.47704141788657	150.2359246201684	128.01121502381994	VDAC2	protein_coding	chrNC_037548.1:150319341-150333901:+	gi|821397971|ref|XP_012389690.1|	1508	0.0	PREDICTED: voltage-dependent anion-selective channel protein 2 isoform X1 [Orcinus orca]	gi|594063754|ref|XM_006055843.1|	1521	0.0	PREDICTED: Bubalus bubalis voltage-dependent anion channel 2 (VDAC2), transcript variant X2, mRNA	P68002	578	0.0	Voltage-dependent anion-selective channel protein 2	.	.	.	.	pfam01459	Porin_3	Eukaryotic porin.	GO:2001243|negative regulation of intrinsic apoptotic signaling pathway;GO:0032272|negative regulation of protein polymerization;	GO:0070062|extracellular exosome;GO:0005743|mitochondrial inner membrane;GO:0042645|mitochondrial nucleoid;GO:0005741|mitochondrial outer membrane;GO:0005739|mitochondrion;GO:0043209|myelin sheath;GO:0005634|nucleus;GO:0046930|pore complex;	GO:0000166|nucleotide binding;GO:0015288|porin activity;GO:0008308|voltage-gated anion channel activity;	K15040	VDAC2; voltage-dependent anion channel protein 2
gene9284	0.0	0.0	0.036741763892722275	0.0	0.0	0.0	LOC102392514	pseudogene	chrNC_037548.1:150290571-150291630:-	gi|594063757|ref|XP_006055906.1|	700	7e-89	PREDICTED: mitochondrial import receptor subunit TOM20 homolog [Bubalus bubalis]	gi|742203129|ref|XM_010860084.1|	896	0.0	PREDICTED: Bison bison bison translocase of outer mitochondrial membrane 20 homolog (yeast) (TOMM20), mRNA	Q5RA31	258	3e-84	Mitochondrial import receptor subunit TOM20 homolog	.	.	.	.	pfam02064	MAS20	MAS20 protein import receptor.	GO:0006626|protein targeting to mitochondrion;	GO:0044233|ER-mitochondrion membrane contact site;GO:0016021|integral component of membrane;GO:0005742|mitochondrial outer membrane translocase complex;	GO:0015450|P-P-bond-hydrolysis-driven protein transmembrane transporter activity;	K17770	TOM20; mitochondrial import receptor subunit TOM20
gene9283	9.595044991511388	8.25805724411219	7.977893798623592	8.896371669510664	7.455712773103546	8.802060129646113	SAMD8	protein_coding	chrNC_037548.1:150237955-150287780:+	gi|594063759|ref|XP_006055907.1|	2484	0.0	PREDICTED: sphingomyelin synthase-related protein 1 isoform X1 [Bubalus bubalis]	gi|594063758|ref|XM_006055845.1|	5751	0.0	PREDICTED: Bubalus bubalis sterile alpha motif domain containing 8 (SAMD8), transcript variant X1, mRNA	Q9DA37	857	0.0	Sphingomyelin synthase-related protein 1	.	.	.	.	pfam14360	PAP2_C	PAP2 superfamily C-terminal. This family is closely related to the C-terminal a region of PAP2.	GO:0046513|ceramide biosynthetic process;GO:2000303|regulation of ceramide biosynthetic process;GO:0006686|sphingomyelin biosynthetic process;	GO:0030176|integral component of endoplasmic reticulum membrane;GO:0030173|integral component of Golgi membrane;GO:0016021|integral component of membrane;GO:0005887|integral component of plasma membrane;	GO:0047493|ceramide cholinephosphotransferase activity;GO:0033188|sphingomyelin synthase activity;	.	.
gene9282	0.578816873385192	0.43314851213718836	0.4958227165898806	0.113591602609129	0.1253304519879132	0.10364297582387501	DUSP13	protein_coding	chrNC_037548.1:150221441-150237844:-	gi|742173165|ref|XP_010850672.1|	1610	0.0	PREDICTED: dual specificity protein phosphatase 13 isoform X5 [Bison bison bison]	gi|965806473|ref|XM_012118938.2|	2848	0.0	PREDICTED: Ovis aries musimon dual specificity phosphatase 13 (DUSP13), transcript variant X3, mRNA	Q9UII6	385	6e-122	Dual specificity protein phosphatase 13 isoform B	SPBC17A3.06	63.2	2e-09	COG2453	pfam00782	DSPc	Dual specificity phosphatase, catalytic domain. Ser/Thr and Tyr protein phosphatases. The enzyme's tertiary fold is highly similar to that of tyrosine-specific phosphatases, except for a "recognition" region.	GO:0016311|dephosphorylation;GO:0007126|meiotic nuclear division;GO:0006470|protein dephosphorylation;GO:0007283|spermatogenesis;	.	GO:0016791|phosphatase activity;GO:0004725|protein tyrosine phosphatase activity;GO:0008138|protein tyrosine/serine/threonine phosphatase activity;	.	.
gene9281	0.0	0.0	0.02155299929512209	0.0	0.0	0.0	DUPD1	protein_coding	chrNC_037548.1:150171446-150204776:-	gi|594063777|ref|XP_006055916.1|	1544	0.0	PREDICTED: dual specificity phosphatase DUPD1 isoform X1 [Bubalus bubalis]	gi|965806486|ref|XM_012118947.2|	1340	0.0	PREDICTED: Ovis aries musimon dual specificity phosphatase and pro isomerase domain containing 1 (DUPD1), transcript variant X2, mRNA	P0C591	452	2e-155	Dual specificity phosphatase DUPD1	SPBC17A3.06	62.0	1e-09	COG2453	pfam00782	DSPc	Dual specificity phosphatase, catalytic domain. Ser/Thr and Tyr protein phosphatases. The enzyme's tertiary fold is highly similar to that of tyrosine-specific phosphatases, except for a "recognition" region.	.	GO:0005737|cytoplasm;	GO:0004725|protein tyrosine phosphatase activity;GO:0008138|protein tyrosine/serine/threonine phosphatase activity;	.	.
gene4050	11.354292920630067	10.052748730883796	10.921103458434702	10.025338908846496	9.064902709118694	9.523627523411506	PHACTR4	protein_coding	chrNC_037546.1:177743119-177850221:-	gi|594050720|ref|XP_006049705.1|	2582	0.0	PREDICTED: phosphatase and actin regulator 4-like isoform X3 [Bubalus bubalis]	gi|742229414|ref|XM_010830165.1|	4887	0.0	PREDICTED: Bison bison bison phosphatase and actin regulator 4 (PHACTR4), transcript variant X1, mRNA	F1MCY2	985	0.0	Phosphatase and actin regulator 4	.	.	.	.	pfam02755	RPEL	RPEL repeat. The RPEL repeat is named after four conserved amino acids it contains. The function of the RPEL repeat is unknown however it might be a DNA binding repeat based on the observation that he Drosophila myocardin-related transcription factor contains a pfam02037 domain that is also implicated in DNA binding.	GO:0030036|actin cytoskeleton organization;GO:0061386|closure of optic fissure;GO:0048484|enteric nervous system development;GO:2001045|negative regulation of integrin-mediated signaling pathway;GO:0001755|neural crest cell migration;GO:0001843|neural tube closure;GO:0043085|positive regulation of catalytic activity;GO:0051726|regulation of cell cycle;GO:0007266|Rho protein signal transduction;	GO:0005737|cytoplasm;GO:0030027|lamellipodium;	GO:0003779|actin binding;GO:0008157|protein phosphatase 1 binding;GO:0071862|protein phosphatase type 1 activator activity;	K17585	PHACTR4; phosphatase and actin regulator 4
gene4053	0.0	0.0	0.3386632150111793	0.0	0.5849662617783687	0.2902453944702517	LOC112583121	pseudogene	chrNC_037546.1:177880055-177880169:+	.	.	.	.	gi|850477813|gb|CP011887.1|	99	2e-43	Ovis canadensis canadensis isolate 43U chromosome 2 sequence	.	.	.	.	.	.	.	.	pfam12234	Rav1p_C	RAVE protein 1 C terminal. This domain family is found in eukaryotes, and is typically between 621 and 644 amino acids in length. This family is the C terminal region of the protein RAVE (regulator of the ATPase of vacuolar and endosomal membranes). Rav1p is involved in regulating the glucose dependent assembly and disassembly of vacuolar ATPase V1 and V0 subunits.	.	.	.	.	.
gene8672	1.47568684775695	1.204140277057556	1.0368585120070057	0.5690317476081482	1.660145799767357	0.8087453932068186	NR4A1	protein_coding	chrNC_037548.1:92476845-92499816:+	gi|440896105|gb|ELR48130.1|	2556	0.0	Nuclear receptor subfamily 4 group A member 1, partial [Bos mutus]	gi|982924825|ref|XM_005206219.3|	2396	0.0	PREDICTED: Bos taurus nuclear receptor subfamily 4 group A member 1 (NR4A1), transcript variant X1, mRNA	Q0V8F0	980	0.0	Nuclear receptor subfamily 4 group A member 1	.	.	.	.	pfam00105	zf-C4	Zinc finger, C4 type (two domains). In nearly all cases, this is the DNA binding domain of a nuclear hormone receptor. The alignment contains two Zinc finger domains that are too dissimilar to be aligned with each other.	GO:0006915|apoptotic process;GO:0071376|cellular response to corticotropin-releasing hormone stimulus;GO:0045444|fat cell differentiation;GO:0045786|negative regulation of cell cycle;GO:0043154|negative regulation of cysteine-type endopeptidase activity involved in apoptotic process;GO:0043065|positive regulation of apoptotic process;GO:0045944|positive regulation of transcription from RNA polyme…	GO:0005737|cytoplasm;GO:0005634|nucleus;GO:0005667|transcription factor complex;	GO:0046982|protein heterodimerization activity;GO:0004879|RNA polymerase II transcription factor activity, ligand-activated sequence-specific DNA binding;GO:0043565|sequence-specific DNA binding;GO:0003707|steroid hormone receptor activity;GO:0001077|transcriptional activator activity, RNA polymerase II core promoter proximal region sequence-specific binding;GO:0008270|zinc ion binding;	K04465	NR4A1, HMR; nuclear receptor subfamily 4 group A member 1
gene4052	0.2842126534380806	0.0	0.2939341111417782	0.0	0.1269266417066272	0.0	LOC102405574	pseudogene	chrNC_037546.1:177862793-177863322:+	gi|675970145|pdb|4W20|S	540	2e-72	Chain S, Structure Of The Mammalian 60s Ribosomal Subunit (this Entry Contains The Large Ribosomal Proteins)	gi|926695007|ref|XM_013965001.1|	418	0.0	PREDICTED: Capra hircus ribosomal protein L18a (RPL18A), mRNA	Q02543	208	3e-72	60S ribosomal protein L18a	YMR242c	124	1e-34	COG2157	pfam01775	Ribosomal_L18ae	Ribosomal L18ae/LX protein domain. This family includes eukaryotic L18ae as well as archaebacterial specific LX. Ribosomal protein L18ae forms part of the 60S ribosomal subunit.	GO:0000184|nuclear-transcribed mRNA catabolic process, nonsense-mediated decay;GO:0006364|rRNA processing;GO:0006614|SRP-dependent cotranslational protein targeting to membrane;GO:0006412|translation;GO:0006413|translational initiation;GO:0019083|viral transcription;	GO:0005829|cytosol;GO:0022625|cytosolic large ribosomal subunit;GO:0016020|membrane;	GO:0044822|poly(A) RNA binding;GO:0003723|RNA binding;GO:0003735|structural constituent of ribosome;	K02882	RP-L18Ae, RPL18A; large subunit ribosomal protein L18Ae
gene3829	1.6175466077550504	1.4322147450648939	1.4705988989852374	1.3145756539569229	1.8602485486508906	2.0146876412905597	OBSL1	protein_coding	chrNC_037546.1:160536648-160558924:-	gi|594070254|ref|XP_006059013.1|	9158	0.0	PREDICTED: obscurin-like protein 1 isoform X1 [Bubalus bubalis]	gi|594070253|ref|XM_006058951.1|	5985	0.0	PREDICTED: Bubalus bubalis obscurin-like 1 (OBSL1), transcript variant X1, mRNA	O75147	3231	0.0	Obscurin-like protein 1	.	.	.	.	pfam07679	I-set	Immunoglobulin I-set domain.	GO:0055003|cardiac myofibril assembly;GO:0007010|cytoskeleton organization;GO:0007030|Golgi organization;GO:0000226|microtubule cytoskeleton organization;GO:0050775|positive regulation of dendrite morphogenesis;GO:0034067|protein localization to Golgi apparatus;GO:0007088|regulation of mitotic nuclear division;	GO:1990393|3M complex;GO:0005813|centrosome;GO:0005737|cytoplasm;GO:0005794|Golgi apparatus;GO:0014704|intercalated disc;GO:0031430|M band;GO:0048471|perinuclear region of cytoplasm;GO:0030018|Z disc;	GO:0008093|cytoskeletal adaptor activity;	K19574	OBSL1; obscurin-like protein 1
gene32777	0.029215032257987338	0.0	0.0	0.0	0.0	0.0	LOC102390552	pseudogene	chrNC_037569.1:82380410-82381698:-	gi|755778241|ref|XP_011285993.1|	659	2e-94	PREDICTED: GTP-binding nuclear protein Ran [Felis catus]	gi|850496270|gb|CP011912.1|	1014	0.0	Ovis canadensis canadensis isolate 43U chromosome X sequence	P62828	248	1e-92	GTP-binding nuclear protein Ran	.	.	.	.	pfam00071	Ras	Ras family. Includes sub-families Ras, Rab, Rac, Ral, Ran, Rap Ypt1 and more. Shares P-loop motif with GTP_EFTU, arf and myosin_head. See pfam00009 pfam00025, pfam00063. As regards Rab GTPases, these are important regulators of vesicle formation, motility and fusion. They share a fold in common with all Ras GTPases: this is a six-stranded beta-sheet surrounded by five alpha-helices.	GO:0030036|actin cytoskeleton organization;GO:0051301|cell division;GO:0034629|cellular protein complex localization;GO:0071389|cellular response to mineralocorticoid stimulus;GO:0021766|hippocampus development;GO:0000226|microtubule cytoskeleton organization;GO:0007067|mitotic nuclear division;GO:0006913|nucleocytoplasmic transport;GO:0006611|protein export from nucleus;GO:0006606|protein import…	GO:0005737|cytoplasm;GO:0001673|male germ cell nucleus;GO:0002177|manchette;GO:0042470|melanosome;GO:0005643|nuclear pore;GO:0005634|nucleus;GO:0043234|protein complex;GO:0036126|sperm flagellum;	GO:0045505|dynein intermediate chain binding;GO:0019003|GDP binding;GO:0005525|GTP binding;GO:0003924|GTPase activity;GO:0061676|importin-alpha family protein binding;GO:0032403|protein complex binding;GO:0019904|protein domain specific binding;	K07936	RAN; GTP-binding nuclear protein Ran
gene17298	0.09643579149947679	0.05103181940141998	0.19946873099249995	0.2342008682475672	0.2153364920118835	0.7692803669057887	LOC102413794	protein_coding	chrNC_037554.1:15497403-15499199:+	gi|594115143|ref|XP_006080281.1|	214	8e-18	PREDICTED: formin-like protein 20-like [Bubalus bubalis]	gi|594115142|ref|XM_006080219.1|	415	0.0	PREDICTED: Bubalus bubalis formin-like protein 20-like (LOC102413794), mRNA	.	.	.	.	.	.	.	.	pfam15453	Pilt	Protein incorporated later into Tight Junctions. Pilt is a family of eukaryotic tight junction-proteins that binds to guanylate-kinase. Pilt is a component of TJs (Tight junctions) rather than AJs (Adhesin junctions). The protein is incorporated into TJs after TJ strands are formed, thereby suggesting the name Pilt for 'protein incorporated later into TJs'. Pilt binds to the guanylate-kinase regi…	.	.	.	.	.
gene33837	0.3716267425711745	0.43701590956698466	0.3843381880883449	0.1604481386853947	0.07376219309705308	0.10064704605396613	LAX1	protein_coding	chrNW_020228957.1:3782776-3792437:-	gi|594098592|ref|XP_006072457.1|	1962	0.0	PREDICTED: lymphocyte transmembrane adapter 1 isoform X1 [Bubalus bubalis]	gi|741953491|ref|XM_005216692.2|	2890	0.0	PREDICTED: Bos taurus lymphocyte transmembrane adaptor 1 (LAX1), transcript variant X2, mRNA	Q58CT8	735	0.0	Lymphocyte transmembrane adapter 1	.	.	.	.	pfam02161	Prog_receptor	Progesterone receptor.	GO:0002250|adaptive immune response;GO:0050851|antigen receptor-mediated signaling pathway;GO:0042113|B cell activation;GO:0048305|immunoglobulin secretion;GO:0000188|inactivation of MAPK activity;GO:0035556|intracellular signal transduction;GO:0050868|negative regulation of T cell activation;	GO:0005794|Golgi apparatus;GO:0016021|integral component of membrane;GO:0005886|plasma membrane;	.	.	.
gene27769	29.391496483722776	25.016138268715327	29.45990386348614	27.56163914966214	24.57841771997836	27.848640937990414	GPBP1	protein_coding	chrNC_037563.1:21773310-21838958:-	gi|594063271|ref|XP_006055672.1|	2336	0.0	PREDICTED: vasculin isoform X1 [Bubalus bubalis]	gi|594063274|ref|XM_006055612.1|	3607	0.0	PREDICTED: Bubalus bubalis GC-rich promoter binding protein 1 (GPBP1), transcript variant X3, mRNA	Q0P5K1	846	0.0	Vasculin	.	.	.	.	pfam15337	Vasculin	Vascular protein family Vasculin-like 1. GC-rich promoter-binding protein 1-like 1 or Vasculin-like protein family 1, is likely to be a transcription factor. The domain family is found in eukaryotes, and is approximately 90 amino acids in length.	GO:0045893|positive regulation of transcription, DNA-templated;GO:0006355|regulation of transcription, DNA-templated;GO:0006351|transcription, DNA-templated;	GO:0005654|nucleoplasm;GO:0005634|nucleus;	GO:0003677|DNA binding;GO:0003700|transcription factor activity, sequence-specific DNA binding;	.	.
gene17290	1.0306204537726216	2.377624564817573	1.6646775805515683	0.697446152661974	0.7550417846908681	0.9134875806897375	LOC102412803	pseudogene	chrNC_037554.1:14298529-14328990:-	gi|555977214|ref|XP_005900565.1|	2026	0.0	PREDICTED: glutamine--fructose-6-phosphate aminotransferase [isomerizing] 2 [Bos mutus]	gi|742231446|ref|XM_010830670.1|	2715	0.0	PREDICTED: Bison bison bison glutamine-fructose-6-phosphate transaminase 2 (GFPT2), mRNA	Q08DQ2	784	0.0	Glutamine--fructose-6-phosphate aminotransferase [isomerizing] 2	YKL104c	500	0.0	COG0449	pfam01380	SIS	SIS domain. SIS (Sugar ISomerase) domains are found in many phosphosugar isomerases and phosphosugar binding proteins. SIS domains are also found in proteins that regulate the expression of genes involved in synthesis of phosphosugars. Presumably the SIS domains bind to the end-product of the pathway.	GO:0005975|carbohydrate metabolic process;GO:0006002|fructose 6-phosphate metabolic process;GO:0006541|glutamine metabolic process;GO:0006048|UDP-N-acetylglucosamine biosynthetic process;GO:0006047|UDP-N-acetylglucosamine metabolic process;	.	GO:0030246|carbohydrate binding;GO:0004360|glutamine-fructose-6-phosphate transaminase (isomerizing) activity;	K00820	glmS, GFPT; glucosamine--fructose-6-phosphate aminotransferase (isomerizing) [EC:2.6.1.16]
gene17293	0.0	0.0	0.0	0.0	0.0	0.01594754914671713	MYCT1	protein_coding	chrNC_037554.1:14366891-14383249:-	gi|594115109|ref|XP_006081061.1|	1037	1e-133	PREDICTED: LOW QUALITY PROTEIN: myc target 1 [Bubalus bubalis]	gi|982988091|ref|XM_005228549.3|	1843	0.0	PREDICTED: Bos taurus myc target 1 (MYCT1), mRNA	Q8N699	319	3e-102	Myc target protein 1	.	.	.	.	pfam15179	Myc_target_1	Myc target protein 1. This family of proteins is regulated by the c-Myc oncoprotein. It regulates the expression of several other c-Myc target genes.	.	GO:0005634|nucleus;	.	.	.
gene17296	0.0	0.026620258450780792	0.0208101895411625	0.0	0.0	0.004458752386331679	ESR1	protein_coding	chrNC_037554.1:14936783-15338308:-	gi|47824866|ref|NP_001001443.1|	2760	0.0	estrogen receptor [Bos taurus]	gi|965846086|ref|XM_012137954.2|	5411	0.0	PREDICTED: Ovis aries musimon estrogen receptor 1 (ESR1), transcript variant X5, mRNA	P49884	1067	0.0	Estrogen receptor	.	.	.	.	pfam00105	zf-C4	Zinc finger, C4 type (two domains). In nearly all cases, this is the DNA binding domain of a nuclear hormone receptor. The alignment contains two Zinc finger domains that are too dissimilar to be aligned with each other.	GO:0071392|cellular response to estradiol stimulus;GO:0030518|intracellular steroid hormone receptor signaling pathway;GO:0043124|negative regulation of I-kappaB kinase/NF-kappaB signaling;GO:0043433|negative regulation of sequence-specific DNA binding transcription factor activity;GO:0007200|phospholipase C-activating G-protein coupled receptor signaling pathway;GO:0007204|positive regulation of…	GO:0005794|Golgi apparatus;GO:0005634|nucleus;GO:0005886|plasma membrane;	GO:0030284|estrogen receptor activity;GO:0043565|sequence-specific DNA binding;GO:0005496|steroid binding;GO:0003700|transcription factor activity, sequence-specific DNA binding;GO:0008270|zinc ion binding;	K08550	NR3A1, ESR1; estrogen receptor alpha
gene17297	0.39469112322396827	0.40543868108285974	0.34816332369367536	0.327029313498098	0.207370900445476	0.5659069420543594	CCDC170	protein_coding	chrNC_037554.1:15402870-15497465:-	gi|594115141|ref|XP_006080280.1|	3284	0.0	PREDICTED: coiled-coil domain-containing protein 170, partial [Bubalus bubalis]	gi|594115140|ref|XM_006080218.1|	2818	0.0	PREDICTED: Bubalus bubalis coiled-coil domain containing 170 (CCDC170), partial mRNA	Q8IYT3	1044	0.0	Coiled-coil domain-containing protein 170	.	.	.	.	pfam01576	Myosin_tail_1	Myosin tail. The myosin molecule is a multi-subunit complex made up of two heavy chains and four light chains it is a fundamental contractile protein found in all eukaryote cell types. This family consists of the coiled-coil myosin heavy chain tail region. The coiled-coil is composed of the tail from two molecules of myosin. These can then assemble into the macromolecular thick filament. The coil…	GO:0071392|cellular response to estradiol stimulus;GO:0030518|intracellular steroid hormone receptor signaling pathway;GO:0043124|negative regulation of I-kappaB kinase/NF-kappaB signaling;GO:0043433|negative regulation of sequence-specific DNA binding transcription factor activity;GO:0007200|phospholipase C-activating G-protein coupled receptor signaling pathway;GO:0007204|positive regulation of…	GO:0005794|Golgi apparatus;GO:0005634|nucleus;GO:0005886|plasma membrane;	GO:0030284|estrogen receptor activity;GO:0043565|sequence-specific DNA binding;GO:0005496|steroid binding;GO:0003700|transcription factor activity, sequence-specific DNA binding;GO:0008270|zinc ion binding;	.	.
gene20472	0.6785257041539763	0.35906172029287386	0.0	0.3295691497321621	0.0	0.0	LOC112578273	snoRNA	chrNC_037556.1:93568968-93569078:-	.	.	.	.	gi|850480667|gb|CP011888.1|	100	6e-44	Ovis canadensis canadensis isolate 43U chromosome 3 sequence	.	.	.	.	.	.	.	.	pfam00079	Serpin	Serpin (serine protease inhibitor). Structure is a multi-domain fold containing a bundle of helices and a beta sandwich.	.	.	.	.	.
gene32814	12.192444290166172	12.234365168131044	12.07784213422788	8.758210754030337	7.334600599424437	14.183114988446565	TSC22D3	protein_coding	chrNC_037569.1:86063610-86130312:+	gi|594052975|ref|XP_006050788.1|	1398	0.0	PREDICTED: TSC22 domain family protein 4 isoform X1 [Bubalus bubalis]	gi|594052974|ref|XM_006050726.1|	2253	0.0	PREDICTED: Bubalus bubalis TSC22 domain family, member 3 (TSC22D3), transcript variant X1, mRNA	Q9EQZ1	150	9e-41	TSC22 domain family protein 3	.	.	.	.	pfam01166	TSC22	TSC-22/dip/bun family.	GO:0007589|body fluid secretion;GO:0070236|negative regulation of activation-induced cell death of T cells;	GO:0005737|cytoplasm;GO:0005634|nucleus;	GO:0003700|transcription factor activity, sequence-specific DNA binding;	.	.
gene20473	2.3462630031039597	2.219608824365277	2.5756321782089335	2.9413444372719693	2.5990582428126965	2.695352288362797	ZBTB6	protein_coding	chrNC_037556.1:93604938-93624929:-	gi|594051127|ref|XP_006049901.1|	2331	0.0	PREDICTED: zinc finger and BTB domain-containing protein 6 isoform X1 [Bubalus bubalis]	gi|594051126|ref|XM_006049839.1|	2492	0.0	PREDICTED: Bubalus bubalis zinc finger and BTB domain containing 6 (ZBTB6), transcript variant X1, mRNA	Q0V8G8	870	0.0	Zinc finger and BTB domain-containing protein 6	.	.	.	.	pfam00651	BTB	BTB/POZ domain. The BTB (for BR-C, ttk and bab) or POZ (for Pox virus and Zinc finger) domain is present near the N-terminus of a fraction of zinc finger (pfam00096) proteins and in proteins that contain the pfam01344 motif such as Kelch and a family of pox virus proteins. The BTB/POZ domain mediates homomeric dimerization and in some instances heteromeric dimerization. The structure of the dimer…	GO:0006355|regulation of transcription, DNA-templated;GO:0006351|transcription, DNA-templated;	GO:0005634|nucleus;	GO:0003677|DNA binding;GO:0046872|metal ion binding;	K10493	ZBTB6; zinc finger and BTB domain-containing protein 6
gene3828	0.19419773053998632	0.15414811283737903	0.10042011962084817	0.12576596689392347	0.15899920952935895	0.5020359745349218	TMEM198	protein_coding	chrNC_037546.1:160530354-160536497:+	gi|953855239|ref|XP_001494200.3|	1048	6e-131	PREDICTED: transmembrane protein 198 isoform X1 [Equus caballus]	gi|982914787|ref|XM_005202871.3|	2195	0.0	PREDICTED: Bos taurus transmembrane protein 198 (TMEM198), transcript variant X1, mRNA	Q08E36	376	8e-122	Transmembrane protein 198	.	.	.	.	pfam13886	DUF4203	Domain of unknown function (DUF4203). This is the N-terminal region of 7tm proteins. The function is not known.	GO:0007275|multicellular organismal development;GO:0090263|positive regulation of canonical Wnt signaling pathway;GO:0016055|Wnt signaling pathway;	GO:0016023|cytoplasmic membrane-bounded vesicle;GO:0016021|integral component of membrane;GO:0005886|plasma membrane;	.	.	.
gene20470	3.145671074747253	3.288481394649567	3.3727761713182907	5.226025088609999	5.711049746342854	6.2932682786688225	PDCL	protein_coding	chrNC_037556.1:93518876-93527433:-	gi|594051121|ref|XP_006049898.1|	1413	0.0	PREDICTED: phosducin-like protein isoform X1 [Bubalus bubalis]	gi|942102179|ref|XM_005911256.2|	2624	0.0	PREDICTED: Bos mutus phosducin-like (PDCL), mRNA	Q2HJA9	545	0.0	Phosducin-like protein	.	.	.	.	pfam02114	Phosducin	Phosducin.	GO:1902605|heterotrimeric G-protein complex assembly;GO:0008616|queuosine biosynthetic process;GO:0050896|response to stimulus;GO:0007601|visual perception;	GO:0005737|cytoplasm;	.	.	.
gene4788	0.0815031859096906	0.1529147257400739	0.16858198405868835	0.2483197361336576	0.24486290643059117	0.29552777498938565	DBF4B	protein_coding	chrNC_037547.1:18893874-18938056:-	gi|982958220|ref|XP_010814714.2|	2803	0.0	PREDICTED: protein DBF4 homolog B isoform X1 [Bos taurus]	gi|983002282|ref|XM_015468186.1|	3038	0.0	PREDICTED: Bos taurus DBF4 zinc finger B (DBF4B), transcript variant X2, mRNA	Q8NFT6	514	2e-159	Protein DBF4 homolog B	.	.	.	.	pfam07535	zf-DBF	DBF zinc finger. This domain is predicted to bind metal ions and is often found associated with pfam00533 and pfam02178. It was first identified in the Drosophila chiffon gene product, and is associated with initiation of DNA replication.	GO:0007049|cell cycle;GO:0008284|positive regulation of cell proliferation;GO:0010971|positive regulation of G2/M transition of mitotic cell cycle;GO:0010571|positive regulation of nuclear cell cycle DNA replication;	GO:0016235|aggresome;GO:0005737|cytoplasm;GO:0043231|intracellular membrane-bounded organelle;GO:0005654|nucleoplasm;GO:0005634|nucleus;	GO:0003676|nucleic acid binding;GO:0030295|protein kinase activator activity;GO:0019901|protein kinase binding;GO:0008270|zinc ion binding;	.	.
gene32741	0.0	0.0	0.019482876301293455	0.0	0.0	0.0	DACH2	protein_coding	chrNC_037569.1:75785630-76584451:+	gi|548530392|ref|XP_005700629.1|	2389	0.0	PREDICTED: dachshund homolog 2 isoform X1 [Capra hircus]	gi|548530391|ref|XM_005700572.1|	1779	0.0	PREDICTED: Capra hircus dachshund family transcription factor 2 (DACH2), transcript variant X1, mRNA	Q96NX9	884	0.0	Dachshund homolog 2	.	.	.	.	pfam02437	Ski_Sno	SKI/SNO/DAC family. This family contains a presumed domain that is about 100 amino acids long. All members of this family contain a conserved CLPQ motif. The c-ski proto-oncogene has been shown to influence proliferation, morphological transformation and myogenic differentiation. Sno, a Ski proto-oncogene homologue, is expressed in two isoforms and plays a role in the response to proliferation st…	GO:0046545|development of primary female sexual characteristics;GO:0007275|multicellular organismal development;GO:0006355|regulation of transcription, DNA-templated;	GO:0005634|nucleus;GO:0005667|transcription factor complex;	GO:0003677|DNA binding;GO:0001075|transcription factor activity, RNA polymerase II core promoter sequence-specific binding involved in preinitiation complex assembly;	.	.
gene20471	22.83653118147332	18.95670084986875	19.760464820882003	22.192205129801618	18.111166194021703	22.804346396741618	RC3H2	protein_coding	chrNC_037556.1:93541739-93596879:-	gi|742140246|ref|XP_010842318.1|	5855	0.0	PREDICTED: roquin-2 isoform X1 [Bison bison bison]	gi|982991220|ref|XM_010817918.2|	8749	0.0	PREDICTED: Bos taurus ring finger and CCCH-type domains 2 (RC3H2), transcript variant X1, mRNA	Q9HBD1	2206	0.0	Roquin-2	.	.	.	.	pfam14634	zf-RING_5	zinc-RING finger domain.	GO:0001782|B cell homeostasis;GO:0060173|limb development;GO:0048286|lung alveolus development;GO:0048535|lymph node development;GO:0035264|multicellular organism growth;GO:1901224|positive regulation of NIK/NF-kappaB signaling;GO:0009791|post-embryonic development;GO:0010608|posttranscriptional regulation of gene expression;GO:0000209|protein polyubiquitination;GO:0048536|spleen development;GO:0…	GO:0009986|cell surface;GO:0005737|cytoplasm;GO:0000932|cytoplasmic mRNA processing body;GO:0016020|membrane;GO:0005654|nucleoplasm;	GO:0003677|DNA binding;GO:0016874|ligase activity;GO:0003729|mRNA binding;GO:0044822|poly(A) RNA binding;GO:0004842|ubiquitin-protein transferase activity;GO:0008270|zinc ion binding;	K15690	RC3H; RING finger and CCCH-type zinc finger domain-containing protein
gene32747	0.10637902988854711	0.11258714958335878	0.11787611902628818	0.16977200146614405	0.16288406804966687	0.2828662742718555	LOC102410588	protein_coding	chrNC_037569.1:77334030-77345660:-	gi|594060417|ref|XP_006054313.1|	932	2e-113	PREDICTED: uncharacterized protein LOC102410588 isoform X1 [Bubalus bubalis]	gi|966011838|ref|XR_001436921.1|	1743	0.0	PREDICTED: Ovis aries uncharacterized LOC105605616 (LOC105605616), transcript variant X7, ncRNA	O19110	67.0	4e-13	Testis-specific Y-encoded protein 1	.	.	.	.	pfam03251	Tymo_45kd_70kd	Tymovirus 45/70Kd protein. Tymoviruses are single stranded RNA viruses. This family includes a protein of unknown function that has been named based on its molecular weight. Tymoviruses such as the ononis yellow mosaic tymovirus encode only three proteins. Of these two are overlapping this protein overlaps a larger ORF that is thought to be the polymerase.	GO:0030154|cell differentiation;GO:0007506|gonadal mesoderm development;GO:0006334|nucleosome assembly;GO:0007283|spermatogenesis;	GO:0005737|cytoplasm;GO:0005634|nucleus;	.	.	.
gene32746	0.11174533109954207	0.0	0.11556756595336978	0.0	0.0	0.06603010952340048	LOC112577711	pseudogene	chrNC_037569.1:77301826-77305099:-	gi|742085026|ref|XP_010829380.1|	344	3e-36	PREDICTED: PI-PLC X domain-containing protein 1 [Bison bison bison]	gi|742085025|ref|XM_010831078.1|	506	0.0	PREDICTED: Bison bison bison phosphatidylinositol-specific phospholipase C, X domain containing 1 (PLCXD1), mRNA	Q9NUJ7	119	4e-29	PI-PLC X domain-containing protein 1	.	.	.	.	pfam07306	DUF1455	Protein of unknown function (DUF1455). This family consists of several hypothetical putative outer membrane proteins which appear to be specific to Anaplasma marginale and Anaplasma ovis.	GO:0006629|lipid metabolic process;	.	GO:0008081|phosphoric diester hydrolase activity;	.	.
gene32744	0.0	0.0	0.0	0.0	0.010701737210390139	0.0	LOC112582031	protein_coding	chrNC_037569.1:77168166-77171449:-	gi|440911685|gb|ELR61323.1|	258	3e-39	hypothetical protein M91_21661 [Bos mutus]	gi|850496270|gb|CP011912.1|	1217	0.0	Ovis canadensis canadensis isolate 43U chromosome X sequence	Q5JX69	54.3	8e-07	Protein FAM209B	.	.	.	.	pfam15206	FAM209	FAM209 family. This family of proteins is found in eukaryotes. Proteins in this family are typically between and 170 amino acids in length. The function of this family is unknown.	.	GO:0016021|integral component of membrane;GO:0005634|nucleus;	.	.	.
gene20476	0.0	0.0712984811315009	0.0	0.0	0.0	0.0	LOC102404906	protein_coding	chrNC_037556.1:93725719-93726277:-	gi|440892785|gb|ELR45829.1|	811	5e-108	Protein mago nashi-like protein 2, partial [Bos mutus]	gi|742197264|ref|XM_010858668.1|	460	0.0	PREDICTED: Bison bison bison mago-nashi homolog B (Drosophila) (MAGOHB), mRNA	Q0VC92	304	7e-105	Protein mago nashi homolog 2	.	.	.	.	pfam02792	Mago_nashi	Mago nashi protein. This family was originally identified in Drosophila and called mago nashi, it is a strict maternal effect, grandchildless-like, gene. The human homologue has been shown to interact with an RNA binding protein. An RNAi knockout of the C. elegans homologue causes masculinization of the germ line (Mog phenotype) hermaphrodites, suggesting it is involved in hermaphrodite germ-line…	GO:0006397|mRNA processing;GO:0051028|mRNA transport;GO:0000184|nuclear-transcribed mRNA catabolic process, nonsense-mediated decay;GO:0008380|RNA splicing;	GO:0071013|catalytic step 2 spliceosome;GO:0035145|exon-exon junction complex;	GO:0044822|poly(A) RNA binding;	K12877	MAGOH; protein mago nashi
gene20477	6.2579114416688935	4.995085760719835	5.37522398202797	7.063988112965643	6.697967783885771	7.581498916055685	STRBP	protein_coding	chrNC_037556.1:93805062-93947923:-	gi|742140316|ref|XP_010842330.1|	2908	0.0	PREDICTED: spermatid perinuclear RNA-binding protein isoform X2 [Bison bison bison]	gi|982939632|ref|XM_005213131.2|	5159	0.0	PREDICTED: Bos taurus spermatid perinuclear RNA binding protein (STRBP), transcript variant X2, mRNA	Q08E27	1120	0.0	Spermatid perinuclear RNA-binding protein	.	.	.	.	pfam07528	DZF	DZF domain. The function of this domain is unknown. It is often found associated with pfam00098 or pfam00035. This domain has been predicted to belong to the nucleotidyltransferase superfamily.	GO:0007638|mechanosensory behavior;GO:0007275|multicellular organismal development;GO:0007286|spermatid development;	GO:0005737|cytoplasm;GO:0015630|microtubule cytoskeleton;GO:0005634|nucleus;	GO:0003677|DNA binding;GO:0003725|double-stranded RNA binding;GO:0044822|poly(A) RNA binding;GO:0003727|single-stranded RNA binding;	K13200	STRBP; spermatid perinuclear RNA-binding protein
gene9198	0.048991556696286666	0.19011897678993886	0.1351128177841652	0.23795864453774931	0.1166888466687119	0.15921961145050667	LOC102408956	protein_coding	chrNC_037548.1:145607417-145664110:+	gi|532080503|ref|XP_005326009.1|	1659	0.0	PREDICTED: core histone macro-H2A.2 [Ictidomys tridecemlineatus]	gi|965819942|ref|XM_012125543.2|	2160	0.0	PREDICTED: Ovis aries musimon core histone macro-H2A.2 (LOC101108627), transcript variant X2, mRNA	Q9P0M6	642	0.0	Core histone macro-H2A.2	SPCC622.08c	145	2e-39	COG5262	pfam01661	Macro	Macro domain. This domain is an ADP-ribose binding module. It is found in a number of otherwise unrelated proteins. It is found at the C-terminus of the macro-H2A histone protein. This domain is found in the non-structural proteins of several types of ssRNA viruses such as NSP3 from alphaviruses. This domain is also found on its own in a family of proteins from bacteria, archaebacteria, and eukar…	GO:0007420|brain development;GO:0016569|covalent chromatin modification;GO:0006342|chromatin silencing;GO:0007549|dosage compensation;GO:0071169|establishment of protein localization to chromatin;GO:0045814|negative regulation of gene expression, epigenetic;GO:0000122|negative regulation of transcription from RNA polymerase II promoter;GO:1901837|negative regulation of transcription of nuclear la…	GO:0001740|Barr body;GO:0070062|extracellular exosome;GO:0000790|nuclear chromatin;GO:0000784|nuclear chromosome, telomeric region;GO:0005654|nucleoplasm;GO:0000786|nucleosome;	GO:0031490|chromatin DNA binding;GO:0000977|RNA polymerase II regulatory region sequence-specific DNA binding;GO:0044212|transcription regulatory region DNA binding;	K11251	H2A; histone H2A
gene20474	2.3732943479007527	2.2152226953102954	2.7147058169119362	2.8999082268460037	2.237262764295857	3.005813921928446	ZBTB26	protein_coding	chrNC_037556.1:93610190-93624984:-	gi|119607959|gb|EAW87553.1|	2331	0.0	hCG1645834 [Homo sapiens]	gi|982991232|ref|XM_005193987.3|	4244	0.0	PREDICTED: Bos taurus zinc finger and BTB domain containing 26 (ZBTB26), transcript variant X3, mRNA	Q9HCK0	889	0.0	Zinc finger and BTB domain-containing protein 26	.	.	.	.	pfam00651	BTB	BTB/POZ domain. The BTB (for BR-C, ttk and bab) or POZ (for Pox virus and Zinc finger) domain is present near the N-terminus of a fraction of zinc finger (pfam00096) proteins and in proteins that contain the pfam01344 motif such as Kelch and a family of pox virus proteins. The BTB/POZ domain mediates homomeric dimerization and in some instances heteromeric dimerization. The structure of the dimer…	GO:0006355|regulation of transcription, DNA-templated;GO:0006351|transcription, DNA-templated;	GO:0005634|nucleus;	GO:0003677|DNA binding;GO:0046872|metal ion binding;	K10505	ZBTB26; zinc finger and BTB domain-containing protein 26
gene32775	0.0	0.07142625618729213	0.0	0.19667836354983867	0.0	0.11963519843755895	LOC102391563	pseudogene	chrNC_037569.1:82282996-82283553:+	gi|634832306|ref|XP_007933345.1|	341	1e-37	PREDICTED: cAMP-regulated phosphoprotein 19 isoform X1 [Orycteropus afer afer]	gi|850496270|gb|CP011912.1|	420	0.0	Ovis canadensis canadensis isolate 43U chromosome X sequence	Q712U6	134	2e-38	cAMP-regulated phosphoprotein 19	.	.	.	.	pfam04667	Endosulfine	cAMP-regulated phosphoprotein/endosulfine conserved region. Conserved region found in both cAMP-regulated phosphoprotein 19 (ARPP-19) and Alpha/Beta endosulfine. No function has yet been assigned to ARPP-19. Endosulfine is the endogenous ligand for the ATP-dependent potassium (K ATP) channels which occupy a key position in the control of insulin release from the pancreatic beta cell by coupling c…	GO:0051301|cell division;GO:0000086|G2/M transition of mitotic cell cycle;GO:0007067|mitotic nuclear division;	GO:0005737|cytoplasm;	GO:0019212|phosphatase inhibitor activity;GO:0051721|protein phosphatase 2A binding;GO:0004864|protein phosphatase inhibitor activity;GO:0008601|protein phosphatase type 2A regulator activity;	.	.
gene20475	14.450965929038407	14.676688930908659	14.710392565317651	14.800422197513814	13.400304420818713	15.657188102081308	RABGAP1	protein_coding	chrNC_037556.1:93625094-93793794:+	gi|926704933|ref|XP_013823354.1|	2220	0.0	PREDICTED: rab GTPase-activating protein 1 [Capra hircus]	gi|742140265|ref|XM_010844021.1|	2063	0.0	PREDICTED: Bison bison bison RAB GTPase activating protein 1 (RABGAP1), transcript variant X3, mRNA	A2AWA9	865	0.0	Rab GTPase-activating protein 1	.	.	.	.	pfam00566	RabGAP-TBC	Rab-GTPase-TBC domain. Identification of a TBC domain in GYP6_YEAST and GYP7_YEAST, which are GTPase activator proteins of yeast Ypt6 and Ypt7, implies that these domains are GTPase activator proteins of Rab-like small GTPases.	GO:0090630|activation of GTPase activity;GO:0007049|cell cycle;GO:0006886|intracellular protein transport;GO:0031338|regulation of vesicle fusion;	GO:0005829|cytosol;GO:0012505|endomembrane system;GO:0005622|intracellular;GO:0005815|microtubule organizing center;	GO:0003677|DNA binding;GO:0005096|GTPase activator activity;GO:0017137|Rab GTPase binding;	.	.
gene33364	0.6711565862308336	0.8546088898198811	0.4663574486856813	0.3973001529352631	0.12176616003323049	0.6041727439891762	SPRY3	protein_coding	chrNC_037569.1:140730492-140850884:-	gi|594107646|ref|XP_006076718.1|	1321	3e-169	PREDICTED: protein sprouty homolog 3 isoform X1 [Bubalus bubalis]	gi|983010555|ref|XM_015470268.1|	3470	0.0	PREDICTED: Bos taurus sprouty RTK signaling antagonist 3 (SPRY3), transcript variant X2, mRNA	O43610	493	3e-163	Protein sprouty homolog 3	.	.	.	.	pfam05210	Sprouty	Sprouty protein (Spry). This family consists of eukaryotic Sprouty protein homologues. Sprouty proteins have been revealed as inhibitors of the Ras/mitogen-activated protein kinase (MAPK) cascade, a pathway crucial for developmental processes initiated by activation of various receptor tyrosine kinases. The sprouty gene has found to be expressed in the the brain, cochlea, nasal organs, teeth, sal…	GO:0061564|axon development;GO:0007275|multicellular organismal development;GO:0009966|regulation of signal transduction;	GO:0005737|cytoplasm;GO:0016020|membrane;	.	K17384	SPRY3; protein sprouty homolog 3
gene30772	0.33417355089434153	0.2357836101141458	0.33737525011149594	2.4810645202000146	1.876143641199163	5.268018299591585	CHST15	protein_coding	chrNC_037567.1:43176445-43257200:-	gi|594115556|ref|XP_006080478.1|	3051	0.0	PREDICTED: carbohydrate sulfotransferase 15 isoform X1 [Bubalus bubalis]	gi|983008153|ref|XR_001499674.1|	4169	0.0	PREDICTED: Bos taurus carbohydrate (N-acetylgalactosamine 4-sulfate 6-O) sulfotransferase 15 (CHST15), transcript variant X1, misc_RNA	Q7LFX5	1081	0.0	Carbohydrate sulfotransferase 15	.	.	.	.	pfam00685	Sulfotransfer_1	Sulfotransferase domain.	GO:0030206|chondroitin sulfate biosynthetic process;GO:0019319|hexose biosynthetic process;	GO:0000139|Golgi membrane;GO:0016021|integral component of membrane;	GO:0050656|3'-phosphoadenosine 5'-phosphosulfate binding;GO:0050659|N-acetylgalactosamine 4-sulfate 6-O-sulfotransferase activity;	K08106	CHST15; N-acetylgalactosamine 4-sulfate 6-O-sulfotransferase [EC:2.8.2.33]
gene579	0.09832422083693389	0.10406227402743864	0.10168738831928359	0.19102963770375975	0.0878213056194679	0.0	LOC112584193	protein_coding	chrNC_037545.1:81130777-81131159:-	gi|351709405|gb|EHB12324.1|	132	5e-08	Coiled-coil domain-containing protein 72 [Heterocephalus glaber]	gi|965990363|ref|XR_001436294.1|	362	0.0	PREDICTED: Ovis aries uncharacterized LOC106991783 (LOC106991783), transcript variant X1, ncRNA	.	.	.	.	.	.	.	.	pfam09072	TMA7	Translation machinery associated TMA7. TMA7 plays a role in protein translation. Deletions of the TMA7 gene results in altered protein synthesis rates.	.	.	.	.	.
gene16188	31.973330908253125	27.091341556542815	27.86980769403925	51.04418666614821	56.66708198962264	54.67458281488828	PRELID1	protein_coding	chrNC_037553.1:72469956-72473501:-	gi|84000243|ref|NP_001033227.1|	958	6e-126	PRELI domain-containing protein 1, mitochondrial precursor [Bos taurus]	gi|594036658|ref|XM_006042921.1|	1191	0.0	PREDICTED: Bubalus bubalis PRELI domain containing 1 (PRELID1), transcript variant X1, mRNA	Q32KN9	373	2e-127	PRELI domain-containing protein 1, mitochondrial	.	.	.	.	pfam04707	PRELI	PRELI-like family. This family includes a conserved region found in the PRELI protein and yeast YLR168C gene MSF1 product. The function of this protein is unknown, though it is thought to be involved in intra-mitochondrial protein sorting. This region is also found in a number of other eukaryotic proteins.	GO:0006915|apoptotic process;GO:0043066|negative regulation of apoptotic process;GO:0010917|negative regulation of mitochondrial membrane potential;GO:0090201|negative regulation of release of cytochrome c from mitochondria;GO:1901857|positive regulation of cellular respiration;GO:0010950|positive regulation of endopeptidase activity;GO:2001140|positive regulation of phospholipid transport;GO:007…	GO:0005758|mitochondrial intermembrane space;GO:0005654|nucleoplasm;GO:0043234|protein complex;	GO:1990050|phosphatidic acid transporter activity;	.	.
gene578	7.232910242671953	6.217363382504137	6.5255070918651565	6.6435150291027485	5.90880778556968	7.2969251264382455	C1H3orf38	protein_coding	chrNC_037545.1:80911307-80931777:+	gi|594067904|ref|XP_006057887.1|	2048	0.0	PREDICTED: uncharacterized protein C3orf38 homolog isoform X1 [Bubalus bubalis]	gi|965877902|ref|XM_012151545.2|	5227	0.0	PREDICTED: Ovis aries musimon chromosome 1 open reading frame, human C3orf38 (C1H3orf38), transcript variant X1, mRNA	Q0VCL9	626	0.0	Uncharacterized protein C3orf38 homolog	.	.	.	.	pfam15008	DUF4518	Domain of unknown function (DUF4518). The precise function of this protein family is unknown but it is thought to be involved in apoptosis regulation.	GO:0006915|apoptotic process;	.	.	.	.
gene33365	3.220917003670216	3.2256114811350023	3.1519973046411414	3.969984723965536	4.4235607794046325	3.939489527949232	TMLHE	protein_coding	chrNC_037569.1:140850501-140912054:+	gi|115497076|ref|NP_001069532.1|	2194	0.0	trimethyllysine dioxygenase, mitochondrial [Bos taurus]	gi|594107649|ref|XM_006076658.1|	2366	0.0	PREDICTED: Bubalus bubalis trimethyllysine dioxygenase, mitochondrial-like (LOC102391190), mRNA	Q0VC74	849	0.0	Trimethyllysine dioxygenase, mitochondrial	mll1440	164	9e-43	COG2175	pfam02668	TauD	Taurine catabolism dioxygenase TauD, TfdA family. This family consists of taurine catabolism dioxygenases of the TauD, TfdA family. TauD from Escherichia coli is an alpha-ketoglutarate-dependent taurine dioxygenase. This enzyme catalyses the oxygenolytic release of sulfite from taurine. TfdA from Burkholderia sp. is a 2,4-dichlorophenoxyacetic acid/alpha-ketoglutarate dioxygenase. TfdA from Alcal…	GO:0045329|carnitine biosynthetic process;	GO:0005759|mitochondrial matrix;	GO:0005506|iron ion binding;GO:0031418|L-ascorbic acid binding;GO:0050353|trimethyllysine dioxygenase activity;	K00474	TMLHE; trimethyllysine dioxygenase [EC:1.14.11.8]
gene11559	0.13342135192398824	0.17650952591899471	0.1379850123163352	0.0972068439865456	0.14896173628102835	0.23651529044520067	RAB25	protein_coding	chrNC_037550.1:14409938-14417087:-	gi|62988286|ref|NP_001017936.1|	1127	6e-152	ras-related protein Rab-25 [Bos taurus]	gi|594055693|ref|XM_006052005.1|	1129	0.0	PREDICTED: Bubalus bubalis RAB25, member RAS oncogene family (RAB25), mRNA	Q58DW6	438	2e-153	Ras-related protein Rab-25	SPAC18G6.03	238	1e-75	COG1100	pfam00071	Ras	Ras family. Includes sub-families Ras, Rab, Rac, Ral, Ran, Rap Ypt1 and more. Shares P-loop motif with GTP_EFTU, arf and myosin_head. See pfam00009 pfam00025, pfam00063. As regards Rab GTPases, these are important regulators of vesicle formation, motility and fusion. They share a fold in common with all Ras GTPases: this is a six-stranded beta-sheet surrounded by five alpha-helices.	GO:0003382|epithelial cell morphogenesis;GO:0008284|positive regulation of cell proliferation;GO:0010634|positive regulation of epithelial cell migration;GO:0015031|protein transport;GO:0031268|pseudopodium organization;GO:0060627|regulation of vesicle-mediated transport;GO:0007264|small GTPase mediated signal transduction;	GO:0031410|cytoplasmic vesicle;GO:0016023|cytoplasmic membrane-bounded vesicle;GO:0070062|extracellular exosome;GO:0031143|pseudopodium;GO:0031260|pseudopodium membrane;	GO:0005525|GTP binding;	K07906	RAB25; Ras-related protein Rab-25
gene11558	0.6861743107634944	0.6585200821368844	0.5232127032407117	0.5253462527308693	0.695979778721793	0.510260008654079	MEX3A	protein_coding	chrNC_037550.1:14399047-14409109:+	gi|555973667|ref|XP_005898829.1|	1798	0.0	PREDICTED: RNA-binding protein MEX3A [Bos mutus]	gi|965833535|ref|XM_012132432.2|	5900	0.0	PREDICTED: Ovis aries musimon RNA-binding protein MEX3A (LOC105608961), mRNA	A1L020	686	0.0	RNA-binding protein MEX3A	.	.	.	.	pfam13920	zf-C3HC4_3	Zinc finger, C3HC4 type (RING finger).	.	GO:0000932|cytoplasmic mRNA processing body;GO:0005634|nucleus;	GO:0044822|poly(A) RNA binding;GO:0008270|zinc ion binding;	K15686	MEX3, RKHD; RNA-binding protein MEX3 [EC:2.3.2.27]
gene24030	7.626972472009252	8.198197189598371	7.123716424618065	7.177515469799809	8.898521583444996	18.696028495069537	RHOG	protein_coding	chrNC_037560.1:33459205-33473034:-	gi|585190576|ref|XP_006746571.1|	1053	5e-139	PREDICTED: rho-related GTP-binding protein RhoG [Leptonychotes weddellii]	gi|942028160|ref|XM_005886645.2|	1159	0.0	PREDICTED: Bos mutus ras homolog family member G (RHOG), mRNA	P84096	398	2e-136	Rho-related GTP-binding protein RhoG	.	.	.	.	pfam00071	Ras	Ras family. Includes sub-families Ras, Rab, Rac, Ral, Ran, Rap Ypt1 and more. Shares P-loop motif with GTP_EFTU, arf and myosin_head. See pfam00009 pfam00025, pfam00063. As regards Rab GTPases, these are important regulators of vesicle formation, motility and fusion. They share a fold in common with all Ras GTPases: this is a six-stranded beta-sheet surrounded by five alpha-helices.	GO:0030036|actin cytoskeleton organization;GO:0090630|activation of GTPase activity;GO:0060326|cell chemotaxis;GO:0090004|positive regulation of establishment of protein localization to plasma membrane;GO:0045893|positive regulation of transcription, DNA-templated;GO:0016601|Rac protein signal transduction;GO:1900027|regulation of ruffle assembly;GO:0007266|Rho protein signal transduction;	GO:0070062|extracellular exosome;GO:0005925|focal adhesion;GO:0005622|intracellular;GO:0005886|plasma membrane;	GO:0005525|GTP binding;GO:0003924|GTPase activity;	K07863	RHOG; Ras homolog gene family, member G
gene11551	0.0	0.0	0.03737645847052363	0.035107654146132435	0.04841971216735538	0.0	BGLAP	protein_coding	chrNC_037550.1:14259731-14262222:-	gi|594055656|ref|XP_006052049.1|	472	1e-51	PREDICTED: osteocalcin isoform X1 [Bubalus bubalis]	gi|742111309|ref|XM_010838246.1|	1262	0.0	PREDICTED: Bison bison bison bone gamma-carboxyglutamate (gla) protein (BGLAP), mRNA	P02820	98.6	8e-23	Osteocalcin	.	.	.	.	pfam00594	Gla	Vitamin K-dependent carboxylation/gamma-carboxyglutamic (GLA) domain. This domain is responsible for the high-affinity binding of calcium ions. This domain contains post-translational modifications of many glutamate residues by Vitamin K-dependent carboxylation to form gamma-carboxyglutamate (Gla).	GO:0031214|biomineral tissue development;GO:0030500|regulation of bone mineralization;	GO:0005576|extracellular region;	GO:0005509|calcium ion binding;	.	.
gene11550	0.35071642915525664	0.3866496988019888	0.3627126400585389	0.3264998212131199	0.4176709048010084	0.621713068481098	PAQR6	protein_coding	chrNC_037550.1:14254370-14259629:+	gi|802990143|ref|XP_004002657.2|	1873	0.0	PREDICTED: progestin and adipoQ receptor family member 6 isoform X1 [Ovis aries]	gi|742111285|ref|XM_010838240.1|	1815	0.0	PREDICTED: Bison bison bison progestin and adipoQ receptor family member VI (PAQR6), transcript variant X3, mRNA	Q6TCH4	617	0.0	Progestin and adipoQ receptor family member 6	YDR492w	72.8	6e-13	COG1272	pfam03006	HlyIII	Haemolysin-III related. Members of this family are integral membrane proteins. This family includes a protein with hemolytic activity from Bacillus cereus. It has been proposed that YOL002c encodes a Saccharomyces cerevisiae protein that plays a key role in metabolic pathways that regulate lipid and phosphate metabolizm. In eukaryotes, members are seven-transmembrane pass molecules found to encod…	GO:0048545|response to steroid hormone;	GO:0016021|integral component of membrane;GO:0005886|plasma membrane;	GO:0005496|steroid binding;GO:0003707|steroid hormone receptor activity;	.	.
gene11553	12.822776743672453	11.935073072079229	13.521405216544263	8.74751825539097	9.673134604543515	15.64088219335549	SLC25A44	protein_coding	chrNC_037550.1:14284426-14301396:-	gi|982916303|ref|XP_015317568.1|	1717	0.0	PREDICTED: solute carrier family 25 member 44 isoform X1 [Bos taurus]	gi|594055674|ref|XM_006051996.1|	3717	0.0	PREDICTED: Bubalus bubalis solute carrier family 25, member 44 (SLC25A44), transcript variant X1, mRNA	Q5RD67	644	0.0	Solute carrier family 25 member 44	.	.	.	.	pfam00153	Mito_carr	Mitochondrial carrier protein.	GO:0055085|transmembrane transport;	GO:0016021|integral component of membrane;GO:0005743|mitochondrial inner membrane;	.	K15121	SLC25A44; solute carrier family 25, member 44
gene11552	1.70430681362668	1.2354572520926534	1.18311668728332	5.193625677025312	7.527859379333224	6.270056274219417	LOC102388956	protein_coding	chrNC_037550.1:14262369-14284243:-	gi|594055669|ref|XP_006052055.1|	742	2e-93	PREDICTED: polyamine-modulated factor 1 isoform X2 [Bubalus bubalis]	gi|594055668|ref|XM_006051993.1|	1274	0.0	PREDICTED: Bubalus bubalis polyamine-modulated factor 1 (PMF1), transcript variant X2, mRNA	Q2T9N4	243	2e-76	Polyamine-modulated factor 1	.	.	.	.	pfam03980	Nnf1	Nnf1. NNF1 is an essential yeast gene that is necessary for chromosome segregation. It is associated with the spindle poles and forms part of a kinetochore subcomplex called MIND.	GO:0051301|cell division;GO:0007059|chromosome segregation;GO:0007067|mitotic nuclear division;GO:0006355|regulation of transcription, DNA-templated;GO:0006351|transcription, DNA-templated;	GO:0000444|MIS12/MIND type complex;GO:0005654|nucleoplasm;	GO:0003713|transcription coactivator activity;	K11546	PMF1; polyamine-modulated factor 1
gene11554	0.06307902274798272	0.07788692257609242	0.04349108847156406	0.0714894554276633	0.0469508096765162	0.14909311162067648	SEMA4A	protein_coding	chrNC_037550.1:14315823-14335995:-	gi|594055681|ref|XP_006052061.1|	3800	0.0	PREDICTED: semaphorin-4A isoform X1 [Bubalus bubalis]	gi|594055682|ref|XM_006052000.1|	3018	0.0	PREDICTED: Bubalus bubalis sema domain, immunoglobulin domain (Ig), transmembrane domain (TM) and short cytoplasmic domain, (semaphorin) 4A (SEMA4A), transcript variant X2, mRNA	Q5EA85	1427	0.0	Semaphorin-4A	.	.	.	.	pfam01403	Sema	Sema domain. The Sema domain occurs in semaphorins, which are a large family of secreted and transmembrane proteins, some of which function as repellent signals during axon guidance. Sema domains also occur in the hepatocyte growth factor receptor and human plexin A-3.	GO:0002250|adaptive immune response;GO:0001525|angiogenesis;GO:0050919|negative chemotaxis;GO:0048843|negative regulation of axon extension involved in axon guidance;GO:0001755|neural crest cell migration;GO:0030335|positive regulation of cell migration;GO:0071526|semaphorin-plexin signaling pathway;	GO:0005615|extracellular space;GO:0016021|integral component of membrane;GO:0005886|plasma membrane;	GO:0045499|chemorepellent activity;GO:0030215|semaphorin receptor binding;	K06521	SEMA4; semaphorin 4
gene11556	108.40990227732847	119.23816565957239	117.50937167414413	188.90713002808843	235.49525033831722	220.23418746422752	LMNA	protein_coding	chrNC_037550.1:14350940-14369900:-	gi|594055686|ref|XP_006052063.1|	2593	0.0	PREDICTED: prelamin-A/C isoform X1 [Bubalus bubalis]	gi|594055685|ref|XM_006052001.1|	2898	0.0	PREDICTED: Bubalus bubalis lamin A/C (LMNA), transcript variant X1, mRNA	P02545	988	0.0	Prelamin-A/C	.	.	.	.	pfam00038	Filament	Intermediate filament protein.	GO:0071456|cellular response to hypoxia;GO:0030951|establishment or maintenance of microtubule cytoskeleton polarity;GO:0036498|IRE1-mediated unfolded protein response;GO:0007077|mitotic nuclear envelope disassembly;GO:0007084|mitotic nuclear envelope reassembly;GO:0007517|muscle organ development;GO:2001237|negative regulation of extrinsic apoptotic signaling pathway;GO:0072201|negative regulati…	GO:0005737|cytoplasm;GO:0005829|cytosol;GO:0031012|extracellular matrix;GO:0005882|intermediate filament;GO:0005638|lamin filament;GO:0005635|nuclear envelope;GO:0005652|nuclear lamina;GO:0031965|nuclear membrane;GO:0016607|nuclear speck;GO:0005654|nucleoplasm;GO:0005634|nucleus;GO:0048471|perinuclear region of cytoplasm;	GO:0005198|structural molecule activity;	K12641	LMNA; lamin A/C
[truncated: 19,175 more rows]
